# Supplementary material for: Elucidating the linkage between non-volatile precursors and particulate-phase flavor compounds in mainstream smoke via multi-platform analysis and cascade ultrafiltration
Source: Front Plant Sci. 2026 Jul 14;17:1868514. doi: 10.3389/fpls.2026.1868514 (PMC13409821; doi:10.3389/fpls.2026.1868514)
Supplement: Supplementary file 1 [file DataSheet1.xlsx]

## Sheet: Sheet1
CAS	Compound_Name	RI	Score	HehuaA_Extract	HehuaA_Extract_0_2um	HehuaA_Extract_filtrate_1kDa	HehuaA_Extract_filtrate_300kDa	HehuaA_Extract_filtrate_50kDa	HehuaA_Extract_retentate_1kDa	HehuaA_Extract_retentate_300kDa	HehuaA_Extract_retentate_50kDa	loft2018_Extract	loft2018_Extract_0_2um	loft2018_Extract_filtrate_1kD	loft2018_Extract_filtrate_300kD	loft2018_Extract_filtrate_50kD	loft2018_Extract_retentate_1kD	loft2018_Extract_retentate_300kD	loft2018_Extract_retentate_50kD
1072-68-0	Pyrazole, 1,4-dimethyl-	804	72.1651	0	0	0	0	0	0	0	0	383727	0	0	0	0	0	0	0
182323-29-1	Thiophene, 2-ethynyl-5-[(trimethylsilyl)ethynyl]-	1306	77.5546	0	0	0	0	0	0	0	0	367308	0	0	0	0	0	0	0
1214984-94-7	(1R,4aR,5S)-5-[(E)-5-Hydroxy-3-methylpent-3-enyl]-1,4a-dimethyl-6-methylidene-3,4,5,7,8,8a-hexahydro-2H-naphthalene-1-carbaldehyde	2441	78.6096	0	0	0	0	0	0	0	0	250699	0	0	0	0	0	0	0
78853-98-2	Chamissonolide	2694	71.6257	0	0	0	0	0	0	0	0	225566	0	0	0	0	0	0	0
531523-94-1	alpha, beta-Dehydrodihydromonacolin L	2478	70.3287	0	0	0	0	0	0	0	0	189169	0	0	0	0	0	0	0
452-86-8	1,2-Benzenediol, 4-methyl-	1294	78.0429	0	0	0	0	0	0	0	0	111350	0	0	0	0	0	0	0
5181-75-9	1,1'-Bicyclopentyl-1,1'-diol	1402	73.0418	0	0	0	0	0	0	0	0	98342.4	0	0	0	0	0	0	0
140-31-8	1-Piperazineethanamine	1321	70.5007	0	0	0	0	0	0	0	0	90889.2	0	0	0	0	0	0	0
1000434-39-0	1-(2,3-Dihydroxyphenyl)ethanone	1470	74.1695	0	0	0	0	0	0	0	0	61242.2	0	0	0	0	0	0	0
26456-59-7	5-Hydroxypyrimidine	889	75.5886	0	0	0	0	0	0	0	0	55250.8	0	0	0	0	0	0	0
488-93-7	3-Furancarboxylic acid	999	71.8497	20572.7	0	0	0	0	0	0	0	0	0	0	0	0	0	0	0
16630-91-4	Heptanal, 2-methyl-	941	70.5267	55734.8	0	0	0	0	0	0	0	0	0	0	0	0	0	0	0
1075-04-3	dl-Erythro-1-phenyl-1,2-propanediol	1317	71.1015	75591.8	0	0	0	72271.1	0	0	0	0	0	0	0	0	0	0	0
1000193-37-3	2-(3-Isopropyl-4-methyl-pent-3-en-1-ynyl)-2-methyl-cyclobutanone	1496	71.4244	148941	0	0	0	0	0	0	0	0	0	0	0	0	0	0	0
3710-43-8	2,4-Dimethylfuran	729	72.472	149387	0	0	0	0	0	0	0	0	0	0	0	0	0	0	0
1000296-15-9	7-Hydroxy-6,9a-dimethyl-3-methylene-decahydro-azuleno[4,5-b]furan-2,9-dione	2149	71.2715	150164	0	0	0	0	0	0	0	0	0	0	0	0	0	0	0
629-92-5	Nonadecane	1900	77.6136	331184	0	0	0	0	0	0	0	0	0	0	0	0	0	0	0
