# Supplementary material for: Elucidating the linkage between non-volatile precursors and particulate-phase flavor compounds in mainstream smoke via multi-platform analysis and cascade ultrafiltration
Source: Front Plant Sci. 2026 Jul 14;17:1868514. doi: 10.3389/fpls.2026.1868514 (PMC13409821; doi:10.3389/fpls.2026.1868514)
Supplement: Supplementary file 2 [file DataSheet2.xlsx]

## Sheet: Sheet1
m/z	tR_G5_min	mode	FC	p_value	VIP	Marker	Mean_Int_Hehua	Mean_Int_Zim	Matched_Ion_Formula	DBE	Anno	Chemical Superclass	Score	Matching_Method	Adduct_Assigned		m/z	tR_G5_min	mode	FC	p_value	VIP	Marker	Mean_Int_Hehua	Mean_Int_Zim	Matched_Ion_Formula	DBE	Anno	Chemical Superclass	Score	Matching_Method	Adduct_Assigned
84.0811	4.08	HP	0.130518	0.00109742	1.05524	Zimbabwe	95.8	734	C5H10N	2	Unknown_Structure		N.A.	N.A.	N.A.		74.0221	14	HP	7.92038	0.000286678	1.10492	Hehua	1313.2	165.8	Unknown_Formula	0	Unknown_Structure	N.A.	N.A.	N.A.
84.9428	4.08	HP	0.0756807	0.000131043	1.12287	Zimbabwe	50.6	668.6	Unknown_Formula	0	Unknown_Structure		N.A.	N.A.	N.A.		82.9583	4	HN	2.93741	0.00137999	1.05053	Hehua	7556.2	2572.4	Unknown_Formula	0	Unknown_Structure	N.A.	N.A.	N.A.
86.0958	5.72	HP	0.215167	0.000435156	1.08961	Zimbabwe	7939.2	36897.8	Unknown_Formula	0	Unknown_Structure		N.A.	N.A.	N.A.		85.9412	18.9	HP	11.8679	0.000984144	1.05997	Hehua	2138.6	180.2	Unknown_Formula	0	Unknown_Structure	N.A.	N.A.	N.A.
105.021	13.24	HN	0.107689	0.0017799	1.03379	Zimbabwe	107	993.6	Unknown_Formula	0	Unknown_Structure		N.A.	N.A.	N.A.		86.0603	2.98	RP	8.1388	0.0011196	1.05693	Hehua	4186.6	514.4	C4H8ON	2	pyrrolidin-2-one	Alkaloids and Nitrogenous Derivatives	0.733333	FCC	[M+H]+
107.034	8.99	HN	0.463816	0.000306341	1.10247	Zimbabwe	1206.2	2600.6	Unknown_Formula	0	Unknown_Structure		N.A.	N.A.	N.A.		89.0371	2.65	HN	11.8471	0.0028686	1.02124	Hehua	106903	9023.6	Unknown_Formula	0	Unknown_Structure	N.A.	N.A.	N.A.
116.069	4.85	HP	1.93573e-07	6.15895e-07	1.19082	Zimbabwe	0	516.6	Unknown_Formula	0	Unknown_Structure		N.A.	N.A.	N.A.		90.9428	18.79	HN	2.56785	0.00175553	1.03826	Hehua	8129.8	3166	Unknown_Formula	0	Unknown_Structure	N.A.	N.A.	N.A.
131.035	2.04	RN	0.396706	0.00118856	1.05521	Zimbabwe	5024.6	12665.8	C5H7O4	2	Unknown_Structure		N.A.	N.A.	N.A.		102.933	18.74	HN	2.12897	0.00212319	1.03215	Hehua	14374.4	6751.8	Unknown_Formula	0	Unknown_Structure	N.A.	N.A.	N.A.
133.052	2.13	RN	0.345395	0.00271997	1.01398	Zimbabwe	5326.2	15420.6	Unknown_Formula	0	Unknown_Structure		N.A.	N.A.	N.A.		102.933	18.86	HN	2.22812	0.00100243	1.06369	Hehua	14822.8	6652.6	Unknown_Formula	0	Unknown_Structure	N.A.	N.A.	N.A.
137.071	2.85	RP	0.248899	0.00130657	1.04788	Zimbabwe	870.6	3497.8	C7H9ON2	5	1-methylpyridin-1-ium-3-carboxamide	Alkaloids and Nitrogenous Derivatives	0.571429	FCC	[M]+		103.004	4.76	HN	6.10879	6.18097e-06	1.17333	Hehua	384587	62956.4	C3H3O4	2	Malonic acid; LC-tDDA; CE10	Lipids and Lipid-like Molecules	0.691199	DP	[M-H]
138.019	2.04	RN	0.310888	0.00102614	1.05799	Zimbabwe	1643.6	5286.8	C6H4O3N	5	Unknown_Structure		N.A.	N.A.	N.A.		103.005	4.61	HN	4.91357	2.5846e-05	1.15526	Hehua	434663	88461.8	Unknown_Formula	0	Malonic acid; LC-tDDA; CE10	Lipids and Lipid-like Molecules	0.724993	DP	N.A.
140.001	20.5	HP	0.215371	3.58886e-07	1.19371	Zimbabwe	9450.6	43880.6	Unknown_Formula	0	Unknown_Structure		N.A.	N.A.	N.A.		103.04	4.68	HN	7.27018	3.49992e-06	1.17798	Hehua	18233.6	2508	Unknown_Formula	0	3-HYDROXYBUTYRIC ACID	Lipids and Lipid-like Molecules	0.679033	DP	N.A.
140.006	20.53	HP	0.209037	9.92901e-07	1.1877	Zimbabwe	9435.6	45138.4	Unknown_Formula	0	Unknown_Structure		N.A.	N.A.	N.A.		104.007	4.61	HN	14.4521	0.000522999	1.08309	Hehua	11923	825	Unknown_Formula	0	Unknown_Structure	N.A.	N.A.	N.A.
142.122	4.68	HP	0.0832753	0.000774622	1.06968	Zimbabwe	23.8	285.8	C8H16ON	2	Unknown_Structure		N.A.	N.A.	N.A.		104.037	13.77	HN	5.68095	5.25588e-05	1.14548	Hehua	10046.2	1768.4	C3H6O3N	1	Unknown_Structure	N.A.	N.A.	N.A.
145.016	20.5	HP	0.442419	0.000240226	1.11172	Zimbabwe	3825.6	8647	C3H10OS2F	0	Unknown_Structure		N.A.	N.A.	N.A.		105.027	6.07	HN	2.22436	0.00224377	1.02248	Hehua	105934	47624.4	Unknown_Formula	0	Unknown_Structure	N.A.	N.A.	N.A.
158.851	7.56	HN	1.66889e-07	0.000317851	1.09892	Zimbabwe	0	599.2	Unknown_Formula	0	Unknown_Structure		N.A.	N.A.	N.A.		113.036	14.01	HN	4.08196	2.1885e-07	1.19705	Hehua	43787.2	10727	C4H5O2N2	3	1,3-diazinane-2,4-dione	Alkaloids and Nitrogenous Derivatives	0.5	FCC	[M-H]-
160.843	7.67	HN	0.30843	0.00038952	1.09377	Zimbabwe	18545.2	60127.8	Unknown_Formula	0	Unknown_Structure		N.A.	N.A.	N.A.		114.02	13.98	HN	5.47577	9.42588e-07	1.18977	Hehua	16904.8	3087.2	C4H4O3N	3	Maleamic acid	Amino Acids, Peptides, and Analogues	0.550366	DP	[M-H]
160.845	7.49	HN	0.410849	0.00137073	1.04718	Zimbabwe	24189.4	58876.6	Unknown_Formula	0	Unknown_Structure		N.A.	N.A.	N.A.		114.037	14.05	HN	8.11527	1.72718e-07	1.19714	Hehua	10053.2	1238.8	Unknown_Formula	0	Unknown_Structure	N.A.	N.A.	N.A.
163.058	15.12	HP	0.44256	0.00198586	1.03171	Zimbabwe	1800.6	4068.6	Unknown_Formula	0	Unknown_Structure		N.A.	N.A.	N.A.		114.055	11.03	HN	5.47679	9.30578e-06	1.1674	Hehua	19116.2	3490.4	C5H8O2N	2	pyrrolidine-2-carboxylic acid	Amino Acids, Peptides, and Analogues	0.5	FCC	[M-H]-
163.611	7.59	HP	0.483748	0.00123456	1.05025	Zimbabwe	866.2	1790.6	Unknown_Formula	0	Unknown_Structure		N.A.	N.A.	N.A.		114.089	10.18	HP	2.6384	4.70097e-05	1.14382	Hehua	1811	686.4	Unknown_Formula	0	Unknown_Structure	N.A.	N.A.	N.A.
163.622	7.62	HP	0.495509	0.000393745	1.09317	Zimbabwe	926.8	1870.4	Unknown_Formula	0	Unknown_Structure		N.A.	N.A.	N.A.		115.005	4.21	HN	6.40258	0.000326552	1.10329	Hehua	9418.2	1471	Unknown_Formula	0	MALEIC ACID	Lipids and Lipid-like Molecules	0.452414	DP	N.A.
164.126	7.98	HP	0.345705	0.000443193	1.08861	Zimbabwe	401462	1.16128e+06	Unknown_Formula	0	Unknown_Structure		N.A.	N.A.	N.A.		118.023	4.4	HN	2.38227	0.00170685	1.03612	Hehua	13782.4	5785.4	C2H4O3N3	2	Unknown_Structure	N.A.	N.A.	N.A.
168.065	10.18	HP	0.258729	8.47102e-06	1.16881	Zimbabwe	13824.4	53432	C8H10O3N	5	3-hydroxy-5-(hydroxymethyl)-2-methylpyridine-4-carbaldehyde	Alkaloids and Nitrogenous Derivatives	0.444444	FCC	[M+H]+		118.059	12.71	HN	2.96482	0.000499716	1.0917	Hehua	3758.2	1267.6	Unknown_Formula	0	Unknown_Structure	N.A.	N.A.	N.A.
169.069	5.87	HP	0.412643	0.00155213	1.04013	Zimbabwe	801.6	1942.6	C6H14O2SF	0	Unknown_Structure		N.A.	N.A.	N.A.		118.079	11.04	HP	2.92321	0.00227274	1.02379	Hehua	5375.2	1838.8	Unknown_Formula	0	Unknown_Structure	N.A.	N.A.	N.A.
170.835	19.23	HN	0.449831	0.00149696	1.04254	Zimbabwe	2024.6	4500.8	Unknown_Formula	0	Unknown_Structure		N.A.	N.A.	N.A.		120.081	4.59	RP	7.18497	1.32875e-06	1.188	Hehua	18248.4	2539.8	C8H10N	5	Unknown_Structure	N.A.	N.A.	N.A.
173.009	10.63	HN	0.410463	0.00208604	1.02633	Zimbabwe	2021.2	4924.2	Unknown_Formula	0	Unknown_Structure		N.A.	N.A.	N.A.		121.065	3.48	RP	33192001	6.32948e-05	1.13884	Hehua	3319.2	0	C8H9O	5	Unknown_Structure	N.A.	N.A.	N.A.
175.024	9.05	HN	0.413059	7.50367e-05	1.13552	Zimbabwe	563	1363	C6H8O2N2Cl	3	GLUCURONOLACTONE	Carbohydrates and Glycosidic Conjugates	0.513585	DP	N.A.		121.085	9.91	HP	2.47398	0.00328641	1.00215	Hehua	437.4	176.8	Unknown_Formula	0	Unknown_Structure	N.A.	N.A.	N.A.
176.068	4.82	RP	0.249338	0.00257558	1.01757	Zimbabwe	395.6	1586.6	C5H10O4N3	3	Unknown_Structure		N.A.	N.A.	N.A.		126.065	3.55	RP	4.2465	0.000178219	1.11534	Hehua	1274.8	300.2	Unknown_Formula	0	Unknown_Structure	N.A.	N.A.	N.A.
177.101	3.38	RP	0.25785	0.000278888	1.10379	Zimbabwe	84988.2	329603	Unknown_Formula	0	Cotinine	Alkaloids and Nitrogenous Derivatives	0.619235	DP	N.A.		127.05	10.89	HP	2.97194	0.000456376	1.08785	Hehua	7011.4	2359.2	C5H7O2N2	4	5-methyl-1H-pyrimidine-2,4-dione	Alkaloids and Nitrogenous Derivatives	0.4	FCC	[M+H]+
178.159	8	RP	0.430752	0.00308397	1.01046	Zimbabwe	4662.8	10824.8	Unknown_Formula	0	Unknown_Structure		N.A.	N.A.	N.A.		128.037	13.04	HN	8.15821	0.000157258	1.11819	Hehua	2155.4	264.2	Unknown_Formula	0	Unknown_Structure	N.A.	N.A.	N.A.
179.114	7.51	HP	0.481219	0.000945729	1.06139	Zimbabwe	68873	143122	C5H15O3N4	1	Unknown_Structure		N.A.	N.A.	N.A.		128.037	4.98	HN	2.03587	2.28563e-05	1.15574	Hehua	1.97927e+06	972200	C5H6O3N	3	5-oxopyrrolidine-2-carboxylic acid	Amino Acids, Peptides, and Analogues	0.733333	FCC	[M-H]-
179.116	7.65	HP	0.470106	0.000791185	1.06821	Zimbabwe	67720.8	144054	C5H15O3N4	1	Unknown_Structure		N.A.	N.A.	N.A.		128.056	4.91	HN	2.79837	2.06822e-05	1.15713	Hehua	570951	204030	C3H6ON5	3	Unknown_Structure	N.A.	N.A.	N.A.
179.118	7.51	HP	0.480435	0.00092185	1.0624	Zimbabwe	69518	144698	C10H15ON2	5	Nicotine-N-oxide	Alkaloids and Nitrogenous Derivatives	0.579116	DP	[M+H]		128.994	19.3	HP	2.10321	0.00197847	1.03081	Hehua	851.8	405	C3HO4N2	5	Unknown_Structure	N.A.	N.A.	N.A.
179.125	7.8	HP	0.480986	0.00217053	1.02416	Zimbabwe	67278	139875	C12H16F	5	Unknown_Structure		N.A.	N.A.	N.A.		129.022	5.64	HN	3.08975	4.39497e-05	1.14589	Hehua	22646.6	7329.6	Unknown_Formula	0	Unknown_Structure	N.A.	N.A.	N.A.
183.086	14.4	HP	0.262281	6.07027e-06	1.17301	Zimbabwe	1426.6	5439.2	C6H15O6	0	Unknown_Structure		N.A.	N.A.	N.A.		129.042	5.03	HN	2.44058	0.000168695	1.11648	Hehua	136412	55893.2	C3H5O2N4	3	Unknown_Structure	N.A.	N.A.	N.A.
186.043	20.56	HP	0.34629	0.000155905	1.11997	Zimbabwe	2831.2	8175.8	C7H9ON3Cl	5	Unknown_Structure		N.A.	N.A.	N.A.		129.046	5.03	HN	2.45723	0.000162181	1.1175	Hehua	135446	55121.4	C5H6ON2F	3	Unknown_Structure	N.A.	N.A.	N.A.
187.862	19.26	HN	0.257053	1.22324e-05	1.16465	Zimbabwe	927.6	3608.6	Unknown_Formula	0	Unknown_Structure		N.A.	N.A.	N.A.		129.057	4.97	HN	2.49703	1.5241e-05	1.16157	Hehua	47262.2	18927.4	Unknown_Formula	0	Unknown_Structure	N.A.	N.A.	N.A.
188.051	2.18	RP	0.239877	0.000116512	1.12523	Zimbabwe	3161.2	13178.4	C6H10O2N3S	4	Unknown_Structure		N.A.	N.A.	N.A.		129.938	18.94	HN	12.5127	0.00031018	1.10334	Hehua	7780.4	621.8	Unknown_Formula	0	Unknown_Structure	N.A.	N.A.	N.A.
189.042	5.96	HN	0.293924	0.000588895	1.07942	Zimbabwe	4365.6	14852.8	C8H5O2N4	8	Unknown_Structure		N.A.	N.A.	N.A.		130.042	5.03	HN	2.47468	0.000476741	1.09102	Hehua	8015	3238.8	Unknown_Formula	0	Unknown_Structure	N.A.	N.A.	N.A.
189.045	5.96	HN	0.284174	0.000577908	1.08004	Zimbabwe	4376.4	15400.4	C13H5N2	12	Unknown_Structure		N.A.	N.A.	N.A.		130.048	13.03	HP	4.10822	0.000584585	1.07929	Hehua	1199.6	292	C3H9O3NNa	0	Unknown_Structure	N.A.	N.A.	N.A.
189.11	5.28	RP	0.377656	0.00146411	1.0447	Zimbabwe	1976.8	5234.4	Unknown_Formula	0	Unknown_Structure		N.A.	N.A.	N.A.		130.057	5.27	HN	2.10864	0.000719516	1.07311	Hehua	14234.6	6750.6	Unknown_Formula	0	Unknown_Structure	N.A.	N.A.	N.A.
191.115	2.07	RP	0.131255	4.63932e-07	1.19273	Zimbabwe	3733.2	28442.4	C6H15O3N4	2	Unknown_Structure		N.A.	N.A.	N.A.		131.047	14.01	HN	4.34183	2.28658e-07	1.19759	Hehua	307574	70839.8	C4H7O3N2	2	Asparagine	Amino Acids, Peptides, and Analogues	0.432077	DP	[M-H]
191.115	6.75	HP	0.343153	0.00278381	1.01597	Zimbabwe	60542.2	176429	C6H15O3N4	2	Unknown_Structure		N.A.	N.A.	N.A.		131.066	14.01	HN	4.22916	1.57512e-07	1.1979	Hehua	79068.4	18696	C5H11N2S	1	Unknown_Structure	N.A.	N.A.	N.A.
191.125	6.68	HP	0.320079	0.00352302	1	Zimbabwe	64052	200113	C5H15O2N6	2	Unknown_Structure		N.A.	N.A.	N.A.		131.098	13.98	HN	14.3571	3.41377e-05	1.1523	Hehua	1447.2	100.8	Unknown_Formula	0	Unknown_Structure	N.A.	N.A.	N.A.
192.175	2.18	HP	0.453008	0.00258344	1.01864	Zimbabwe	15642	34529.2	C13H22N	4	2,6-ditert-butylpyridine	Alkaloids and Nitrogenous Derivatives	0.727273	FCC	[M+H]+		131.118	10.11	HP	5.95219	2.89654e-05	1.15188	Hehua	4482	753	C6H15ON2	1	Unknown_Structure	1	FCC	[M+H]+
194.08	3.26	RP	0.445377	0.00227598	1.02187	Zimbabwe	1199.4	2693	C10H12O3N	6	4-Acetylaminophenylacetic acid	Phenols, Phenylpropanoids, and Lignans	0.570171	DP	[M+H]		132.03	13.57	HN	3.5299	1.10834e-06	1.1878	Hehua	61085	17305	C4H6O4N	2	Aspartic Acid	Amino Acids, Peptides, and Analogues	0.471405	DP	[M-H]
194.101	14.33	HP	0.133095	6.14628e-06	1.17233	Zimbabwe	475.6	3573.4	C11H16NS	5	MLS002153163-01!6-Methyl-2-(phenylethynyl)pyridine	Alkaloids and Nitrogenous Derivatives	0.504353	DP	N.A.		132.048	13.99	HN	5.45835	1.22929e-06	1.18763	Hehua	23615	4326.4	C5H7O2NF	2	Unknown_Structure	N.A.	N.A.	N.A.
195.044	15.81	HN	0.450615	0.0031651	1.00428	Zimbabwe	157410	349323	C6H7N6S	6	Unknown_Structure		N.A.	N.A.	N.A.		132.065	12.58	HP	3.9269	0.000182909	1.11476	Hehua	3652.8	930.2	C5H10O3N	2	(2S,4R)-4-hydroxypyrrolidine-2-carboxylic acid	Amino Acids, Peptides, and Analogues	0.542857	FCC	[M+H]+
195.079	17.36	HN	0.282716	2.78085e-05	1.15244	Zimbabwe	2419.2	8557	C9H11O3N2	5	Unknown_Structure		N.A.	N.A.	N.A.		132.065	12.57	HP	3.87358	0.000110996	1.12677	Hehua	3603.2	930.2	C5H10O3N	2	(2S,4R)-4-hydroxypyrrolidin-1-ium-2-carboxylate	Amino Acids, Peptides, and Analogues	0.685714	FCC	[M+H]+
198.077	10.25	HP	0.483068	0.00200134	1.02906	Zimbabwe	4604.8	9532.4	C9H12O4N	5	2-amino-3-(3,4-dihydroxyphenyl)propanoic acid	Amino Acids, Peptides, and Analogues	0.6	FCC	[M+H]+		132.101	9.7	HP	3.07752	0.00301145	1.00728	Hehua	2453.4	797.2	Unknown_Formula	0	L-ISOLEUCINE	Amino Acids, Peptides, and Analogues	0.52648	DP	N.A.
202.067	3.83	RP	0.48011	0.0021434	1.02864	Zimbabwe	523.8	1091	C12H12NS	8	Unknown_Structure		N.A.	N.A.	N.A.		132.605	6.94	HN	3.12215	0.000172353	1.11972	Hehua	13388.4	4288.2	Unknown_Formula	0	Unknown_Structure	N.A.	N.A.	N.A.
202.07	15.63	HP	0.259974	0.000724557	1.07159	Zimbabwe	555.2	2135.6	C8H12O5N	4	Unknown_Structure		N.A.	N.A.	N.A.		133.015	6.59	HN	5.21833	4.98532e-05	1.14249	Hehua	6.7024e+06	1.28439e+06	C4H5O5	2	MALIC ACID	Lipids and Lipid-like Molecules	0.516195	DP	[M-H]
203.116	4.18	RP	0.484082	0.00254232	1.01676	Zimbabwe	3156.6	6520.8	C7H15O3N4	3	Unknown_Structure		N.A.	N.A.	N.A.		133.046	6.59	HN	6.83812	0.000797339	1.07026	Hehua	255207	37321.2	C4H9ON2S	1	Unknown_Structure	N.A.	N.A.	N.A.
204.067	4.31	RP	0.362896	0.000628851	1.07756	Zimbabwe	918.2	2530.2	C11H10O3N	8	3-(1H-indol-3-yl)-2-oxopropanoic acid	Alkaloids and Nitrogenous Derivatives	0.733333	FCC	[M+H]+		134.014	6.56	HN	5.09124	0.000268504	1.10381	Hehua	267755	52591.2	C3H5ON3Cl	2	Unknown_Structure	N.A.	N.A.	N.A.
205.132	7.09	HP	0.239387	1.67527e-05	1.15996	Zimbabwe	7279	30406.8	C7H17O3N4	2	Unknown_Structure		N.A.	N.A.	N.A.		134.014	6.41	HN	4.43298	0.00101828	1.05835	Hehua	262160	59138.6	C3H5ON3Cl	2	Unknown_Structure	N.A.	N.A.	N.A.
207.048	11.17	HN	0.343235	0.000357875	1.09591	Zimbabwe	808.8	2356.4	C7H11O7	2	Unknown_Structure		N.A.	N.A.	N.A.		134.014	6.11	HN	4.65172	0.0038615	1.00002	Hehua	493499	106090	C3H5ON3Cl	2	Unknown_Structure	N.A.	N.A.	N.A.
207.113	2.14	RP	0.416417	0.000520098	1.08342	Zimbabwe	63988	153663	C11H15O2N2	6	Unknown_Structure		N.A.	N.A.	N.A.		134.015	6.72	HN	7.58725	0.000181637	1.11453	Hehua	270538	35657	C7H5NP	6	Unknown_Structure	N.A.	N.A.	N.A.
208.093	3.78	RP	0.482403	0.000420571	1.0903	Zimbabwe	795	1648	C6H14O5N3	2	Unknown_Structure		N.A.	N.A.	N.A.		134.035	6.56	HN	3.64341	0.00118134	1.05427	Hehua	94351.2	25896.4	C3H5O2N3F	2	Unknown_Structure	N.A.	N.A.	N.A.
209.114	11.29	HP	0.163526	0.00150673	1.04234	Zimbabwe	145.8	891.6	C7H17O5N2	1	Unknown_Structure		N.A.	N.A.	N.A.		134.042	5.16	HP	3.50143	0.0012625	1.05554	Hehua	1467.8	419.2	C5H6ONF2	3	Unknown_Structure	N.A.	N.A.	N.A.
215.066	7.68	HN	0.139478	2.8959e-06	1.1794	Zimbabwe	1989.6	14264.6	C8H11O5N2	4	Unknown_Structure		N.A.	N.A.	N.A.		134.044	7.26	RP	4.25676	5.35293e-05	1.14342	Hehua	2142	503.2	C4H8O4N	2	Unknown_Structure	N.A.	N.A.	N.A.
216.035	9.8	HN	0.300586	0.00100191	1.06029	Zimbabwe	8741.4	29081.2	C8H10O4NS	4	Unknown_Structure		N.A.	N.A.	N.A.		134.046	7.47	HN	2.77778	8.51061e-06	1.17134	Hehua	125728	45262.2	C5H4N5	6	7H-purin-6-amine	Alkaloids and Nitrogenous Derivatives	0.566667	FCC	[M-H]-
216.041	9.82	HN	0.249208	0.0015304	1.04228	Zimbabwe	9626.8	38629.6	C10H6O3N3	9	Unknown_Structure		N.A.	N.A.	N.A.		134.047	5.15	HP	3.23958	0.00104433	1.06373	Hehua	1476.6	455.8	C5H4N5	7	Unknown_Structure	N.A.	N.A.	N.A.
216.047	9.85	HN	0.288292	0.00255496	1.01832	Zimbabwe	9493	32928.4	C15H6ON	13	Unknown_Structure		N.A.	N.A.	N.A.		134.051	7.45	HN	2.79092	1.8371e-06	1.18535	Hehua	121320	43469.6	C4H9N3Cl	1	Unknown_Structure	N.A.	N.A.	N.A.
216.051	7.53	HN	0.277656	9.52156e-05	1.1296	Zimbabwe	7914.8	28505.8	C8H10O6N	4	Unknown_Structure		N.A.	N.A.	N.A.		135.893	7.53	HN	2.21271	4.0548e-05	1.1462	Hehua	53348.8	24110.2	Unknown_Formula	0	Unknown_Structure	N.A.	N.A.	N.A.
217.017	6.76	HN	0.322749	0.000998762	1.06174	Zimbabwe	2232	6915.6	C8H9O5S	4	Unknown_Structure		N.A.	N.A.	N.A.		135.905	7.46	HN	2.0876	0.000920218	1.0632	Hehua	51601.4	24718	Unknown_Formula	0	Unknown_Structure	N.A.	N.A.	N.A.
219.01	2.06	RN	0.326435	0.00186492	1.03355	Zimbabwe	2350.4	7200.2	C8H5O5F2	5	Unknown_Structure		N.A.	N.A.	N.A.		136.039	6.11	RN	3.70411	2.21595e-06	1.18183	Hehua	5545.8	1497.2	C7H6O2N	5	SALICYLAMIDE	Phenols, Phenylpropanoids, and Lignans	0.581911	DP	[M-H]
219.101	9.87	HP	0.437698	0.00190295	1.03101	Zimbabwe	8278	18912.6	C13H15O3	7	Unknown_Structure		N.A.	N.A.	N.A.		136.059	6.11	RN	12.2489	1.49358e-05	1.16144	Hehua	2844.2	232.2	Unknown_Formula	0	Unknown_Structure	N.A.	N.A.	N.A.
220.08	15.6	HP	0.113635	2.84338e-06	1.17955	Zimbabwe	2820	24816.4	C8H14O6N	3	2-amino-4-(3-carboxypropanoyloxy)butanoic acid	Amino Acids, Peptides, and Analogues	0.733333	FCC	[M+H]+		136.06	7.48	HP	2.21239	0.00238268	1.02632	Hehua	167702	75801.4	C4H10O4N	2	2-methylpropanedioic acid	Lipids and Lipid-like Molecules	1	FCC	[M+NH4]+
220.116	10.25	HP	0.488324	0.000314158	1.09999	Zimbabwe	1221.2	2500.8	C13H18NS	6	Unknown_Structure		N.A.	N.A.	N.A.		136.061	7.45	HP	2.32409	0.00122285	1.05919	Hehua	176616	75993.6	C5H6N5	6	7H-purin-6-amine	Alkaloids and Nitrogenous Derivatives	0.685714	FCC	[M+H]+
221.065	14.92	HN	0.316708	0.00248651	1.01743	Zimbabwe	671.8	2121.2	C8H13O7	2	Unknown_Structure		N.A.	N.A.	N.A.		136.065	7.48	HP	2.22723	0.00146637	1.05089	Hehua	168939	75851.6	C3H11ON3P	1	Unknown_Structure	N.A.	N.A.	N.A.
221.069	7.45	HN	0.287353	8.18752e-05	1.13281	Zimbabwe	2290.2	7970	C8H13O7	2	(2S,3S,4S,5R,6R)-6-ethoxy-3,4,5-trihydroxyoxane-2-carboxylic acid	Carbohydrates and Glycosidic Conjugates	0.622222	FCC	[M-H]-		136.072	7.32	RP	3.07058	0.00325326	1.00269	Hehua	1392.2	453.4	Unknown_Formula	0	Unknown_Structure	N.A.	N.A.	N.A.
221.071	7.57	HN	0.286483	7.44715e-05	1.13475	Zimbabwe	2290.2	7994.2	C7H14O4N2P	2	Unknown_Structure		N.A.	N.A.	N.A.		137.063	7.48	HP	2.10982	0.00117971	1.06006	Hehua	13194	6253.6	Unknown_Formula	0	Unknown_Structure	N.A.	N.A.	N.A.
221.072	9.23	HN	0.33803	0.000832306	1.06644	Zimbabwe	1775.4	5252.2	C9H9O3N4	7	Unknown_Structure		N.A.	N.A.	N.A.		137.066	7.45	HP	2.0384	0.000926382	1.06931	Hehua	13344.2	6546.4	C2H9O3N4	1	Unknown_Structure	N.A.	N.A.	N.A.
221.093	12.77	HP	0.405123	0.00195249	1.02961	Zimbabwe	1603.8	3958.8	C11H13O3N2	7	2-amino-3-(5-hydroxy-1H-indol-3-yl)propanoic acid	Amino Acids, Peptides, and Analogues	0.622222	FCC	[M+H]+		138.09	5.82	HP	4.3238	0.00303399	1.01571	Hehua	2117.8	489.8	C6H13ONNa	1	Unknown_Structure	N.A.	N.A.	N.A.
221.114	9.27	HP	0.149399	6.83112e-06	1.171	Zimbabwe	114087	763645	C8H17O5N2	2	Unknown_Structure		N.A.	N.A.	N.A.		139.009	5.5	HN	18.2086	1.49005e-06	1.18672	Hehua	18558.2	1019.2	Unknown_Formula	0	Unknown_Structure	N.A.	N.A.	N.A.
221.127	2.48	RP	0.442269	0.00156008	1.04052	Zimbabwe	4251	9611.8	C12H17O2N2	6	Unknown_Structure		N.A.	N.A.	N.A.		139.025	11.93	HN	2.56418	0.000275174	1.10312	Hehua	3316	1293.2	Unknown_Formula	0	Unknown_Structure	N.A.	N.A.	N.A.
222.06	2.22	RP	0.362347	0.00122997	1.05164	Zimbabwe	4563.4	12594	C7H12O7N	3	Unknown_Structure		N.A.	N.A.	N.A.		140.96	19.72	HP	2.06933	9.57075e-06	1.16788	Hehua	33928.8	16396	Unknown_Formula	0	Unknown_Structure	N.A.	N.A.	N.A.
222.095	9.97	HP	0.379239	0.0011421	1.05451	Zimbabwe	1614.8	4258	C12H16ONS	6	Unknown_Structure		N.A.	N.A.	N.A.		141.958	19.13	HP	4.13056	0.0024654	1.02353	Hehua	121268	29358.6	Unknown_Formula	0	Unknown_Structure	N.A.	N.A.	N.A.
222.133	15.64	HP	0.366473	0.00193858	1.03449	Zimbabwe	1125	3069.8	C9H20O5N	2	(3-hydroxy-2-propanoyloxypropyl) propanoate	Lipids and Lipid-like Molecules	0.65	FCC	[M+NH4]+		143.952	7.87	HN	2.37152	0.00148309	1.04288	Hehua	1209	509.8	Unknown_Formula	0	Unknown_Structure	N.A.	N.A.	N.A.
223.047	6.92	HN	0.120311	0.00128256	1.0507	Zimbabwe	1354	11254.2	C8H7O4N4	7	Unknown_Structure		N.A.	N.A.	N.A.		144.047	9.13	RN	2.22141	4.0656e-07	1.19323	Hehua	10151.4	4569.8	C9H6ON	7	1H-indole-3-carbaldehyde	Alkaloids and Nitrogenous Derivatives	0.566667	FCC	[M-H]-
226.105	3.05	RP	0.442742	0.000806795	1.06747	Zimbabwe	2809.2	6345	C9H17O4NNa	2	3-acetyloxy-4-(trimethylazaniumyl)butanoate	Lipids and Lipid-like Molecules	0.733333	FCC	[M+Na]+		144.064	15.08	HP	2.2052	0.00201459	1.0278	Hehua	6209.4	2815.8	C4H9ONF3	0	Unknown_Structure	N.A.	N.A.	N.A.
226.164	5.55	RP	0.0855459	3.31618e-05	1.14965	Zimbabwe	46.4	542.4	Unknown_Formula	0	Unknown_Structure		N.A.	N.A.	N.A.		145.061	13.73	HN	12.5817	0.000143071	1.1262	Hehua	23233.4	1846.6	C5H9O3N2	2	Unknown_Structure	N.A.	N.A.	N.A.
229.155	2.2	RP	0.367251	0.00268574	1.01408	Zimbabwe	2259.4	6152.2	C11H21O3N2	3	Unknown_Structure		N.A.	N.A.	N.A.		145.067	15.08	HP	5.09316	0.00222431	1.02484	Hehua	656	128.8	Unknown_Formula	0	Unknown_Structure	N.A.	N.A.	N.A.
230.1	3.26	RP	0.450292	0.00112978	1.05477	Zimbabwe	11632.4	25833	C11H14O2NF2	5	Unknown_Structure		N.A.	N.A.	N.A.		145.083	6.61	RP	6.39524	0.000281074	1.1065	Hehua	1453	227.2	Unknown_Formula	0	Unknown_Structure	N.A.	N.A.	N.A.
230.115	9.92	HP	0.482103	1.06597e-06	1.18716	Zimbabwe	86570	179567	C9H16O4N3	4	Unknown_Structure		N.A.	N.A.	N.A.		145.108	10.11	HP	3.20992	0.00103261	1.05778	Hehua	2342.6	729.8	C5H13ON4	2	Unknown_Structure	N.A.	N.A.	N.A.
231.102	3.24	RP	0.367475	0.000315389	1.09923	Zimbabwe	1075.6	2927	C14H15O3	8	Unknown_Structure		N.A.	N.A.	N.A.		145.931	19.44	HN	2.7147	2.3987e-05	1.15598	Hehua	17021.2	6270	Unknown_Formula	0	Unknown_Structure	N.A.	N.A.	N.A.
231.104	13.54	RN	0.401546	0.00205456	1.03566	Zimbabwe	3396.6	8458.8	C14H15O3	7	Unknown_Structure		N.A.	N.A.	N.A.		145.941	7.87	HN	2.64045	0.00374211	1.0053	Hehua	1255.8	475.6	Unknown_Formula	0	Unknown_Structure	N.A.	N.A.	N.A.
231.105	3.27	RP	0.341129	0.000317572	1.09901	Zimbabwe	1021	2993	C8H16ON4FSi	3	Unknown_Structure		N.A.	N.A.	N.A.		145.942	19.88	HN	2.1034	0.00141302	1.04437	Hehua	26359.4	12531.8	Unknown_Formula	0	Unknown_Structure	N.A.	N.A.	N.A.
231.106	10.11	HP	0.482006	3.82653e-05	1.14724	Zimbabwe	12916.4	26797.2	C11H19O3S	3	Unknown_Structure		N.A.	N.A.	N.A.		146.046	12.99	HN	5.16522	2.34649e-08	1.20468	Hehua	65752.2	12729.8	Unknown_Formula	0	O-Acetylserine	Amino Acids, Peptides, and Analogues	0.55472	DP	N.A.
231.108	9.94	HP	0.296792	2.8284e-07	1.19493	Zimbabwe	8307.2	27990	C8H15O4N4	4	Unknown_Structure		N.A.	N.A.	N.A.		146.048	13	HN	5.15619	2.2084e-08	1.20479	Hehua	66194.2	12837.8	Unknown_Formula	0	O-Acetylserine	Amino Acids, Peptides, and Analogues	0.546369	DP	N.A.
231.146	13.54	HP	0.122308	0.00128625	1.05434	Zimbabwe	88.6	724.4	C9H19O3N4	3	Unknown_Structure		N.A.	N.A.	N.A.		146.058	9.14	RP	2.5543	0.00020299	1.11177	Hehua	3975	1556.2	C7H9ONNa	4	Indole-3-carboxaldehyde	Alkaloids and Nitrogenous Derivatives	0.694117	DP	N.A.
232.059	9.73	HP	0.23927	1.95561e-05	1.1577	Zimbabwe	1770.6	7400	C12H10O4N	9	Unknown_Structure		N.A.	N.A.	N.A.		146.081	3.76	RP	2.84025	0.000614125	1.08221	Hehua	2613.6	920.2	C6H12O3N	2	Unknown_Structure	N.A.	N.A.	N.A.
235.103	16	HP	0.336857	0.00128418	1.04883	Zimbabwe	1561.4	4635.2	C11H15N4S	7	Unknown_Structure		N.A.	N.A.	N.A.		146.091	9.14	HP	3.07829	2.72986e-05	1.15604	Hehua	14871.2	4831	Unknown_Formula	0	Unknown_Structure	N.A.	N.A.	N.A.
235.106	5.49	HP	0.367367	0.000431792	1.08966	Zimbabwe	6634.8	18060.4	C12H15O3N2	7	Unknown_Structure		N.A.	N.A.	N.A.		146.091	9.18	HP	3.13603	2.63077e-05	1.15658	Hehua	14998.4	4782.6	Unknown_Formula	0	Unknown_Structure	N.A.	N.A.	N.A.
235.143	4.03	RP	0.467088	0.00052501	1.0836	Zimbabwe	3529.6	7556.6	C13H19O2N2	6	N-(4-aminobutyl)-3-(4-hydroxyphenyl)prop-2-enamide	Phenols, Phenylpropanoids, and Lignans	0.65	FCC	[M+H]+		146.097	9.13	HP	3.19075	0.000263972	1.10764	Hehua	14549.2	4559.8	C10H12N	6	N-benzylprop-2-yn-1-amine	Exogenous / Synthetic Compounds & Contaminants	0.5	FCC	[M+H]+
235.144	2.71	RP	0.236431	0.000230538	1.10859	Zimbabwe	687.4	2907.4	C13H19O2N2	6	N-(4-aminobutyl)-3-(4-hydroxyphenyl)prop-2-enamide	Phenols, Phenylpropanoids, and Lignans	0.65	FCC	[M+H]+		147.029	5.86	HN	2.2268	3.94258e-05	1.14736	Hehua	79280.2	35602.8	C6H3ON4	7	Unknown_Structure	N.A.	N.A.	N.A.
235.145	4.03	RP	0.466355	0.000518176	1.08404	Zimbabwe	3545.6	7602.8	C13H19O2N2	6	N-(4-aminobutyl)-3-(4-hydroxyphenyl)prop-2-enamide	Phenols, Phenylpropanoids, and Lignans	0.65	FCC	[M+H]+		147.036	5.92	HN	2.10155	0.000162476	1.11793	Hehua	82087.8	39060.6	Unknown_Formula	0	Unknown_Structure	N.A.	N.A.	N.A.
236.141	16	HP	0.219537	1.51332e-05	1.16128	Zimbabwe	6915.6	31500.8	C12H18O2N3	6	Unknown_Structure		N.A.	N.A.	N.A.		147.049	12.96	HN	6.35862	2.63956e-05	1.15333	Hehua	2649	416.6	C3H7O3N4	2	Unknown_Structure	N.A.	N.A.	N.A.
236.144	9.73	HP	0.192309	0.000329563	1.09789	Zimbabwe	2911.4	15139.2	C17H18N	10	Unknown_Structure		N.A.	N.A.	N.A.		148.061	12.98	HP	5.13191	8.74292e-05	1.13166	Hehua	5477.8	1067.4	C5H10O4N	2	2-acetamido-3-hydroxypropanoic acid	Amino Acids, Peptides, and Analogues	0.428571	FCC	[M+H]+
236.148	9.31	HP	0.218519	0.000230695	1.10812	Zimbabwe	2928.2	13400.2	C10H22O5N	2	(1-acetyloxy-3-hydroxypropan-2-yl) pentanoate	Lipids and Lipid-like Molecules	0.4	FCC	[M+NH4]+		149.048	5.43	HN	6.35162	0.00136227	1.05681	Hehua	20405.2	3212.6	C5H9O5	1	Unknown_Structure	N.A.	N.A.	N.A.
236.148	9.27	HP	0.217613	0.000193561	1.1128	Zimbabwe	2928.2	13456	C10H22O5N	1	Unknown_Structure		N.A.	N.A.	N.A.		149.056	4.59	RP	15684001	9.58301e-05	1.13229	Hehua	1568.4	0	Unknown_Formula	0	Unknown_Structure	N.A.	N.A.	N.A.
237.988	7.83	HN	0.0455615	0.000188626	1.11378	Zimbabwe	19.4	425.8	Unknown_Formula	0	Unknown_Structure		N.A.	N.A.	N.A.		149.936	18.89	HN	5.43034	0.00079952	1.07044	Hehua	3773	694.8	Unknown_Formula	0	Unknown_Structure	N.A.	N.A.	N.A.
238.068	4.31	RP	0.249548	0.000235533	1.10795	Zimbabwe	856.4	3431.8	C15H12NS	11	4-phenylsulfanylisoquinoline	Exogenous / Synthetic Compounds & Contaminants	0.65	FCC	[M+H]+		150.076	3.31	RP	4.76146	0.00207315	1.02959	Hehua	1848.4	388.2	C5H12O4N	1	Unknown_Structure	N.A.	N.A.	N.A.
238.07	4.54	HP	0.09291	0.000147696	1.11981	Zimbabwe	618	6651.6	C11H12O5N	7	Unknown_Structure		N.A.	N.A.	N.A.		150.076	9.06	HP	2.63319	0.000491277	1.08619	Hehua	17326.4	6580	C5H12O4N	1	Unknown_Structure	N.A.	N.A.	N.A.
238.072	4.57	HP	0.103456	0.000170408	1.11636	Zimbabwe	692.2	6690.8	C11H12O5N	7	Unknown_Structure		N.A.	N.A.	N.A.		150.077	3.24	RP	4.69036	0.0025889	1.01836	Hehua	1820.8	388.2	C5H12O4N	1	Unknown_Structure	N.A.	N.A.	N.A.
238.089	15.15	HP	0.389968	0.00324542	1.00324	Zimbabwe	1783.4	4573.2	C12H16O2NS	6	Unknown_Structure		N.A.	N.A.	N.A.		150.935	18.85	HN	2.55025	0.000511547	1.08596	Hehua	11378.2	4461.6	Unknown_Formula	0	Unknown_Structure	N.A.	N.A.	N.A.
238.09	6.51	HP	0.270335	0.00016557	1.11674	Zimbabwe	3300.2	12207.8	C12H16O2NS	6	Unknown_Structure		N.A.	N.A.	N.A.		151.042	4.3	HN	6.18882	0.000165571	1.11708	Hehua	3697.2	597.4	C8H7O3	5	3-HYDROXYPHENYLACETIC ACID	Phenols, Phenylpropanoids, and Lignans	0.508042	DP	[M-H]
238.091	15.61	HP	0.107716	1.93415e-05	1.15786	Zimbabwe	1252.8	11630.6	C12H16O2NS	6	Unknown_Structure		N.A.	N.A.	N.A.		151.062	3.92	RP	6.36331	0.000101464	1.12984	Hehua	4329.6	680.4	C6H7ON4	6	Unknown_Structure	N.A.	N.A.	N.A.
238.093	15.65	HP	0.12388	2.62564e-05	1.15331	Zimbabwe	1465.4	11829.2	C8H16O7N	2	Unknown_Structure		N.A.	N.A.	N.A.		151.072	4.25	RP	8.08235	8.44081e-05	1.13418	Hehua	5633.4	697	C4H11O4N2	1	Unknown_Structure	N.A.	N.A.	N.A.
238.094	15.57	HP	0.123939	2.62396e-05	1.15332	Zimbabwe	1466.6	11833.2	C8H16O7N	2	Unknown_Structure		N.A.	N.A.	N.A.		151.076	7.56	HP	5.39963	0.00379157	1.00527	Hehua	2361.8	437.4	C9H11O2	5	Unknown_Structure	N.A.	N.A.	N.A.
238.095	15.7	HP	0.116204	3.2522e-05	1.14988	Zimbabwe	1362	11720.8	C9H12O3N5	7	Unknown_Structure		N.A.	N.A.	N.A.		152.053	9.07	HP	6.48795	0.00127073	1.05238	Hehua	861.6	132.8	C8H10NS	5	Unknown_Structure	N.A.	N.A.	N.A.
238.096	16.31	HP	0.188813	0.000141285	1.12123	Zimbabwe	841.2	4455.2	C9H12O3N5	7	Unknown_Structure		N.A.	N.A.	N.A.		152.056	10.04	HP	4.27902	0.000580767	1.08897	Hehua	19424.2	4539.4	C5H6ON5	6	2-amino-1,7-dihydropurin-6-one	Alkaloids and Nitrogenous Derivatives	0.566667	FCC	[M+H]+
239.103	10.26	HP	0.391217	0.00271901	1.01857	Zimbabwe	935.4	2391	C11H15O4N2	6	Unknown_Structure		N.A.	N.A.	N.A.		152.056	10.01	HP	4.22743	0.000606647	1.08757	Hehua	19424.2	4594.8	C5H6ON5	6	Guanine	Alkaloids and Nitrogenous Derivatives	0.541155	DP	[M+H]
239.106	10.26	HP	0.38342	0.00284914	1.01588	Zimbabwe	932.4	2431.8	C16H15O2	10	(E)-1-(4-methoxyphenyl)-3-phenylprop-2-en-1-one	Flavonoids	0.685714	FCC	[M+H]+		152.056	3.96	RP	6.07406	2.10503e-05	1.16094	Hehua	12252.6	2017.2	C5H6ON5	6	2-amino-1,7-dihydropurin-6-one	Alkaloids and Nitrogenous Derivatives	0.566667	FCC	[M+H]+
240.083	9.23	HP	0.10413	5.39704e-06	1.17344	Zimbabwe	5684.8	54593.4	C10H14O2N3S	6	Unknown_Structure		N.A.	N.A.	N.A.		153.066	3.62	RP	10664001	2.21476e-09	1.20867	Hehua	1066.4	0	C7H9O2N2	5	1-methyl-4-oxopyridine-3-carboxamide	Alkaloids and Nitrogenous Derivatives	0.428571	FCC	[M+H]+
240.085	9.16	HP	0.11079	6.87198e-07	1.19	Zimbabwe	5782.4	52192.6	C11H14O5N	6	Unknown_Structure		N.A.	N.A.	N.A.		154.048	6.58	HP	3.38812	5.07167e-05	1.14386	Hehua	8336.8	2460.6	C5H9O3NNa	2	(2S)-2-acetamidopropanoic acid	Amino Acids, Peptides, and Analogues	0.5	FCC	[M+Na]+
240.085	4.77	RP	0.366819	0.000189888	1.11323	Zimbabwe	2429	6621.8	C11H14O5N	6	Unknown_Structure		N.A.	N.A.	N.A.		154.064	16.7	HN	33.0974	7.86997e-06	1.17254	Hehua	27940.8	844.2	C6H8O2N3	4	Unknown_Structure	N.A.	N.A.	N.A.
240.087	3.36	RP	0.247937	0.000692729	1.07349	Zimbabwe	2325.6	9379.8	C11H14O5N	6	3-[5-acetyl-4-(carboxymethyl)-1H-pyrrol-3-yl]propanoic acid	Alkaloids and Nitrogenous Derivatives	0.622222	FCC	[M+H]+		155.083	4.01	RP	4.00163	0.000411116	1.09304	Hehua	1960	489.8	C7H11O2N2	4	Cyclo-prolylglycine	Amino Acids, Peptides, and Analogues	0.589068	DP	[M+H]
240.087	9.23	HP	0.103376	1.90304e-07	1.19671	Zimbabwe	5876.6	56846.8	C11H14O5N	7	7-hydroxy-6,8-dimethoxychromen-2-one	Phenols, Phenylpropanoids, and Lignans	0.542857	FCC	[M+NH4]+		156.086	16.74	HP	7.07741	0.00238715	1.03123	Hehua	150779	21304.2	Unknown_Formula	0	Unknown_Structure	N.A.	N.A.	N.A.
240.986	9.47	HN	0.233207	0.000816518	1.06701	Zimbabwe	931.8	3995.6	C6H9O6S2	2	Unknown_Structure		N.A.	N.A.	N.A.		157.035	7.45	HN	5.73469	5.53028e-08	1.20247	Hehua	165531	28864.8	C4H5O3N4	4	(2,5-dioxoimidazolidin-4-yl)urea	Alkaloids and Nitrogenous Derivatives	0.566667	FCC	[M-H]-
242.055	9.82	HN	0.307315	0.00222915	1.02282	Zimbabwe	9101	29614.6	C12H8O3N3	10	Unknown_Structure		N.A.	N.A.	N.A.		157.037	7.47	HN	5.97857	5.07909e-08	1.20243	Hehua	166809	27901.2	C4H5O3N4	4	(2,5-dioxoimidazolidin-4-yl)urea	Alkaloids and Nitrogenous Derivatives	0.566667	FCC	[M-H]-
242.099	4.18	RP	0.164495	1.05193e-07	1.19924	Zimbabwe	1047.8	6369.8	C6H16O7N3	1	Unknown_Structure		N.A.	N.A.	N.A.		157.932	4.57	HN	12.6619	0.000242008	1.1112	Hehua	1056	83.4	Unknown_Formula	0	Unknown_Structure	N.A.	N.A.	N.A.
242.112	9.13	HP	0.468206	0.000697573	1.07304	Zimbabwe	9986	21328.2	C10H16O4N3	5	Unknown_Structure		N.A.	N.A.	N.A.		158.041	6.51	HP	3.12398	0.000541565	1.08728	Hehua	1995.6	638.8	C4H9O4NNa	1	Unknown_Structure	N.A.	N.A.	N.A.
242.117	9.14	HP	0.450506	0.000130436	1.12251	Zimbabwe	6449	14315	C15H16O2N	9	2-phenylethyl 2-aminobenzoate	Phenols, Phenylpropanoids, and Lignans	0.525	FCC	[M+H]+		158.044	7.56	HN	7.28224	3.08575e-06	1.17883	Hehua	3658.6	502.4	C4H7O2NF3	0	Unknown_Structure	N.A.	N.A.	N.A.
242.135	12.38	HP	0.357277	0.000612033	1.07762	Zimbabwe	1062.4	2973.6	C10H21O4NNa	1	Unknown_Structure		N.A.	N.A.	N.A.		158.079	4.95	RP	2.58705	2.84962e-06	1.18106	Hehua	23449	9064	C5H13O3NNa	0	Unknown_Structure	N.A.	N.A.	N.A.
243.113	5.06	RP	0.307471	0.00124029	1.05014	Zimbabwe	878.2	2856.2	C11H16O3N2F	5	Unknown_Structure		N.A.	N.A.	N.A.		158.08	14.09	HP	5.39105	0.000419609	1.09157	Hehua	940.2	174.4	C7H12O3N	3	Unknown_Structure	N.A.	N.A.	N.A.
243.15	4.04	RP	0.169836	0.000775266	1.06902	Zimbabwe	205.4	1209.4	C15H19ON2	8	(1R,9S,13Z)-1-amino-13-ethylidene-11-methyl-6-azatricyclo[7.3.1.02,7]trideca-2(7),3,10-trien-5-one	Alkaloids and Nitrogenous Derivatives	0.542857	FCC	[M+H]+		158.081	5.89	RP	2.12791	0.000886985	1.06679	Hehua	6724.2	3160	C5H13O3NNa	0	Unknown_Structure	N.A.	N.A.	N.A.
244.117	9.59	HP	0.457828	1.24634e-05	1.16385	Zimbabwe	9032.4	19728.8	C11H18O5N	4	Unknown_Structure		N.A.	N.A.	N.A.		158.086	4.89	RP	3.37919	1.5837e-06	1.18597	Hehua	24419.4	7226.4	Unknown_Formula	0	Unknown_Structure	N.A.	N.A.	N.A.
244.12	2.11	RP	0.239779	0.000255712	1.10562	Zimbabwe	2396.4	9994.2	C11H18O5N	4	Unknown_Structure		N.A.	N.A.	N.A.		158.94	4.83	HN	6.06488	0.000500918	1.08877	Hehua	52688	8687.4	Unknown_Formula	0	Unknown_Structure	N.A.	N.A.	N.A.
244.127	9.62	HP	0.425984	1.8787e-05	1.15861	Zimbabwe	8780.8	20613	C11H16ON3F2	5	Unknown_Structure		N.A.	N.A.	N.A.		158.947	4.61	HN	9.39594	0.000195944	1.1151	Hehua	83389	8875	C5H4OBr	3	Unknown_Structure	N.A.	N.A.	N.A.
245.046	11.28	HN	0.435876	0.00327897	1.00496	Zimbabwe	3660.4	8397.8	C13H9O5	9	Unknown_Structure		N.A.	N.A.	N.A.		159.03	3.56	HN	5.09095	0.00200068	1.03633	Hehua	30629.2	6016.4	C7H3ON4	8	2-Oxoadipic acid; LC-tDDA; CE40	Lipids and Lipid-like Molecules	0.534359	DP	N.A.
247.08	6.91	HP	0.162267	0.00144216	1.04365	Zimbabwe	1002	6175	C10H15O7	4	Unknown_Structure		N.A.	N.A.	N.A.		159.076	12.9	HP	9.8039	0.000343601	1.09658	Hehua	1909.8	194.8	C6H11O3N2	3	Unknown_Structure	N.A.	N.A.	N.A.
247.08	7.05	HP	0.160838	0.0014393	1.04371	Zimbabwe	1007.2	6262.2	C10H15O7	4	Unknown_Structure		N.A.	N.A.	N.A.		159.078	11.69	HN	3.06245	0.00152679	1.0506	Hehua	3412.8	1114.4	C6H11O3N2	2	Unknown_Structure	N.A.	N.A.	N.A.
247.142	16	HP	0.197704	0.000193651	1.11294	Zimbabwe	2025.2	10243.6	C9H19O4N4	3	Unknown_Structure		N.A.	N.A.	N.A.		160.976	18.78	HP	11.6828	0.00109685	1.05527	Hehua	530.4	45.4	C4H2O3N2Cl	5	Unknown_Structure	N.A.	N.A.	N.A.
247.142	14.49	HP	0.205587	0.00149027	1.04206	Zimbabwe	9481.2	46117.6	C9H19O4N4	3	2-(1-carboxyethylamino)-5-(diaminomethylideneamino)pentanoic acid	Amino Acids, Peptides, and Analogues	0.6	FCC	[M+H]+		162.09	9.81	RP	3.13317	3.0682e-05	1.15118	Hehua	12018.2	3835.8	C10H12ON	6	2-(1H-indol-3-yl)ethanol	Alkaloids and Nitrogenous Derivatives	0.5	FCC	[M+H]+
247.158	14.51	HP	0.277405	0.00124724	1.05144	Zimbabwe	8712	31405.4	C13H19ON4	7	Unknown_Structure		N.A.	N.A.	N.A.		163.064	15.58	HP	2.15626	0.00166589	1.03696	Hehua	4032.2	1870	Unknown_Formula	0	Unknown_Structure	N.A.	N.A.	N.A.
248.111	3.24	RP	0.339341	0.000353642	1.09569	Zimbabwe	5964.4	17576.4	C6H14O4N7	4	Unknown_Structure		N.A.	N.A.	N.A.		164.039	13.86	HN	10.0891	4.35119e-05	1.14772	Hehua	2015.8	199.8	Unknown_Formula	0	Unknown_Structure	N.A.	N.A.	N.A.
249.119	3.26	RP	0.135278	0.000430023	1.0896	Zimbabwe	261.6	1933.8	C8H17O5N4	3	Unknown_Structure		N.A.	N.A.	N.A.		164.068	3.62	RP	3.07392	0.00120439	1.0525	Hehua	3742.8	1217.6	C4H10O4N3	2	Unknown_Structure	N.A.	N.A.	N.A.
249.121	10.18	HP	0.408127	0.000252864	1.10552	Zimbabwe	3840.8	9410.8	C8H17O5N4	3	Unknown_Structure		N.A.	N.A.	N.A.		164.07	9.89	HN	22.8293	1.99632e-08	1.20543	Hehua	35394.6	1550.4	C9H10O2N	5	Unknown_Structure	N.A.	N.A.	N.A.
249.126	10.18	HP	0.405801	0.000151096	1.11899	Zimbabwe	3951.2	9736.8	C13H17O3N2	7	N-[2-(6-hydroxy-5-methoxy-1H-indol-3-yl)ethyl]acetamide	Alkaloids and Nitrogenous Derivatives	0.685714	FCC	[M+H]+		165.053	3.5	RP	11530001	9.8155e-06	1.16905	Hehua	1153	0	C7H10O3Na	3	Unknown_Structure	N.A.	N.A.	N.A.
249.126	9.94	HP	0.414331	0.000228895	1.10831	Zimbabwe	3882.2	9369.8	C13H17O3N2	7	N-[2-(6-hydroxy-5-methoxy-1H-indol-3-yl)ethyl]acetamide	Alkaloids and Nitrogenous Derivatives	0.685714	FCC	[M+H]+		165.073	10.18	HP	2.91806	0.00012669	1.12399	Hehua	1011.4	346.6	C10H13S	5	Unknown_Structure	N.A.	N.A.	N.A.
249.152	16.16	HP	0.0900621	7.61603e-08	1.20071	Zimbabwe	5393.8	59889.8	C10H19ON4F2	3	Unknown_Structure		N.A.	N.A.	N.A.		166.085	4.57	RP	7.2818	1.75294e-06	1.18628	Hehua	73262.2	10061	Unknown_Formula	0	PHENYLALANINE	Amino Acids, Peptides, and Analogues	0.621415	DP	N.A.
249.159	13.68	HP	0.252034	8.58072e-05	1.1322	Zimbabwe	183289	727237	C14H21O2N2	6	Unknown_Structure		N.A.	N.A.	N.A.		166.085	9.46	HP	4.6931	0.0010914	1.06605	Hehua	45815	9762.2	C7H13O2NNa	2	Unknown_Structure	N.A.	N.A.	N.A.
249.175	13.74	HP	0.164231	0.000335491	1.09759	Zimbabwe	62231	378924	C10H25ON4S	1	Unknown_Structure		N.A.	N.A.	N.A.		166.087	9.87	HP	4.26996	0.000624423	1.08528	Hehua	55248.2	12938.8	C9H12O2N	5	L-Phenylalanine	Amino Acids, Peptides, and Analogues	0.700274	DP	[M+H]
250.094	9.34	HP	0.37249	0.00109045	1.05643	Zimbabwe	2289.4	6146.2	C9H16O7N	3	Unknown_Structure		N.A.	N.A.	N.A.		167.02	10.47	HN	9.22273	3.85818e-07	1.19365	Hehua	9755.8	1057.8	C5H11O2S2	0	Unknown_Structure	N.A.	N.A.	N.A.
250.125	13.54	HP	0.292612	0.0011547	1.0533	Zimbabwe	1511.4	5165.2	C17H16ON	11	Unknown_Structure		N.A.	N.A.	N.A.		167.087	4.57	RP	5.94667	6.43823e-07	1.19283	Hehua	8029.2	1350.2	C13H11	9	Unknown_Structure	N.A.	N.A.	N.A.
250.127	13.52	HP	0.249373	0.000542368	1.082	Zimbabwe	1312.4	5262.8	C10H20O6N	2	Unknown_Structure		N.A.	N.A.	N.A.		168.085	9.03	HP	5.34616	3.35311e-06	1.179	Hehua	16166.8	3024	C9H14NS	4	Unknown_Structure	N.A.	N.A.	N.A.
250.163	13.77	HP	0.124193	2.03281e-05	1.15716	Zimbabwe	16012.2	128930	C15H21ONF	6	Unknown_Structure		N.A.	N.A.	N.A.		168.086	3.92	RP	3.7931	0.000600862	1.08289	Hehua	5390	1421	C5H14O5N	0	Unknown_Structure	N.A.	N.A.	N.A.
250.176	13.57	HP	0.15259	3.43419e-05	1.14928	Zimbabwe	9937.6	65126	C10H24O4N3	1	Unknown_Structure		N.A.	N.A.	N.A.		168.087	9.03	HP	5.3441	3.41633e-06	1.17883	Hehua	16214	3034	C6H15ONSF	0	Unknown_Structure	N.A.	N.A.	N.A.
251.102	10.16	HP	0.492191	0.00111826	1.05921	Zimbabwe	945.4	1920.8	C12H15O4N2	7	Unknown_Structure		N.A.	N.A.	N.A.		168.096	9.03	HP	5.42975	2.81467e-06	1.18053	Hehua	15975.4	2942.2	C5H12ON3F2	1	Unknown_Structure	N.A.	N.A.	N.A.
251.168	13.7	HP	0.244024	0.000483176	1.08673	Zimbabwe	2968.8	12166	C13H20N4F	6	Unknown_Structure		N.A.	N.A.	N.A.		168.1	9.98	HP	2.32076	0.00068722	1.07386	Hehua	824.8	355.4	C7H15O2NNa	1	3-methyl-2-(methylamino)pentanoic acid	Amino Acids, Peptides, and Analogues	0.733333	FCC	[M+Na]+
252.085	11.15	HP	0.211501	0.003054	1.00832	Zimbabwe	235.4	1113	C12H14O5N	7	Unknown_Structure		N.A.	N.A.	N.A.		168.101	10.18	HP	2.26149	0.000376407	1.09406	Hehua	797.4	352.6	C9H14O2N	4	5-acetyl-2,6-dimethyl-2,3-dihydro-1H-pyridin-4-one	Alkaloids and Nitrogenous Derivatives	0.52039	DP	[M+H]
253.13	7.55	HP	0.370963	0.00143476	1.04677	Zimbabwe	3586.4	9667.8	C11H17O3N4	6	Unknown_Structure		N.A.	N.A.	N.A.		170.078	2.94	RP	4.36696	0.00104644	1.06216	Hehua	2960.8	678	C9H10NF2	5	Unknown_Structure	N.A.	N.A.	N.A.
254.064	6.18	HP	0.149737	2.45276e-06	1.18084	Zimbabwe	945.8	6316.4	C9H13O6NNa	4	Unknown_Structure		N.A.	N.A.	N.A.		170.078	2.95	RP	4.29599	0.00108527	1.06068	Hehua	2960.8	689.2	C9H10NF2	5	Unknown_Structure	N.A.	N.A.	N.A.
254.066	5.79	HP	0.143295	2.57073e-05	1.15373	Zimbabwe	954.4	6660.4	C11H12O6N	7	Unknown_Structure		N.A.	N.A.	N.A.		170.08	2.88	RP	3.74783	0.00201	1.03354	Hehua	3020	805.8	Unknown_Formula	0	Unknown_Structure	N.A.	N.A.	N.A.
254.126	8.81	HP	0.269403	0.00184525	1.03207	Zimbabwe	1827.2	6782.4	C10H16O3N5	6	2-amino-9-[4-hydroxy-3-(hydroxymethyl)butyl]-1H-purin-6-one	Alkaloids and Nitrogenous Derivatives	0.566667	FCC	[M+H]+		172.061	14.34	HN	2.01246	0.000745264	1.07357	Hehua	6171	3066.4	C7H10O4N	3	Unknown_Structure	N.A.	N.A.	N.A.
254.133	8.96	HP	0.23717	0.00183113	1.0325	Zimbabwe	1870.8	7888	C12H20ON3S	5	Unknown_Structure		N.A.	N.A.	N.A.		172.093	8.47	HP	4.19533	0.00234826	1.02326	Hehua	1903	453.6	C9H12NF2	4	Unknown_Structure	N.A.	N.A.	N.A.
256.081	7.09	HP	0.122335	0.00124869	1.04978	Zimbabwe	990.2	8094.2	C11H14O6N	6	Unknown_Structure		N.A.	N.A.	N.A.		173.011	4.57	HN	2.28017	0.00223413	1.02725	Hehua	19161.6	8403.6	Unknown_Formula	0	Unknown_Structure	N.A.	N.A.	N.A.
258.093	4.78	RP	0.300085	0.00252601	1.01675	Zimbabwe	495.8	1652.2	C10H16O3N3S	5	Unknown_Structure		N.A.	N.A.	N.A.		173.105	16.61	HN	26.1043	2.32158e-07	1.19763	Hehua	8510	326	Unknown_Formula	0	Unknown_Structure	N.A.	N.A.	N.A.
258.094	4.77	RP	0.32603	0.00112126	1.05465	Zimbabwe	517.8	1588.2	C10H16O3N3S	5	Unknown_Structure		N.A.	N.A.	N.A.		173.128	4.81	RP	11.0385	0.00201876	1.03652	Hehua	1148	104	C8H17O2N2	2	Unknown_Structure	N.A.	N.A.	N.A.
258.096	12.54	HP	0.165403	9.87407e-08	1.19966	Zimbabwe	19636.6	118720	C11H16O6N	5	Unknown_Structure		N.A.	N.A.	N.A.		174.071	4.73	RP	7.09614	2.7675e-05	1.15439	Hehua	1874.8	264.2	C6H12ON3S	3	Unknown_Structure	N.A.	N.A.	N.A.
258.162	15.33	HP	0.403426	0.00292583	1.01138	Zimbabwe	9904.6	24551.2	C15H20ON3	8	Unknown_Structure		N.A.	N.A.	N.A.		174.941	20.52	HN	2.72735	0.000106734	1.12813	Hehua	1.64195e+06	602031	Unknown_Formula	0	Unknown_Structure	N.A.	N.A.	N.A.
258.166	15.65	HP	0.233357	0.000107361	1.12711	Zimbabwe	6965.6	29849.6	C12H24ON3S	3	Unknown_Structure		N.A.	N.A.	N.A.		175.027	20.74	HN	2.53912	0.000689735	1.07432	Hehua	1655	651.8	C6H7O6	3	GLUCURONOLACTONE	Carbohydrates and Glycosidic Conjugates	0.692819	DP	[M-H]
259.1	12.5	HP	0.38449	0.00141438	1.04546	Zimbabwe	3016.4	7845.2	C7H16O5N4Na	2	Unknown_Structure		N.A.	N.A.	N.A.		175.062	5.68	HN	7.47751	9.06221e-05	1.13084	Hehua	145521	19461.2	C7H11O5	2	Unknown_Structure	N.A.	N.A.	N.A.
259.142	3.93	RP	0.392394	0.000137629	1.1218	Zimbabwe	1300	3313	C10H19O4N4	4	Unknown_Structure		N.A.	N.A.	N.A.		175.064	5.92	HN	2.04937	0.00261885	1.01637	Hehua	111793	54549.8	C7H11O5	2	2-hydroxy-2-propan-2-ylbutanedioic acid	Lipids and Lipid-like Molecules	0.65	FCC	[M-H]-
259.145	5.77	RP	0.272886	0.000935827	1.06204	Zimbabwe	2348.4	8605.8	C15H19O2N2	8	Unknown_Structure		N.A.	N.A.	N.A.		175.066	5.86	HN	3.71851	4.67679e-06	1.17498	Hehua	126671	34065	C5H8O2N4F	3	Unknown_Structure	N.A.	N.A.	N.A.
260.111	4.17	RP	0.16165	1.1593e-05	1.16484	Zimbabwe	423.2	2618	C11H18O6N	4	Unknown_Structure		N.A.	N.A.	N.A.		175.087	6.63	RP	2.50649	0.000745444	1.0709	Hehua	3903.6	1557.4	Unknown_Formula	0	Unknown_Structure	N.A.	N.A.	N.A.
260.175	13.52	HP	0.193269	0.00109973	1.05513	Zimbabwe	77375.2	400349	C15H22ON3	7	4-N-(6-methoxyquinolin-8-yl)pentane-1,4-diamine	Alkaloids and Nitrogenous Derivatives	0.542857	FCC	[M+H]+		175.094	7.48	HP	6.41805	1.24121e-06	1.1879	Hehua	5090.8	793.2	C9H13OF2	3	Unknown_Structure	N.A.	N.A.	N.A.
260.175	13.49	HP	0.289959	0.000455244	1.08808	Zimbabwe	112053	386444	C15H22ON3	7	4-N-(6-methoxyquinolin-8-yl)pentane-1,4-diamine	Alkaloids and Nitrogenous Derivatives	0.542857	FCC	[M+H]+		175.095	7.44	HP	5.34363	4.87061e-07	1.19364	Hehua	5122.4	958.6	C9H13OF2	3	Unknown_Structure	N.A.	N.A.	N.A.
260.186	13.53	HP	0.249749	0.00134868	1.04643	Zimbabwe	85526	342448	C13H26O4N	2	(3R)-3-hexanoyloxy-4-(trimethylazaniumyl)butanoate	Lipids and Lipid-like Molecules	0.4	FCC	[M+H]+		175.147	6.1	RP	2.94585	0.000705187	1.0772	Hehua	2328.4	790.4	Unknown_Formula	0	Unknown_Structure	N.A.	N.A.	N.A.
260.196	13.46	HP	0.197348	2.72257e-06	1.17997	Zimbabwe	10214.6	51759.4	C12H26O3N3	2	Unknown_Structure		N.A.	N.A.	N.A.		177.035	5.09	HN	2.0691	3.87576e-05	1.14697	Hehua	285180	137828	Unknown_Formula	0	Unknown_Structure	N.A.	N.A.	N.A.
261.174	13.88	HP	0.121801	0.000359568	1.09519	Zimbabwe	7002.8	57493.6	C11H25ON4S	2	Unknown_Structure		N.A.	N.A.	N.A.		177.948	20.57	HN	2.98831	0.00290885	1.01536	Hehua	1329.2	444.8	Unknown_Formula	0	Unknown_Structure	N.A.	N.A.	N.A.
261.178	13.52	HP	0.139346	0.002222	1.02326	Zimbabwe	9011.8	64672.2	C16H22N2F	7	Unknown_Structure		N.A.	N.A.	N.A.		178.085	4.71	RP	4.53487	0.000276158	1.10504	Hehua	2353.6	519	C10H12O2N	6	Unknown_Structure	N.A.	N.A.	N.A.
261.178	18.27	HP	0.0179463	0.0014814	1.04245	Zimbabwe	76.2	4246	Unknown_Formula	0	Unknown_Structure		N.A.	N.A.	N.A.		180.04	4.4	HN	2.1433	0.000141633	1.1206	Hehua	42255.6	19715.2	C7H6O3N3	6	Unknown_Structure	N.A.	N.A.	N.A.
261.187	13.63	HP	0.0946354	0.000883079	1.06418	Zimbabwe	6406	67691.4	C17H25O2	6	Unknown_Structure		N.A.	N.A.	N.A.		180.04	4.36	HN	2.14909	0.000147714	1.11959	Hehua	42391.2	19725.2	C7H6O3N3	6	Unknown_Structure	N.A.	N.A.	N.A.
261.195	3.71	HP	0.364429	0.00306024	1.00608	Zimbabwe	4177.6	11463.4	C16H25ON2	6	Ropinirole	Exogenous / Synthetic Compounds & Contaminants	0.535631	DP	[M+H]		180.063	3.5	RP	3.09494	5.59773e-05	1.14074	Hehua	1271.4	410.8	C4H10O5N3	2	Unknown_Structure	N.A.	N.A.	N.A.
263.078	7.55	HP	0.16318	0.000173507	1.11626	Zimbabwe	706.6	4330.2	C11H11O4N4	9	Unknown_Structure		N.A.	N.A.	N.A.		180.069	12.76	HP	3.0022	0.000448134	1.0887	Hehua	3276.6	1091.4	C6H14O3NS	1	cyclohexylsulfamic acid	Exogenous / Synthetic Compounds & Contaminants	0.733333	FCC	[M+H]+
263.139	4.81	RP	0.427318	0.00133238	1.04731	Zimbabwe	4092.6	9577.4	C14H19O3N2	7	Unknown_Structure		N.A.	N.A.	N.A.		180.101	6.5	RP	2.26593	0.000270357	1.10852	Hehua	13323.2	5879.8	C10H14O2N	5	N-acetyltyramine	Phenols, Phenylpropanoids, and Lignans	0.571702	DP	[M+H]
263.139	5.24	RP	0.420549	0.00129154	1.04873	Zimbabwe	4031.8	9587	C14H19O3N2	7	Unknown_Structure		N.A.	N.A.	N.A.		180.974	20.43	HN	6.66859	0.00163101	1.03913	Hehua	1155	173.2	Unknown_Formula	0	Unknown_Structure	N.A.	N.A.	N.A.
263.174	12.69	HP	0.162678	0.00098293	1.05973	Zimbabwe	3296.4	20263.4	C15H23O2N2	6	Unknown_Structure		N.A.	N.A.	N.A.		181.017	4.4	HN	5.57645	5.68972e-07	1.19145	Hehua	15638.6	2804.4	C8H5O5	6	Unknown_Structure	N.A.	N.A.	N.A.
263.175	13.7	HP	0.139808	0.00340503	1.00042	Zimbabwe	939.2	6717.8	C15H23O2N2	6	Unknown_Structure		N.A.	N.A.	N.A.		181.051	4.37	HN	4.88009	1.79883e-07	1.19696	Hehua	36872	7555.6	C9H9O4	5	4-Hydroxyphenyllactic acid; LC-tDDA; CE30	Phenols, Phenylpropanoids, and Lignans	0.794989	DP	[M-H]
265.07	9.65	HN	0.243661	5.03321e-06	1.17433	Zimbabwe	2450.6	10057.4	C13H13O6	7	Unknown_Structure		N.A.	N.A.	N.A.		181.051	4.18	HN	5.59365	2.12023e-07	1.19628	Hehua	35812.8	6402.4	C9H9O4	5	4-Hydroxyphenyllactic acid; LC-tDDA; CE20	Phenols, Phenylpropanoids, and Lignans	0.755176	DP	[M-H]
265.154	14.72	HP	0.207306	0.00206338	1.02695	Zimbabwe	16658.8	80358.6	C14H21O3N2	6	2-[(2-amino-3-phenylpropanoyl)amino]-3-methylbutanoic acid	Amino Acids, Peptides, and Analogues	0.666667	FCC	[M+H]+		181.084	6.7	HP	2.49097	0.00127319	1.04893	Hehua	6843.2	2747.2	C8H14O3Na	2	Unknown_Structure	N.A.	N.A.	N.A.
266.065	5.27	HP	0.341082	0.000825907	1.06901	Zimbabwe	1056.4	3097.2	C12H12O6N	8	Unknown_Structure		N.A.	N.A.	N.A.		181.092	15.08	HP	2.4078	0.00180631	1.03506	Hehua	3447	1431.6	C7H15N2FCl	1	Unknown_Structure	N.A.	N.A.	N.A.
266.065	5.34	HP	0.37124	0.00212316	1.02879	Zimbabwe	1056.4	2845.6	C12H12O6N	8	Unknown_Structure		N.A.	N.A.	N.A.		181.103	6.5	RP	1.1508e+07	7.06439e-05	1.14147	Hehua	1150.8	0	C6H17O2N2S	0	Unknown_Structure	N.A.	N.A.	N.A.
266.155	11.46	HP	0.316913	0.00240766	1.02126	Zimbabwe	3309.4	10442.6	C10H24O3N3S	1	Unknown_Structure		N.A.	N.A.	N.A.		182.045	11.03	HN	3.2745	0.000379825	1.0972	Hehua	5673.4	1732.6	C8H8O4N	5	Unknown_Structure	N.A.	N.A.	N.A.
266.157	11.46	HP	0.318853	0.00259419	1.01748	Zimbabwe	3380.8	10603	C18H20ON	10	Unknown_Structure		N.A.	N.A.	N.A.		182.047	11.1	HN	3.15984	0.000219042	1.11332	Hehua	5677.6	1796.8	C8H8O4N	5	Unknown_Structure	N.A.	N.A.	N.A.
266.166	11.48	HP	0.301354	0.00134056	1.04867	Zimbabwe	3200.2	10619.4	C17H20N3	10	5-methyl-2,5,19-triazatetracyclo[13.4.0.02,7.08,13]nonadeca-1(15),8,10,12,16,18-hexaene	Alkaloids and Nitrogenous Derivatives	0.542857	FCC	[M+H]+		182.081	15.12	HP	5.12524	3.53379e-05	1.1503	Hehua	2627.2	512.6	C9H12O3N	5	2-amino-3-(4-hydroxyphenyl)propanoic acid	Amino Acids, Peptides, and Analogues	0.525	FCC	[M+H]+
267.079	9.64	HN	0.41911	0.00307743	1.00583	Zimbabwe	1998.4	4768.2	C15H11O3N2	11	Unknown_Structure		N.A.	N.A.	N.A.		182.081	10.25	HP	4.90083	0.00252587	1.01665	Hehua	4734.2	966	C9H12O3N	5	2-amino-3-(4-hydroxyphenyl)propanoic acid	Amino Acids, Peptides, and Analogues	0.65	FCC	[M+H]+
267.162	11.48	HP	0.108317	0.000596095	1.07892	Zimbabwe	168	1551	C16H19N4	10	Unknown_Structure		N.A.	N.A.	N.A.		182.094	15.07	HP	3.67791	0.000483576	1.08583	Hehua	2704	735.2	C8H12O2N3	5	Unknown_Structure	N.A.	N.A.	N.A.
269.126	7.39	RP	0.331884	0.000357119	1.09707	Zimbabwe	1709.8	5151.8	C11H17O4N4	6	Unknown_Structure		N.A.	N.A.	N.A.		183.094	6.98	HP	3.55771	0.000569798	1.08086	Hehua	3927	1103.8	C12H11N2	9	1-methyl-9H-pyrido[3,4-b]indole	Alkaloids and Nitrogenous Derivatives	0.733333	FCC	[M+H]+
269.129	7.41	RP	0.305273	0.000137616	1.12249	Zimbabwe	1609.4	5272	C14H18O2N2Na	7	Unknown_Structure		N.A.	N.A.	N.A.		184.062	3.1	HN	8.18769	0.000109337	1.12718	Hehua	23068	2817.4	Unknown_Formula	0	Unknown_Structure	N.A.	N.A.	N.A.
269.136	7.6	RP	0.305978	0.000125272	1.12488	Zimbabwe	1636.8	5349.4	C9H21O7N2	1	Unknown_Structure		N.A.	N.A.	N.A.		185.072	5.96	HP	3.58288	9.88176e-05	1.13292	Hehua	2118.2	591.2	C11H9ON2	9	2-(furan-2-yl)-1H-benzimidazole	Exogenous / Synthetic Compounds & Contaminants	0.525	FCC	[M+H]+
269.138	9.59	RP	0.353407	0.00247516	1.01969	Zimbabwe	1605.6	4543.2	Unknown_Formula	0	Unknown_Structure		N.A.	N.A.	N.A.		185.105	9.42	HP	5.32805	8.45177e-06	1.17046	Hehua	740.6	139	C7H13O2N4	4	Unknown_Structure	N.A.	N.A.	N.A.
270.159	4.4	RP	0.425596	0.00166792	1.03702	Zimbabwe	3846.2	9037.2	C11H20O3N5	5	Unknown_Structure		N.A.	N.A.	N.A.		186	4.94	HN	5.04918	0.000309999	1.0999	Hehua	677.6	134.2	Unknown_Formula	0	Unknown_Structure	N.A.	N.A.	N.A.
270.16	2.32	RP	0.177258	0.000666183	1.07567	Zimbabwe	1359	7666.8	C16H20ON3	9	Unknown_Structure		N.A.	N.A.	N.A.		186.077	4.4	HN	2.18559	4.91946e-05	1.14301	Hehua	28320	12957.6	C8H12O4N	3	Unknown_Structure	N.A.	N.A.	N.A.
270.161	4.36	RP	0.416615	0.00118243	1.0522	Zimbabwe	3779.2	9071.2	C16H20ON3	9	Unknown_Structure		N.A.	N.A.	N.A.		187.05	20.5	HP	6.27179	0.00235587	1.02088	Hehua	489.2	78	C10H7O2N2	9	Unknown_Structure	N.A.	N.A.	N.A.
270.167	10.23	RP	0.429143	0.000541808	1.08284	Zimbabwe	1007.8	2348.4	Unknown_Formula	0	Unknown_Structure		N.A.	N.A.	N.A.		187.079	9.62	HP	2.01472	6.66712e-05	1.13698	Hehua	930.8	462	C9H15O2S	3	Unknown_Structure	N.A.	N.A.	N.A.
270.168	13.74	HP	0.162766	0.00190716	1.03109	Zimbabwe	779	4786	C14H24O4N	4	Unknown_Structure		N.A.	N.A.	N.A.		188.037	7.41	HN	2.32868	0.00200303	1.02894	Hehua	1935.6	831.2	C10H6O3N	8	Unknown_Structure	N.A.	N.A.	N.A.
271.095	10.18	HP	0.388108	0.00106795	1.05709	Zimbabwe	3883.8	10007	C16H15O4	10	4-(3-methylbut-2-enoxy)furo[3,2-g]chromen-7-one	Phenols, Phenylpropanoids, and Lignans	0.483333	FCC	[M+H]+		188.037	7.38	HN	2.23047	0.0030677	1.00671	Hehua	1935.6	867.8	Unknown_Formula	0	Unknown_Structure	N.A.	N.A.	N.A.
271.097	11.59	HP	0.188539	0.00265565	1.01373	Zimbabwe	324.4	1720.6	C11H16O2N4Cl	6	Unknown_Structure		N.A.	N.A.	N.A.		188.058	5.86	HN	2.19594	0.00238686	1.02641	Hehua	39352.6	17920.6	C7H10O5N	3	Unknown_Structure	N.A.	N.A.	N.A.
271.1	10.13	HP	0.453604	0.000773046	1.07025	Zimbabwe	5142.6	11337.2	C16H16N2Cl	10	7-chloro-1-methyl-5-phenyl-2,3-dihydro-1,4-benzodiazepine	Exogenous / Synthetic Compounds & Contaminants	0.542857	FCC	[M+H]+		188.069	5.76	RP	14.6967	0.000284292	1.10857	Hehua	24040.8	1635.8	C6H11N5Cl	4	6-chloro-2-N-propan-2-yl-1,3,5-triazine-2,4-diamine	Exogenous / Synthetic Compounds & Contaminants	0.65	FCC	[M+H]+
271.104	11.6	HP	0.315532	0.00356276	1.00011	Zimbabwe	542.4	1719	C10H15O5N4	6	Unknown_Structure		N.A.	N.A.	N.A.		188.075	9.98	HP	6.11306	0.00404675	1.00497	Hehua	23509.6	3845.8	C8H14O2NS	3	Unknown_Structure	N.A.	N.A.	N.A.
271.104	10.11	HP	0.423381	0.000413196	1.09173	Zimbabwe	4989.8	11785.6	C10H15O5N4	6	Unknown_Structure		N.A.	N.A.	N.A.		188.076	5.76	RP	16.256	0.000262088	1.11007	Hehua	25535	1570.8	Unknown_Formula	0	Unknown_Structure	N.A.	N.A.	N.A.
271.13	9.85	HP	0.315718	0.0003366	1.09977	Zimbabwe	32955	104381	C15H20O3Na	6	(3aR,4aS,5S,5aR,6aR)-5a-methyl-3-methylidene-5-(3-oxobutyl)-3a,4,4a,5,6,6a-hexahydrocyclopropa[f][1]benzofuran-2-one	Terpenoids and Steroids	1	FCC	[M+Na]+		189.075	5.76	RP	62.0915	0.000529139	1.08855	Hehua	3390.2	54.6	C8H13O5	3	Unknown_Structure	N.A.	N.A.	N.A.
271.143	9.77	HP	0.318821	0.000153186	1.12085	Zimbabwe	61597.4	193204	C16H19O2N2	9	3-butan-2-yl-4-methyl-2,3-dihydropyrrolo[3,4-b]quinoline-1,9-dione	Alkaloids and Nitrogenous Derivatives	0.4	FCC	[M+H]+		189.077	7.49	RN	2.26852	9.0812e-06	1.16831	Hehua	10891.6	4801.2	C8H14ON2Cl	2	Unknown_Structure	N.A.	N.A.	N.A.
271.16	4.4	RP	0.207619	6.60772e-06	1.17218	Zimbabwe	448	2157.8	C12H23ON4S	4	Unknown_Structure		N.A.	N.A.	N.A.		189.088	13.8	HN	20.3477	2.53929e-07	1.19736	Hehua	3955.6	194.4	Unknown_Formula	0	Unknown_Structure	N.A.	N.A.	N.A.
271.162	9.92	HP	0.326778	0.000447803	1.09238	Zimbabwe	29472.6	90191.6	C11H24O4N2Na	1	Unknown_Structure		N.A.	N.A.	N.A.		189.158	15.93	HP	2.64747	0.003958	1.00228	Hehua	8752	3305.8	Unknown_Formula	0	Unknown_Structure	N.A.	N.A.	N.A.
271.169	9.59	HP	0.435933	0.0015553	1.04825	Zimbabwe	15494.2	35542.6	C9H24N6SNa	1	Unknown_Structure		N.A.	N.A.	N.A.		189.16	5.21	RP	81062001	2.73108e-07	1.19503	Hehua	8106.2	0	C9H21O2N2	1	Unknown_Structure	N.A.	N.A.	N.A.
272.111	12.33	HP	0.465164	0.000881236	1.06569	Zimbabwe	3286.2	7064.6	C12H18O6N	5	Unknown_Structure		N.A.	N.A.	N.A.		189.165	5.52	HP	7.84139	0.000112142	1.12622	Hehua	11479.8	1464	C14H21	5	Unknown_Structure	N.A.	N.A.	N.A.
272.113	12.77	HP	0.391889	0.000183696	1.11456	Zimbabwe	4584	11697.2	C12H18O6N	5	Unknown_Structure		N.A.	N.A.	N.A.		189.166	5.08	HP	5.10511	0.00100943	1.05879	Hehua	10335.8	2024.6	C11H25S	0	Unknown_Structure	N.A.	N.A.	N.A.
272.116	12.79	HP	0.392105	0.000143098	1.12073	Zimbabwe	4648.8	11856	C12H18O6N	5	Unknown_Structure		N.A.	N.A.	N.A.		189.92	9.4	HN	8.49999	8.28713e-06	1.16877	Hehua	714	84	Unknown_Formula	0	Unknown_Structure	N.A.	N.A.	N.A.
272.138	5.2	HP	0.252326	0.000300705	1.10104	Zimbabwe	1534.8	6082.6	C15H18O2N3	9	Unknown_Structure		N.A.	N.A.	N.A.		189.931	19.88	HN	3.24367	5.69277e-06	1.17296	Hehua	14850.8	4578.4	Unknown_Formula	0	Unknown_Structure	N.A.	N.A.	N.A.
272.144	9.74	HP	0.256577	5.15647e-05	1.14582	Zimbabwe	8678.4	33823.8	C12H22O2N3S	4	Unknown_Structure		N.A.	N.A.	N.A.		189.932	9.14	HN	3.70394	0.00338952	1.00248	Hehua	695.6	187.8	Unknown_Formula	0	Unknown_Structure	N.A.	N.A.	N.A.
272.146	9.77	HP	0.260553	5.18393e-05	1.1457	Zimbabwe	8817	33839.6	C11H23O5NNa	1	Unknown_Structure		N.A.	N.A.	N.A.		189.932	10.04	HN	6.44254	0.00105359	1.05727	Hehua	1054	163.6	Unknown_Formula	0	Unknown_Structure	N.A.	N.A.	N.A.
272.146	7.44	HP	0.430845	0.00292565	1.01048	Zimbabwe	1608	3732.2	C9H18O3N7	5	Unknown_Structure		N.A.	N.A.	N.A.		190.891	20.46	HN	11122001	0.00173985	1.03971	Hehua	1112.2	0	Unknown_Formula	0	Unknown_Structure	N.A.	N.A.	N.A.
273.085	5.97	RP	0.373832	0.000283101	1.1023	Zimbabwe	7207.4	19279.8	C14H13O4N2	10	Unknown_Structure		N.A.	N.A.	N.A.		191.089	7.49	RP	2.14344	0.000309482	1.10019	Hehua	1682.6	785	Unknown_Formula	0	Unknown_Structure	N.A.	N.A.	N.A.
273.086	9.53	HP	0.305087	0.000216514	1.11032	Zimbabwe	17711.8	58055	C14H13O4N2	10	Unknown_Structure		N.A.	N.A.	N.A.		191.101	13.84	HP	26.823	3.5062e-05	1.14874	Hehua	1212.4	45.2	C8H13ON2F2	3	Unknown_Structure	N.A.	N.A.	N.A.
273.095	9.5	HP	0.275188	0.000154136	1.11918	Zimbabwe	15739.8	57196.6	C8H21O4N2S2	0	Unknown_Structure		N.A.	N.A.	N.A.		192.014	4.76	HN	8.077	0.00105546	1.0589	Hehua	10719.8	1327.2	C6H7O3NSF	3	Unknown_Structure	N.A.	N.A.	N.A.
273.104	13.52	HP	0.262375	2.37462e-05	1.15494	Zimbabwe	4892.2	18645.8	C10H17O3N4S	5	Unknown_Structure		N.A.	N.A.	N.A.		192.062	5.55	RP	4.14508	4.56365e-07	1.19245	Hehua	6594	1590.8	C5H10O5N3	3	Unknown_Structure	N.A.	N.A.	N.A.
273.109	13.52	HP	0.17652	4.53219e-05	1.14496	Zimbabwe	3334	18887.4	C11H17O6N2	5	Unknown_Structure		N.A.	N.A.	N.A.		192.071	7.9	RN	3.64768	2.6407e-06	1.18146	Hehua	2356.4	646	C7H14O3NS	1	Unknown_Structure	N.A.	N.A.	N.A.
273.146	9.77	HP	0.238947	2.47341e-05	1.15605	Zimbabwe	1630	6821.6	C15H22O3Na	5	(3aR,4aS,5S,5aR,6aR)-5-(3-hydroxybutyl)-5a-methyl-3-methylidene-3a,4,4a,5,6,6a-hexahydrocyclopropa[f][1]benzofuran-2-one	Terpenoids and Steroids	0.666667	FCC	[M+Na]+		192.074	5.86	RP	6.76425	2.25237e-09	1.20867	Hehua	11224.6	1659.4	C4H10O4N5	3	Unknown_Structure	N.A.	N.A.	N.A.
273.155	9.76	HP	0.190563	6.71594e-06	1.17121	Zimbabwe	1953	10248.6	C11H21O4N4	4	Unknown_Structure		N.A.	N.A.	N.A.		192.076	5.86	RP	7.23776	1.4816e-09	1.20924	Hehua	11269.2	1557	C9H10O2N3	7	Carbendazim	Exogenous / Synthetic Compounds & Contaminants	0.691678	DP	[M+H]
274.085	5.97	RP	0.30429	0.00213198	1.02546	Zimbabwe	915	3007	C10H16O4N3S	5	Unknown_Structure		N.A.	N.A.	N.A.		193.013	7.43	HN	6.36576	0.00216778	1.03507	Hehua	7236.6	1136.8	C4H5O7N2	3	Unknown_Structure	N.A.	N.A.	N.A.
274.09	8.35	HP	0.310748	0.00220576	1.02375	Zimbabwe	19595	63057.6	C11H16O7N	5	Unknown_Structure		N.A.	N.A.	N.A.		193.096	4.61	RP	4.4012	2.54091e-05	1.15398	Hehua	17405	3954.6	C10H13O2N2	6	(3R,5S)-3-hydroxy-1-methyl-5-pyridin-3-ylpyrrolidin-2-one	Alkaloids and Nitrogenous Derivatives	0.775	FCC	[M+H]+
274.097	8.39	HP	0.345522	0.00292667	1.00855	Zimbabwe	22206.6	64269.8	C8H20O7NS	0	Unknown_Structure		N.A.	N.A.	N.A.		193.159	8.12	RP	5.59182	0.000119801	1.12708	Hehua	3800.2	679.6	C13H21O	4	Unknown_Structure	N.A.	N.A.	N.A.
274.127	13.75	HP	0.317222	4.83699e-06	1.17464	Zimbabwe	1751	5519.8	C12H20O6N	4	Unknown_Structure		N.A.	N.A.	N.A.		193.929	18.78	HN	4.0756	0.00164521	1.04287	Hehua	2081	510.6	Unknown_Formula	0	Unknown_Structure	N.A.	N.A.	N.A.
274.127	11.04	HP	0.496323	0.00171187	1.03766	Zimbabwe	12580.4	25347.2	C12H20O6N	4	Unknown_Structure		N.A.	N.A.	N.A.		194.044	5.35	HN	3.16597	2.88549e-07	1.19477	Hehua	32565.2	10286	C9H8O4N	6	2-[(2-hydroxybenzoyl)amino]acetic acid	Amino Acids, Peptides, and Analogues	0.6	FCC	[M-H]-
274.129	11.08	HP	0.49516	0.00192207	1.03226	Zimbabwe	12133.2	24503.6	C12H20O6N	4	Unknown_Structure		N.A.	N.A.	N.A.		194.046	5.35	HN	3.22627	2.04243e-07	1.1964	Hehua	33076.4	10252.2	C9H8O4N	6	Unknown_Structure	N.A.	N.A.	N.A.
274.136	11	HP	0.485504	0.00148773	1.04395	Zimbabwe	10714.2	22068.2	C10H20O2N5S	4	Unknown_Structure		N.A.	N.A.	N.A.		194.046	4.28	HN	15.1069	0.00131017	1.05458	Hehua	17237	1141	C9H8O4N	6	Unknown_Structure	N.A.	N.A.	N.A.
274.149	10.44	HP	0.317056	3.47156e-05	1.14883	Zimbabwe	15977.4	50393	C13H24O3NS	3	Unknown_Structure		N.A.	N.A.	N.A.		194.162	4	HP	3e+06	0.000113878	1.13041	Hehua	300	0	C6H20O2N5	0	Unknown_Structure	N.A.	N.A.	N.A.
274.153	10.01	HP	0.318455	2.45048e-05	1.15437	Zimbabwe	16813.6	52797.4	C15H20O2N3	8	Unknown_Structure		N.A.	N.A.	N.A.		194.996	5.64	HN	6.05975	6.02708e-07	1.1914	Hehua	22110.8	3648.8	C8H4O2N2Cl	7	Unknown_Structure	N.A.	N.A.	N.A.
274.155	9.99	HP	0.315452	2.10175e-05	1.15665	Zimbabwe	16799.6	53255.6	C15H20O2N3	8	Unknown_Structure		N.A.	N.A.	N.A.		194.997	5.6	HN	4.91544	2.40339e-07	1.19669	Hehua	22927.6	4664.4	C5H7O6S	2	Unknown_Structure	N.A.	N.A.	N.A.
274.156	10.44	HP	0.317618	2.10332e-05	1.15664	Zimbabwe	16912.6	53248.2	C15H20O2N3	8	Unknown_Structure		N.A.	N.A.	N.A.		195.053	5.35	HN	4.63466	0.000277323	1.10814	Hehua	10531.8	2272.4	C7H7O3N4	6	Unknown_Structure	N.A.	N.A.	N.A.
274.158	10.02	HP	0.314785	1.62763e-05	1.16027	Zimbabwe	16998.2	53999.4	C15H20O2N3	8	Unknown_Structure		N.A.	N.A.	N.A.		195.102	8.7	RN	2.61605	1.5842e-05	1.16068	Hehua	3038.8	1161.6	C11H15O3	4	Unknown_Structure	N.A.	N.A.	N.A.
274.167	10.08	HP	0.295509	6.12746e-06	1.1721	Zimbabwe	11736.8	39717.2	C13H24O5N	3	Unknown_Structure		N.A.	N.A.	N.A.		195.103	10.16	HP	3.22899	5.58178e-07	1.19161	Hehua	46254	14324.6	C11H15O3	5	Unknown_Structure	N.A.	N.A.	N.A.
275.08	5.86	HN	0.214887	0.0026471	1.01491	Zimbabwe	1496.6	6964.6	C12H11O4N4	9	Unknown_Structure		N.A.	N.A.	N.A.		195.111	10.16	HP	3.00537	6.16479e-07	1.19112	Hehua	52365	17423.8	C8H16O2N2Na	2	Unknown_Structure	N.A.	N.A.	N.A.
275.124	13.54	HP	0.377134	3.0931e-05	1.15094	Zimbabwe	6202.2	16445.6	C11H19O6N2	4	Unknown_Structure		N.A.	N.A.	N.A.		195.113	3.62	RP	3.1371	0.000302135	1.1023	Hehua	13550.4	4319.4	C10H15O2N2	5	Unknown_Structure	N.A.	N.A.	N.A.
275.124	13.59	HP	0.389636	4.34678e-05	1.14532	Zimbabwe	6407.8	16445.6	C11H19O6N2	4	Unknown_Structure		N.A.	N.A.	N.A.		196.059	5.14	RP	3.65009	1.82151e-05	1.15887	Hehua	5562	1523.8	C4H11O2N5Cl	2	Unknown_Structure	N.A.	N.A.	N.A.
275.125	13.57	HP	0.379363	1.68487e-05	1.16006	Zimbabwe	6303.8	16616.8	C11H19O6N2	4	Unknown_Structure		N.A.	N.A.	N.A.		196.061	5.37	HP	2.2537	0.000333345	1.10147	Hehua	8323.8	3693.4	C9H10O4N	6	5-acetamido-2-hydroxybenzoic acid	Amino Acids, Peptides, and Analogues	0.5	FCC	[M+H]+
275.129	10.96	HP	0.268885	4.79497e-05	1.1432	Zimbabwe	1302.8	4845.2	C16H19O4	8	5-hydroxy-7-methoxy-2-methyl-8-(3-methylbut-2-enyl)chromen-4-one	Flavonoids	0.490909	FCC	[M+H]+		196.099	6.39	RP	3.14554	0.00259124	1.01529	Hehua	1270.8	404	C10H14O3N	5	Unknown_Structure	N.A.	N.A.	N.A.
275.135	13.77	HP	0.374188	7.02928e-05	1.13636	Zimbabwe	5046	13485.2	C10H19O5N4	4	Unknown_Structure		N.A.	N.A.	N.A.		198.048	5.52	HN	2.40889	0.000293181	1.10193	Hehua	3307.4	1373	C7H8O4N3	5	Unknown_Structure	N.A.	N.A.	N.A.
275.157	10.41	HP	0.127739	2.54093e-07	1.19564	Zimbabwe	1260.4	9867	C16H20ON2F	8	Unknown_Structure		N.A.	N.A.	N.A.		199.036	14.05	HN	2.6816	3.15216e-06	1.17917	Hehua	15454.6	5763.2	C7H7O5N2	5	Unknown_Structure	N.A.	N.A.	N.A.
275.159	10.02	HP	0.136153	8.1421e-07	1.18914	Zimbabwe	1320	9695	C12H23O5N2	3	Unknown_Structure		N.A.	N.A.	N.A.		199.036	10.85	HN	2.27839	0.00103074	1.06076	Hehua	26775.6	11752	C7H7O5N2	5	Unknown_Structure	N.A.	N.A.	N.A.
275.161	4.01	RP	0.364199	8.64143e-06	1.16928	Zimbabwe	553	1518.4	C12H23O5N2	3	Unknown_Structure		N.A.	N.A.	N.A.		199.046	10.74	HN	2.44844	0.000545489	1.08359	Hehua	26846.2	10964.6	C6H7O4N4	5	Unknown_Structure	N.A.	N.A.	N.A.
275.175	9.83	HP	0.213031	0.0020261	1.02755	Zimbabwe	424.4	1992.2	C16H23O2N2	7	Unknown_Structure		N.A.	N.A.	N.A.		199.061	19.34	HP	3.46677	0.00329322	1.002	Hehua	448.6	129.4	C9H11O5	5	Unknown_Structure	N.A.	N.A.	N.A.
276.086	5.27	RP	0.312927	0.000307968	1.09992	Zimbabwe	2343.2	7488	C14H14O5N	9	Unknown_Structure		N.A.	N.A.	N.A.		199.127	14.61	HP	4.62695	0.000505832	1.08497	Hehua	1600	345.8	C10H19N2S	3	Unknown_Structure	N.A.	N.A.	N.A.
276.167	9.16	HP	0.102184	9.79056e-07	1.18814	Zimbabwe	136.6	1336.8	C10H22O4N5	3	Unknown_Structure		N.A.	N.A.	N.A.		200.95	4.94	HN	9.53907	0.000177158	1.11568	Hehua	13600.8	1425.8	C6H3O4P2	6	Unknown_Structure	N.A.	N.A.	N.A.
277.069	8.5	HP	0.466432	0.00169725	1.03619	Zimbabwe	3290.4	7054.4	C10H17O3N2S2	4	Unknown_Structure		N.A.	N.A.	N.A.		200.972	19.26	HP	41558001	9.94488e-05	1.13069	Hehua	4155.8	0	C3H5O8S	2	Unknown_Structure	N.A.	N.A.	N.A.
279.069	8.48	HN	0.254089	0.00305925	1.00694	Zimbabwe	935.2	3680.6	C11H11O5N4	8	Unknown_Structure		N.A.	N.A.	N.A.		201.101	5.62	RP	2.63844	3.96562e-05	1.14657	Hehua	4312.8	1634.6	C8H19O2PNa	0	Unknown_Structure	N.A.	N.A.	N.A.
279.083	7.79	HN	0.218858	0.00210988	1.0257	Zimbabwe	1555.6	7107.8	C13H15O3N2S	7	Unknown_Structure		N.A.	N.A.	N.A.		201.109	5.94	RP	2.42764	6.04504e-05	1.13909	Hehua	4988.8	2055	C8H18O4Na	0	Unknown_Structure	N.A.	N.A.	N.A.
280.027	16.13	HN	0.031073	0.000193932	1.11297	Zimbabwe	79	2542.4	C8H10O10N	4	Unknown_Structure		N.A.	N.A.	N.A.		202.93	4.61	HN	9.1653	3.35627e-07	1.19408	Hehua	104748	11428.8	C5O3N2SCl	6	Unknown_Structure	N.A.	N.A.	N.A.
280.029	17.88	HN	0.0526995	0.000230241	1.10814	Zimbabwe	114.4	2170.8	C9H6O6N5	9	Unknown_Structure		N.A.	N.A.	N.A.		202.936	4.61	HN	9.44832	3.3782e-07	1.19405	Hehua	110058	11648.4	Unknown_Formula	0	Unknown_Structure	N.A.	N.A.	N.A.
280.117	4.81	RP	0.360502	0.00269691	1.01435	Zimbabwe	1794	4976.4	C14H18O5N	7	Unknown_Structure		N.A.	N.A.	N.A.		203.068	15.75	HN	2.78834	0.000603315	1.07893	Hehua	36796	13196.4	C7H11O5N2	3	Unknown_Structure	N.A.	N.A.	N.A.
280.117	4.82	RP	0.360502	0.00269691	1.01435	Zimbabwe	1794	4976.4	C14H18O5N	7	Unknown_Structure		N.A.	N.A.	N.A.		203.069	9.62	HN	2.56023	0.00256547	1.02488	Hehua	6810.2	2660	C7H11O5N2	3	Unknown_Structure	N.A.	N.A.	N.A.
280.12	7.42	HP	0.282919	0.000730504	1.07135	Zimbabwe	4231	14954.8	C14H18O5N	7	Unknown_Structure		N.A.	N.A.	N.A.		203.079	5.68	RN	12.3139	2.72699e-05	1.15603	Hehua	4699	381.6	C11H11O2N2	7	Unknown_Structure	N.A.	N.A.	N.A.
282.161	9.27	HP	0.245244	0.000167658	1.11674	Zimbabwe	3194.4	13025.4	C17H20ON3	10	5-methyl-2,5,19-triazatetracyclo[13.4.0.02,7.08,13]nonadeca-1(15),8,10,12,16,18-hexaen-17-ol	Alkaloids and Nitrogenous Derivatives	0.707692	FCC	[M+H]+		203.083	9.97	HN	13.3681	0.000377476	1.1013	Hehua	11948.4	893.8	C11H11O2N2	7	Unknown_Structure	N.A.	N.A.	N.A.
282.163	9.21	HP	0.265755	0.000327822	1.09842	Zimbabwe	3336.4	12554.4	C17H20ON3	10	5-methyl-2,5,19-triazatetracyclo[13.4.0.02,7.08,13]nonadeca-1(15),8,10,12,16,18-hexaen-17-ol	Alkaloids and Nitrogenous Derivatives	0.553846	FCC	[M+H]+		205.097	5.76	RP	2.50112	0.000737476	1.07161	Hehua	51137	20445.6	C11H13O2N2	7	TRYPTOPHAN	Amino Acids, Peptides, and Analogues	0.47701	DP	[M+H]
283.122	6.22	HP	0.306036	0.00322947	1.00308	Zimbabwe	1921.6	6279	C15H15O2N4	11	Unknown_Structure		N.A.	N.A.	N.A.		205.169	4.66	RP	4.69135	1.07735e-06	1.18708	Hehua	3787.8	807.4	C13H21N2	5	Unknown_Structure	N.A.	N.A.	N.A.
284.167	13.52	HP	0.261739	0.000969779	1.06026	Zimbabwe	180.6	690	C18H22O2N	9	Unknown_Structure		N.A.	N.A.	N.A.		206.036	7.1	RP	23836001	0.000218409	1.11567	Hehua	2383.6	0	Unknown_Formula	0	Unknown_Structure	N.A.	N.A.	N.A.
285.144	5.44	RP	0.473831	0.00217946	1.02406	Zimbabwe	1868.6	3943.6	C15H23O2PF	5	Unknown_Structure		N.A.	N.A.	N.A.		206.08	4.91	HN	4.12416	4.09445e-07	1.19387	Hehua	67327.8	16325.2	C11H12O3N	6	N-acetylphenylalanine	Amino Acids, Peptides, and Analogues	0.546543	DP	[M-H]
285.146	5.42	RP	0.46948	0.00309933	1.00562	Zimbabwe	1853.6	3948.2	C11H26O6P	0	Unknown_Structure		N.A.	N.A.	N.A.		206.082	7.86	RN	2.62019	1.66644e-06	1.18412	Hehua	22613.8	8630.6	C11H12O3N	6	Unknown_Structure	N.A.	N.A.	N.A.
286.085	12.93	HP	0.267551	4.96947e-06	1.17456	Zimbabwe	11627	43457.2	C11H16O4N3S	6	Unknown_Structure		N.A.	N.A.	N.A.		206.082	8.16	RN	2.60242	2.20949e-06	1.18188	Hehua	22629.6	8695.6	C12H10NF2	7	Unknown_Structure	N.A.	N.A.	N.A.
286.092	6.67	HP	0.322445	0.000738216	1.07084	Zimbabwe	5004.6	15520.8	C12H16O7N	6	Unknown_Structure		N.A.	N.A.	N.A.		206.082	7.88	RP	1.03094e+08	8.17891e-12	1.21324	Hehua	10309.4	0	C11H12O3N	7	Unknown_Structure	N.A.	N.A.	N.A.
286.092	12.93	HP	0.298207	2.29315e-06	1.18138	Zimbabwe	14115.4	47334.2	C12H16O7N	6	Unknown_Structure		N.A.	N.A.	N.A.		206.106	12.29	HP	2.55241	0.00298187	1.00753	Hehua	9404.6	3684.6	C9H12ON5	7	Unknown_Structure	N.A.	N.A.	N.A.
286.149	13.35	HP	0.217645	0.000616009	1.07752	Zimbabwe	971	4461.4	C11H20O4N5	5	Unknown_Structure		N.A.	N.A.	N.A.		206.156	14.97	HP	3.4903	0.00348091	1.00386	Hehua	5145.4	1474.2	C13H20ON	5	Unknown_Structure	N.A.	N.A.	N.A.
286.152	9.21	HP	0.403456	0.00035639	1.09689	Zimbabwe	16143.4	40012.8	C11H20O4N5	5	Unknown_Structure		N.A.	N.A.	N.A.		207.066	11.16	RN	2.82389	0.00276297	1.01416	Hehua	515056	182393	C11H11O4	6	3-(3,4-dimethoxyphenyl)prop-2-enoic acid	Phenols, Phenylpropanoids, and Lignans	0.525	FCC	[M-H]-
286.154	9.27	HP	0.395505	0.000124856	1.12491	Zimbabwe	16847.8	42598.2	C16H20O2N3	9	Unknown_Structure		N.A.	N.A.	N.A.		207.085	7.87	RN	2.36622	4.40309e-05	1.1457	Hehua	2552.2	1078.6	C9H13O3F2	2	Unknown_Structure	N.A.	N.A.	N.A.
286.156	9.1	HP	0.404601	0.000148497	1.121	Zimbabwe	17411.6	43034	C16H20O2N3	9	Unknown_Structure		N.A.	N.A.	N.A.		207.085	4.88	HN	4.57087	0.000303453	1.10235	Hehua	7888.4	1725.8	C9H11O2N4	6	Unknown_Structure	N.A.	N.A.	N.A.
286.166	9.13	HP	0.394627	0.000429743	1.0917	Zimbabwe	15891.8	40270.4	C14H24O5N	4	Unknown_Structure		N.A.	N.A.	N.A.		207.111	5.59	RP	6.37786	4.84308e-06	1.17494	Hehua	9091	1425.4	C11H15O2N2	6	Unknown_Structure	N.A.	N.A.	N.A.
287.093	12.87	HP	0.105571	1.94594e-06	1.18272	Zimbabwe	563.2	5334.8	C16H15O5	10	5,7-dihydroxy-6-methoxy-2-phenyl-2,3-dihydrochromen-4-one	Flavonoids	0.542857	FCC	[M+H]+		207.144	3.89	RP	2.65299	0.000103119	1.12792	Hehua	35287.4	13301	Unknown_Formula	0	Unknown_Structure	N.A.	N.A.	N.A.
287.098	12.89	HP	0.0883395	4.85229e-06	1.17455	Zimbabwe	498.8	5646.4	C10H15O6N4	6	Unknown_Structure		N.A.	N.A.	N.A.		207.148	3.89	RP	2.88682	8.00625e-05	1.13328	Hehua	36659.2	12698.8	C12H19ON2	5	Unknown_Structure	N.A.	N.A.	N.A.
287.124	12.96	HP	0.289146	0.00230921	1.02147	Zimbabwe	1920.8	6643	C15H20O4Na	6	(2Z,4E)-5-[(1S)-1-hydroxy-2,6,6-trimethyl-4-oxocyclohex-2-en-1-yl]-3-methylpenta-2,4-dienoic acid	Terpenoids and Steroids	0.65	FCC	[M+Na]+		207.156	3.89	RP	2.68492	0.000184135	1.11402	Hehua	36575.6	13622.6	C6H19O2N6	1	Unknown_Structure	N.A.	N.A.	N.A.
288.086	6.84	HP	0.219409	4.75454e-05	1.14769	Zimbabwe	1228.6	5599.6	C15H14O5N	10	Unknown_Structure		N.A.	N.A.	N.A.		208.067	11.17	RN	2.98023	0.00250366	1.01958	Hehua	62125.8	20846	C9H11ON3P	6	Unknown_Structure	N.A.	N.A.	N.A.
288.094	9.64	HP	0.369152	0.000121674	1.12442	Zimbabwe	42630.8	115483	C9H14O6N5	6	Unknown_Structure		N.A.	N.A.	N.A.		208.085	11.16	RN	2.81779	0.0025612	1.01739	Hehua	35534.6	12610.8	C8H10O2N5	6	Unknown_Structure	N.A.	N.A.	N.A.
288.104	9.63	HP	0.344797	6.6965e-05	1.13722	Zimbabwe	68338.2	198199	C11H18O4N3S	5	Unknown_Structure		N.A.	N.A.	N.A.		208.095	8.19	RP	5.96834	3.83617e-05	1.14717	Hehua	1809.6	303.2	C9H15O3NNa	3	Unknown_Structure	N.A.	N.A.	N.A.
288.106	9.44	HP	0.388675	0.000947377	1.06145	Zimbabwe	69333.8	178385	C12H18O7N	5	Unknown_Structure		N.A.	N.A.	N.A.		208.112	5.61	RP	2.48338	3.93118e-05	1.14742	Hehua	1180.6	475.4	C9H19O2NCl	1	Unknown_Structure	N.A.	N.A.	N.A.
288.115	9.45	HP	0.353877	0.000576839	1.07992	Zimbabwe	63411.2	179190	C17H19ONCl	9	(5R)-8-chloro-3-methyl-5-phenyl-1,2,4,5-tetrahydro-3-benzazepin-7-ol	Exogenous / Synthetic Compounds & Contaminants	0.566667	FCC	[M+H]+		208.15	8.55	HP	4.60874	0.00235496	1.02011	Hehua	2975.4	645.6	C8H22ON3S	0	Unknown_Structure	N.A.	N.A.	N.A.
288.118	13.88	HP	0.24935	7.20379e-05	1.13559	Zimbabwe	8550.6	34291.6	C17H19ONCl	9	(5R)-8-chloro-3-methyl-5-phenyl-1,2,4,5-tetrahydro-3-benzazepin-7-ol	Exogenous / Synthetic Compounds & Contaminants	0.566667	FCC	[M+H]+		208.15	3.9	RP	3.5093	0.00107019	1.0574	Hehua	5129.2	1461.6	C13H19NF	5	Unknown_Structure	N.A.	N.A.	N.A.
288.151	11.53	HP	0.201017	0.00262966	1.01547	Zimbabwe	877.6	4365.8	C19H18N3	13	4-[(4-aminophenyl)-(4-iminocyclohexa-2,5-dien-1-ylidene)methyl]aniline	Exogenous / Synthetic Compounds & Contaminants	0.525	FCC	[M+H]+		209.072	11.14	RN	2.85933	0.00309642	1.00805	Hehua	6650.8	2326	C6H14O4N2P	1	Unknown_Structure	N.A.	N.A.	N.A.
288.173	10.2	HP	0.427474	0.00103177	1.05889	Zimbabwe	3115	7287	C21H22N	12	N,N-dibenzyl-1-phenylmethanamine	Exogenous / Synthetic Compounds & Contaminants	0.4	FCC	[M+H]+		209.078	11.15	RP	3.18263	0.00355152	1.00078	Hehua	13202.2	4148.2	C6H13O6N2	2	Unknown_Structure	N.A.	N.A.	N.A.
288.173	10.06	HP	0.410436	0.000526619	1.084	Zimbabwe	3110.2	7577.8	C21H22N	12	1-methyl-4-(2-tricyclo[9.4.0.03,8]pentadeca-1(15),3,5,7,9,11,13-heptaenylidene)piperidine	Alkaloids and Nitrogenous Derivatives	0.511111	FCC	[M+H]+		209.154	6.72	RP	3.57558	1.64276e-07	1.19804	Hehua	20092.6	5619.4	Unknown_Formula	0	Unknown_Structure	N.A.	N.A.	N.A.
288.178	10.2	HP	0.42112	0.000920792	1.06316	Zimbabwe	2950.2	7005.6	C21H22N	12	Unknown_Structure		N.A.	N.A.	N.A.		209.156	6.72	RP	4.36891	4.51126e-06	1.17627	Hehua	20130.2	4607.6	C13H21O2	4	Unknown_Structure	N.A.	N.A.	N.A.
289.103	9.42	HP	0.471253	0.00011523	1.12607	Zimbabwe	11062.2	23474	C14H18O5Na	6	(E)-5-(4-methoxy-5-methyl-6-oxopyran-2-yl)-3-methylhex-4-enoic acid	Polyketides	1	FCC	[M+Na]+		209.959	5.03	HN	3.7673	0.000328802	1.09832	Hehua	1894.2	502.8	C8HO4NCl	8	Unknown_Structure	N.A.	N.A.	N.A.
289.113	10.02	HP	0.401567	0.000306474	1.10004	Zimbabwe	11539.2	28735.4	C16H18ON2Cl	9	7-chloro-5-(cyclohexen-1-yl)-1-methyl-3H-1,4-benzodiazepin-2-one	Exogenous / Synthetic Compounds & Contaminants	0.566667	FCC	[M+H]+		210.077	2.65	HN	4.95229	6.59952e-07	1.19027	Hehua	12705.6	2565.6	C10H12O4N	5	3-METHOXYTYROSINE	Amino Acids, Peptides, and Analogues	0.559358	DP	[M-H]
289.118	10.02	HP	0.377369	5.30201e-05	1.14135	Zimbabwe	11221	29734.8	C15H17O4N2	9	(8Z)-8-ethylidene-3-hydroxy-2-methoxy-5,6a,7,9-tetrahydropyrrolo[2,1-c][1,4]benzodiazepine-6,11-dione	Alkaloids and Nitrogenous Derivatives	0.6	FCC	[M+H]+		210.157	6.72	RP	7.83886	2.56467e-06	1.18107	Hehua	2646.4	337.6	Unknown_Formula	0	Unknown_Structure	N.A.	N.A.	N.A.
289.125	10.01	HP	0.384576	0.00282612	1.01112	Zimbabwe	7985.8	20765.2	C9H17O5N6	5	Unknown_Structure		N.A.	N.A.	N.A.		211.027	5.08	HN	2.50431	0.000159434	1.11789	Hehua	71881.8	28703.2	C9H7O6	6	Unknown_Structure	N.A.	N.A.	N.A.
290.11	9.42	HP	0.459373	0.000320739	1.0987	Zimbabwe	2552	5555.4	C9H16O6N5	5	Unknown_Structure		N.A.	N.A.	N.A.		211.027	4.97	HN	2.48686	0.000183387	1.11435	Hehua	71941.8	28928.8	C9H7O6	6	Unknown_Structure	N.A.	N.A.	N.A.
290.111	9.63	HP	0.454571	0.000246477	1.10626	Zimbabwe	2559.6	5630.8	C9H16O6N5	5	Unknown_Structure		N.A.	N.A.	N.A.		211.035	4.95	HN	2.4985	0.00012293	1.12439	Hehua	67258.6	26919.6	C8H7O5N2	6	Unknown_Structure	N.A.	N.A.	N.A.
290.122	15.02	HP	0.318647	0.00265572	1.01469	Zimbabwe	1132.6	3554.4	C12H20O7N	4	Unknown_Structure		N.A.	N.A.	N.A.		211.072	4.83	HN	4.23043	9.63656e-05	1.13115	Hehua	3804	899.2	C9H11O4N2	5	Unknown_Structure	N.A.	N.A.	N.A.
290.127	10.02	HP	0.393453	0.00126157	1.04932	Zimbabwe	1872.6	4759.4	C13H16O3N5	9	Unknown_Structure		N.A.	N.A.	N.A.		211.072	5.41	HN	4.68682	9.45727e-06	1.16961	Hehua	11658	2487.4	C9H11O4N2	5	Unknown_Structure	N.A.	N.A.	N.A.
291.089	8.22	HN	0.286387	0.00247697	1.01763	Zimbabwe	6540.4	22837.6	C16H11O2N4	13	Unknown_Structure		N.A.	N.A.	N.A.		211.072	7.03	HP	4.09139	1.42641e-05	1.16289	Hehua	18230.4	4455.8	C9H11O4N2	6	(2R)-2-amino-3-(4-nitrophenyl)propanoic acid	Amino Acids, Peptides, and Analogues	0.5	FCC	[M+H]+
292.078	10.71	HP	0.393832	0.00216086	1.02456	Zimbabwe	796.8	2023.2	C9H14O8N3	5	Unknown_Structure		N.A.	N.A.	N.A.		211.074	5.49	RP	7.03556	4.33171e-08	1.20222	Hehua	7044	1001.2	C8H16O4Cl	1	Unknown_Structure	N.A.	N.A.	N.A.
292.1	8.29	HN	0.337074	0.0028331	1.0191	Zimbabwe	2463	7307	C12H14O4N5	8	Unknown_Structure		N.A.	N.A.	N.A.		211.077	7.03	HP	3.89108	9.42522e-06	1.16816	Hehua	18148	4664	C9H12N4Cl	6	1-[(6-chloro-3-pyridinyl)methyl]-4,5-dihydroimidazol-2-amine	Exogenous / Synthetic Compounds & Contaminants	0.4	FCC	[M+H]+
292.133	13.21	HP	0.306993	0.00203818	1.02988	Zimbabwe	82730.6	269487	C19H18O2N	12	Unknown_Structure		N.A.	N.A.	N.A.		211.106	8.78	HP	7.13961	4.65232e-08	1.20228	Hehua	1697.8	237.8	C5H15O5N4	1	Unknown_Structure	N.A.	N.A.	N.A.
293.067	8.22	RN	0.224442	5.03394e-05	1.14231	Zimbabwe	5039.4	22453	C14H13O7	8	Unknown_Structure		N.A.	N.A.	N.A.		211.122	8.86	HP	4.36274	9.76717e-06	1.16821	Hehua	801	183.6	C14H15N2	9	9-ethylcarbazol-3-amine	Alkaloids and Nitrogenous Derivatives	0.566667	FCC	[M+H]+
293.143	5.28	HP	0.418738	0.000301171	1.10059	Zimbabwe	49720.2	118738	C17H17ON4	12	Unknown_Structure		N.A.	N.A.	N.A.		212.09	6.65	RP	2.60104	7.92926e-05	1.13491	Hehua	8325.4	3200.8	C11H12ONF2	6	Unknown_Structure	N.A.	N.A.	N.A.
293.147	5.26	RP	0.445792	0.000174921	1.11545	Zimbabwe	5153.8	11561	Unknown_Formula	0	Unknown_Structure		N.A.	N.A.	N.A.		212.092	6.89	RP	2.63377	7.13821e-05	1.13698	Hehua	8509.2	3230.8	C10H14O4N	5	Unknown_Structure	N.A.	N.A.	N.A.
293.149	4.78	RP	0.450359	0.000125064	1.12352	Zimbabwe	5250.2	11657.8	C15H21O4N2	7	5-amino-5-oxo-2-(4-phenylbutanoylamino)pentanoic acid	Amino Acids, Peptides, and Analogues	0.65	FCC	[M+H]+		212.096	6.89	RP	2.58462	7.10659e-05	1.13713	Hehua	8515.8	3294.8	Unknown_Formula	0	Unknown_Structure	N.A.	N.A.	N.A.
293.151	5.45	HP	0.415118	0.000220716	1.10925	Zimbabwe	52075.2	125447	C15H21O4N2	7	Unknown_Structure		N.A.	N.A.	N.A.		213.069	6.99	HP	5.87394	3.20562e-05	1.15092	Hehua	6076	1034.4	C9H13O2N2S	5	Unknown_Structure	N.A.	N.A.	N.A.
293.151	4.61	RP	0.450157	0.000127869	1.12298	Zimbabwe	5274.4	11716.8	C15H21O4N2	7	5-amino-5-oxo-2-(4-phenylbutanoylamino)pentanoic acid	Amino Acids, Peptides, and Analogues	0.65	FCC	[M+H]+		213.07	5.49	RP	2.88913	0.000268526	1.10425	Hehua	2371.4	820.8	C11H14O2Cl	5	Unknown_Structure	N.A.	N.A.	N.A.
293.155	5.44	HP	0.415417	0.000224878	1.10875	Zimbabwe	51742.2	124555	C20H21O2	11	Unknown_Structure		N.A.	N.A.	N.A.		213.07	5.51	RP	2.88913	0.000268526	1.10425	Hehua	2371.4	820.8	C11H14O2Cl	5	Unknown_Structure	N.A.	N.A.	N.A.
293.156	4.82	RP	0.457039	0.000180648	1.11453	Zimbabwe	5128.8	11221.8	C20H21O2	11	Unknown_Structure		N.A.	N.A.	N.A.		213.098	7.53	RP	2.36617	4.0936e-05	1.14767	Hehua	3295.6	1392.8	Unknown_Formula	0	Unknown_Structure	N.A.	N.A.	N.A.
293.17	3.26	RP	0.25099	0.000328787	1.0979	Zimbabwe	1736.4	6918.2	C12H25O6N2	2	Unknown_Structure		N.A.	N.A.	N.A.		213.1	7.52	RP	2.32942	3.40649e-05	1.15004	Hehua	3374.4	1448.6	Unknown_Formula	0	Unknown_Structure	N.A.	N.A.	N.A.
294.086	14.13	HP	0.46007	0.00224842	1.02233	Zimbabwe	265	576	C16H12O3N3	13	Unknown_Structure		N.A.	N.A.	N.A.		214.003	20.73	HP	5.93996	0.00322556	1.00778	Hehua	1662	279.8	C4H8O7NS	2	Unknown_Structure	N.A.	N.A.	N.A.
294.088	10.8	HN	0.497418	0.00014759	1.11962	Zimbabwe	8613	17315.4	C11H12O5N5	8	Unknown_Structure		N.A.	N.A.	N.A.		214.071	6.36	HP	3.39062	0.00281074	1.0133	Hehua	4119.6	1215	C9H12O5N	5	Unknown_Structure	N.A.	N.A.	N.A.
294.152	5.35	HP	0.350767	0.0001251	1.12468	Zimbabwe	8295	23648.2	C8H20O5N7	3	Unknown_Structure		N.A.	N.A.	N.A.		214.075	20.54	HP	8.24408	0.00118296	1.05255	Hehua	418.8	50.8	C9H13ON3Cl	5	Unknown_Structure	N.A.	N.A.	N.A.
294.152	5.49	HP	0.351178	0.000115358	1.12657	Zimbabwe	8276	23566.4	C19H20O2N	11	Unknown_Structure		N.A.	N.A.	N.A.		214.105	10.22	HP	2.16441	0.000196539	1.11239	Hehua	1055.8	487.8	C5H16O6N3	0	Unknown_Structure	N.A.	N.A.	N.A.
294.157	5.34	HP	0.355471	0.00034439	1.09745	Zimbabwe	7977.2	22441.2	C13H20O3N5	7	Unknown_Structure		N.A.	N.A.	N.A.		214.107	10.23	HP	2.14407	0.000177432	1.11512	Hehua	1056.6	492.8	C10H16O4N	4	(2S,3S,4S)-3-(carboxymethyl)-4-prop-1-en-2-ylpyrrolidine-2-carboxylic acid	Amino Acids, Peptides, and Analogues	0.7	FCC	[M+H]+
295.061	9.74	HN	0.312886	0.000524998	1.08388	Zimbabwe	6826.6	21818.2	C12H11O7N2	8	Unknown_Structure		N.A.	N.A.	N.A.		214.917	20.47	HP	2.5369	0.00270091	1.01283	Hehua	364537	143694	Unknown_Formula	0	Unknown_Structure	N.A.	N.A.	N.A.
295.064	9.83	HN	0.314587	0.000904855	1.06395	Zimbabwe	6936.4	22049.2	C11H11O6N4	8	Unknown_Structure		N.A.	N.A.	N.A.		215.058	4.4	HN	2.93094	7.53865e-07	1.19115	Hehua	9455.8	3226.2	C10H7O2N4	9	Unknown_Structure	N.A.	N.A.	N.A.
295.065	9.85	HN	0.234192	1.55773e-05	1.16175	Zimbabwe	4909	20961.4	C11H11O6N4	8	Unknown_Structure		N.A.	N.A.	N.A.		215.079	6.56	RP	5.02486	4.27098e-09	1.20759	Hehua	3759.6	748.2	Unknown_Formula	0	Unknown_Structure	N.A.	N.A.	N.A.
295.068	14.3	HN	0.412727	0.00014128	1.12355	Zimbabwe	23406.6	56712	C14H10O2N2F3	9	2-[2-methyl-3-(trifluoromethyl)anilino]pyridine-3-carboxylic acid	Exogenous / Synthetic Compounds & Contaminants	0.511111	FCC	[M-H]-		215.081	6.82	RP	4.4687	2.57894e-07	1.19548	Hehua	3783.2	846.6	C12H11O2N2	9	Unknown_Structure	N.A.	N.A.	N.A.
295.068	8.18	HN	0.268375	0.00014368	1.12032	Zimbabwe	4007	14930.6	C16H11O4N2	12	Unknown_Structure		N.A.	N.A.	N.A.		215.085	9.9	HN	2.01204	0.000459112	1.08744	Hehua	25056.8	12453.4	C12H11O2N2	8	Unknown_Structure	N.A.	N.A.	N.A.
295.076	9.83	HN	0.273928	8.28864e-05	1.13394	Zimbabwe	6025.2	21995.6	C13H15O4N2S	7	Unknown_Structure		N.A.	N.A.	N.A.		215.085	9.6	HN	2.01389	0.000463719	1.08711	Hehua	25056.8	12442	C12H11O2N2	8	Unknown_Structure	N.A.	N.A.	N.A.
295.077	10.87	HN	0.497562	0.00275389	1.01338	Zimbabwe	7716	15507.6	C13H15O4N2S	7	Unknown_Structure		N.A.	N.A.	N.A.		215.101	14.33	HP	3.56544	0.000279178	1.10335	Hehua	1106	310.2	C9H15O4N2	4	Unknown_Structure	N.A.	N.A.	N.A.
295.081	8.21	RP	0.255759	0.000138317	1.12112	Zimbabwe	1463.4	5721.8	Unknown_Formula	0	Unknown_Structure		N.A.	N.A.	N.A.		216.088	5.35	HN	3.95031	0.00416187	1.00417	Hehua	3561.6	901.6	C9H14O5N	3	Unknown_Structure	N.A.	N.A.	N.A.
296.066	13.62	HN	0.371906	0.000166996	1.11651	Zimbabwe	982.8	2642.6	C12H14O4N3S	7	Albendazole sulfone	Exogenous / Synthetic Compounds & Contaminants	0.502941	DP	[M-H]		216.089	5.77	HN	4.26668	0.00356327	1.0112	Hehua	3619	848.2	C9H14O5N	3	Unknown_Structure	N.A.	N.A.	N.A.
296.188	7.52	RP	0.482659	0.000998628	1.0595	Zimbabwe	835	1730	Unknown_Formula	0	Unknown_Structure		N.A.	N.A.	N.A.		217.036	5.46	HN	3.83604	0.00252486	1.02957	Hehua	24415.6	6364.8	C9H5O3N4	9	Unknown_Structure	N.A.	N.A.	N.A.
297.105	13.64	HP	0.0817071	1.86173e-05	1.16069	Zimbabwe	49.4	604.6	C12H17O3N4S	7	Unknown_Structure		N.A.	N.A.	N.A.		217.046	5.68	HN	3.61615	0.00144845	1.05507	Hehua	22771.6	6297.2	C7H9O6N2	4	Unknown_Structure	N.A.	N.A.	N.A.
297.106	10.48	HP	0.301609	0.000379336	1.09363	Zimbabwe	1702.4	5644.4	C13H17O6N2	7	methyl 2-[(3-formamido-2-hydroxybenzoyl)amino]-3-hydroxybutanoate	Amino Acids, Peptides, and Analogues	0.6	FCC	[M+H]+		217.05	4.91	HN	2.81421	0.00332565	1.00248	Hehua	8616	3061.6	C12H9O4	8	(E)-4-(1,3-benzodioxol-5-yl)but-3-en-2-one	Phenols, Phenylpropanoids, and Lignans	0.525	FCC	[M-H]-
297.156	5.97	RP	0.395442	0.0020823	1.02737	Zimbabwe	1180	2984	C13H21O4N4	6	Unknown_Structure		N.A.	N.A.	N.A.		218.079	5.09	HP	2.17807	0.003482	1.00444	Hehua	2380.2	1092.8	C7H12O5N3	4	Unknown_Structure	N.A.	N.A.	N.A.
298.089	9.59	HP	0.348605	0.000195329	1.1125	Zimbabwe	412.4	1183	Unknown_Formula	0	Unknown_Structure		N.A.	N.A.	N.A.		218.083	4.56	RP	2.23509	1.09744e-05	1.16551	Hehua	2211.4	989.4	C9H16O3NS	3	1-(2-methyl-3-sulfanylpropanoyl)pyrrolidine-2-carboxylic acid	Exogenous / Synthetic Compounds & Contaminants	0.733333	FCC	[M+H]+
298.112	7.52	HP	0.192739	0.000298306	1.10078	Zimbabwe	2045	10610.2	C14H20O4NS	6	Unknown_Structure		N.A.	N.A.	N.A.		218.1	4.84	RN	2.0513	0.00130532	1.05204	Hehua	5598.4	2729.2	C8H16O2N3S	2	Unknown_Structure	N.A.	N.A.	N.A.
298.119	10.36	HP	0.170871	2.46388e-05	1.15436	Zimbabwe	3043.8	17813.4	Unknown_Formula	0	Unknown_Structure		N.A.	N.A.	N.A.		218.104	4.83	HN	3.60919	3.23879e-07	1.19516	Hehua	25283.8	7005.4	C9H16O5N	2	Unknown_Structure	N.A.	N.A.	N.A.
298.124	9.71	HP	0.290421	4.05518e-05	1.14619	Zimbabwe	19801.4	68181.8	C18H20ONS	10	N-methyl-3-naphthalen-1-yloxy-3-thiophen-2-ylpropan-1-amine	Exogenous / Synthetic Compounds & Contaminants	0.566667	FCC	[M+H]+		218.162	9.71	HP	3.11281	0.000227188	1.1131	Hehua	529.8	170.2	C8H20O2N5	2	Unknown_Structure	N.A.	N.A.	N.A.
298.126	9.77	HP	0.280241	3.92456e-05	1.14681	Zimbabwe	19268.2	68755.8	C18H20ONS	10	N-methyl-3-naphthalen-1-yloxy-3-thiophen-2-ylpropan-1-amine	Exogenous / Synthetic Compounds & Contaminants	0.566667	FCC	[M+H]+		219.149	14.89	HP	11.195	0.00226494	1.02613	Hehua	1068	95.4	C13H19ON2	6	2-(5-methoxy-1H-indol-3-yl)-N,N-dimethylethanamine	Alkaloids and Nitrogenous Derivatives	0.685714	FCC	[M+H]+
298.126	9.8	HP	0.280271	3.97991e-05	1.14658	Zimbabwe	19274.6	68771.4	C18H20ONS	10	N-methyl-3-naphthalen-1-yloxy-3-thiophen-2-ylpropan-1-amine	Exogenous / Synthetic Compounds & Contaminants	0.566667	FCC	[M+H]+		220.079	12.47	HP	2.63078	6.03993e-05	1.1389	Hehua	4520.2	1718.2	C12H14ONS	7	Unknown_Structure	N.A.	N.A.	N.A.
298.127	4.22	RP	0.353592	0.000687419	1.07345	Zimbabwe	2354	6657.4	C14H20O6N	6	(3,4,5-trihydroxy-6-methyloxan-2-yl) 2-(methylamino)benzoate	Carbohydrates and Glycosidic Conjugates	0.525	FCC	[M+H]+		221.127	6.03	RP	3.04182	1.14911e-06	1.18664	Hehua	6763.8	2223.6	C12H17O2N2	6	Unknown_Structure	N.A.	N.A.	N.A.
298.128	4.24	RP	0.35619	0.000820669	1.06681	Zimbabwe	2377	6673.4	C18H20ONS	10	N-methyl-3-naphthalen-1-yloxy-3-thiophen-2-ylpropan-1-amine	Exogenous / Synthetic Compounds & Contaminants	0.566667	FCC	[M+H]+		221.165	10.39	HP	11.5156	0.00277361	1.01202	Hehua	24063	2089.6	C13H21ON2	5	Unknown_Structure	N.A.	N.A.	N.A.
298.136	9.8	HP	0.270843	6.22581e-05	1.1385	Zimbabwe	18523.2	68390.8	C20H16N3	15	Unknown_Structure		N.A.	N.A.	N.A.		221.188	12.29	RP	4.2775	0.00110405	1.05579	Hehua	6936.4	1621.6	Unknown_Formula	0	Unknown_Structure	N.A.	N.A.	N.A.
298.146	9.73	HP	0.233641	5.49705e-05	1.14075	Zimbabwe	6345	27157	C18H20O3N	10	Unknown_Structure		N.A.	N.A.	N.A.		222.024	6.5	HN	2.65141	0.00172185	1.0403	Hehua	17436.2	6576.2	C10H8O3NS	7	Unknown_Structure	N.A.	N.A.	N.A.
299.098	6.5	HN	0.13821	8.88739e-05	1.13109	Zimbabwe	1596.8	11553.4	C11H15O6N4	6	Unknown_Structure		N.A.	N.A.	N.A.		222.076	4.68	RN	4.24149	5.07013e-05	1.14338	Hehua	4334.8	1022	C8H16O4NS	1	Unknown_Structure	N.A.	N.A.	N.A.
299.099	6.55	HN	0.120562	7.00092e-05	1.13602	Zimbabwe	1433.8	11892.6	C11H15O6N4	6	Unknown_Structure		N.A.	N.A.	N.A.		222.167	11.32	HP	12.6481	7.01581e-09	1.20663	Hehua	2041.4	161.4	C6H20O2N7	1	Unknown_Structure	N.A.	N.A.	N.A.
299.131	9.78	HP	0.293875	0.000248322	1.10612	Zimbabwe	3444.8	11722	C18H19O4	10	(3R,4R)-3,4-bis[(3-hydroxyphenyl)methyl]oxolan-2-one	Phenols, Phenylpropanoids, and Lignans	0.511111	FCC	[M+H]+		222.167	10.61	HP	8.07997	0.00164809	1.03754	Hehua	2202.6	272.6	C14H21NF	5	Unknown_Structure	N.A.	N.A.	N.A.
299.133	9.77	HP	0.280218	0.000178038	1.11505	Zimbabwe	3303.6	11789.4	C12H19O5N4	6	Unknown_Structure		N.A.	N.A.	N.A.		222.167	11.31	HP	11.0478	6.4967e-07	1.19037	Hehua	2125.6	192.4	C6H20O2N7	1	Unknown_Structure	N.A.	N.A.	N.A.
299.136	9.78	HP	0.25912	0.000142989	1.12044	Zimbabwe	3034.4	11710.4	C12H19O5N4	6	Unknown_Structure		N.A.	N.A.	N.A.		222.167	10.58	HP	7.90829	0.00126767	1.04916	Hehua	2155.8	272.6	C6H20O2N7	1	Unknown_Structure	N.A.	N.A.	N.A.
300.071	12.91	HN	0.413074	0.00164528	1.03788	Zimbabwe	994.6	2407.8	C12H14O8N	6	Unknown_Structure		N.A.	N.A.	N.A.		222.168	10.39	HP	9.47333	0.000972589	1.06038	Hehua	2273.6	240	C14H21NF	5	Unknown_Structure	N.A.	N.A.	N.A.
301.156	11.08	HP	0.440769	0.003132	1.00479	Zimbabwe	18349.2	41630	C17H21O3N2	9	Unknown_Structure		N.A.	N.A.	N.A.		222.169	10.96	HP	9.90322	0.000148848	1.12004	Hehua	3008.6	303.8	C10H24O4N	1	2,3-dihydroxypropyl heptanoate	Lipids and Lipid-like Molecules	0.733333	FCC	[M+NH4]+
302.091	12.96	HP	0.18679	0.000152561	1.11879	Zimbabwe	1016.4	5441.4	C12H16O8N	6	Unknown_Structure		N.A.	N.A.	N.A.		223.105	4.45	RP	2.32341	0.00197105	1.03251	Hehua	15741.6	6775.2	C6H15O5N4	2	Unknown_Structure	N.A.	N.A.	N.A.
302.149	12.97	HP	0.445264	0.000815693	1.06743	Zimbabwe	7306.6	16409.6	C16H20O3N3	9	Unknown_Structure		N.A.	N.A.	N.A.		223.13	8.6	RP	3.05298	0.00253327	1.01825	Hehua	2316.6	758.8	C11H20O3Na	2	Unknown_Structure	N.A.	N.A.	N.A.
303.155	4.77	RP	0.43565	1.4583e-05	1.16181	Zimbabwe	1925.4	4419.6	C13H23O6N2	4	Unknown_Structure		N.A.	N.A.	N.A.		224.022	4.37	HN	2.71231	0.000697507	1.07523	Hehua	3878.6	1430	C9H6O6N	7	Unknown_Structure	N.A.	N.A.	N.A.
304.103	6.64	HP	0.434034	0.00102864	1.05797	Zimbabwe	6574.4	15147.2	C12H18O8N	5	Unknown_Structure		N.A.	N.A.	N.A.		224.076	4.25	RP	4.02741	2.51547e-05	1.15402	Hehua	4761.2	1182.2	C11H14O2NS	6	Unknown_Structure	N.A.	N.A.	N.A.
304.106	6.58	HP	0.44361	0.000321887	1.0988	Zimbabwe	6660	15013.2	C12H18O8N	5	Unknown_Structure		N.A.	N.A.	N.A.		224.079	14.63	HN	2.53248	0.000107688	1.12952	Hehua	11764.4	4645.4	C8H10O3N5	6	Unknown_Structure	N.A.	N.A.	N.A.
304.154	4.78	RP	0.101354	0.000471622	1.08697	Zimbabwe	101.8	1004.4	C17H22O4N	8	Unknown_Structure		N.A.	N.A.	N.A.		224.087	4.46	RP	2.66443	7.48338e-07	1.18976	Hehua	9135.8	3428.8	C10H14ON3S	6	Unknown_Structure	N.A.	N.A.	N.A.
305.082	10.96	HP	0.336282	0.00254771	1.01591	Zimbabwe	1604.2	4770.4	C17H14O4Na	11	7-methoxy-3-(4-methoxyphenyl)chromen-4-one	Flavonoids	0.5	FCC	[M+Na]+		224.091	4.73	RP	2.67572	1.0758e-06	1.18762	Hehua	9361.8	3498.8	C11H14O4N	6	Unknown_Structure	N.A.	N.A.	N.A.
305.084	11.38	HP	0.293028	0.00189636	1.03103	Zimbabwe	1410.4	4813.2	C10H18O9Na	2	Unknown_Structure		N.A.	N.A.	N.A.		224.113	10.97	HP	2.4675	0.000823521	1.06716	Hehua	1609.8	652.4	C12H18ONS	5	Unknown_Structure	N.A.	N.A.	N.A.
305.087	10.96	HP	0.302457	0.00200772	1.0281	Zimbabwe	1470	4860.2	C13H13O5N4	10	Unknown_Structure		N.A.	N.A.	N.A.		225.12	15.64	HP	5516001	0.0013496	1.0523	Hehua	551.6	0	C6H17O5N4	1	Unknown_Structure	N.A.	N.A.	N.A.
305.147	13.61	HP	0.160528	1.16657e-05	1.16465	Zimbabwe	610.2	3801.2	C16H21O4N2	8	Unknown_Structure		N.A.	N.A.	N.A.		226.01	4.88	HN	3.9092	0.000494729	1.08546	Hehua	1326	339.2	C6H9O6NCl	2	Unknown_Structure	N.A.	N.A.	N.A.
305.15	13.57	HP	0.0945474	2.74921e-05	1.15355	Zimbabwe	389.8	4122.8	C16H21O4N2	8	Unknown_Structure		N.A.	N.A.	N.A.		226.117	14.33	HP	4.06176	0.00131681	1.04881	Hehua	1775.8	437.2	C10H16O3N3	5	Unknown_Structure	N.A.	N.A.	N.A.
307.117	12.98	HP	0.416352	0.000728945	1.0714	Zimbabwe	12141	29160.4	C11H19O8N2	4	Unknown_Structure		N.A.	N.A.	N.A.		227.161	6.12	HP	3.26223	2.16067e-05	1.15659	Hehua	25356	7772.6	C9H19ON6	4	Unknown_Structure	N.A.	N.A.	N.A.
307.166	16.02	HP	0.238603	0.000182765	1.11428	Zimbabwe	3577.8	14994.8	C16H23O4N2	7	Unknown_Structure		N.A.	N.A.	N.A.		227.163	6.72	RP	5.47734	7.27837e-07	1.18995	Hehua	6357	1160.6	Unknown_Formula	0	Unknown_Structure	N.A.	N.A.	N.A.
310.128	9.48	HP	0.274046	0.000652893	1.07546	Zimbabwe	1991.6	7267.4	C15H20O6N	7	Unknown_Structure		N.A.	N.A.	N.A.		227.165	6.17	HP	3.06825	6.43044e-06	1.17188	Hehua	25940.8	8454.6	C13H23O3	3	2-(7-hydroxy-6-methyloctyl)-2H-furan-5-one	Lipids and Lipid-like Molecules	0.6	FCC	[M+H]+
310.149	2.14	RP	0.0934735	1.97677e-05	1.15758	Zimbabwe	393	4204.4	C13H20O4N5	7	Unknown_Structure		N.A.	N.A.	N.A.		227.165	6.74	RP	4.4452	5.41109e-08	1.20167	Hehua	6440.2	1448.8	C13H23O3	3	Unknown_Structure	N.A.	N.A.	N.A.
311.097	12.33	HN	0.345396	0.00265929	1.01613	Zimbabwe	8872.6	25688.2	C12H15O6N4	7	Unknown_Structure		N.A.	N.A.	N.A.		227.958	2.14	RN	3.60753	0.000265102	1.10655	Hehua	1378.8	382.2	C7H2O6NS	7	Unknown_Structure	N.A.	N.A.	N.A.
311.125	12.83	HP	0.299999	0.000328775	1.09793	Zimbabwe	4155.4	13851.4	C17H20O4Na	8	(3,6,9-trimethylidene-2-oxo-3a,4,5,6a,7,8,9a,9b-octahydroazuleno[4,5-b]furan-8-yl) acetate	Terpenoids and Steroids	0.5	FCC	[M+Na]+		227.963	5.01	HN	4.96963	7.96955e-06	1.16995	Hehua	99375.8	19996.6	C3H9O3NSFCl2	0	Unknown_Structure	N.A.	N.A.	N.A.
313.112	9.06	HN	0.344767	3.35866e-05	1.14935	Zimbabwe	2128.8	6174.6	C12H17O6N4	6	Unknown_Structure		N.A.	N.A.	N.A.		227.967	4.98	HN	4.94789	3.18001e-06	1.179	Hehua	99641.6	20138.2	C3H9O3NSFCl2	0	Unknown_Structure	N.A.	N.A.	N.A.
313.114	9.05	HN	0.333418	8.31213e-05	1.13249	Zimbabwe	2105.2	6314	C17H17O4N2	10	Unknown_Structure		N.A.	N.A.	N.A.		228.058	5.86	HN	2.85694	0.00363258	1.00186	Hehua	15396.6	5389.2	C6H14O6NS	0	Unknown_Structure	N.A.	N.A.	N.A.
313.118	9.07	HN	0.333837	5.54129e-05	1.14053	Zimbabwe	2119.6	6349.2	C17H17O4N2	10	Unknown_Structure		N.A.	N.A.	N.A.		228.085	9.5	HP	2.92527	0.000447087	1.08886	Hehua	4227.6	1445.2	C10H14O5N	5	Unknown_Structure	N.A.	N.A.	N.A.
314.063	9.32	HP	0.136575	0.000313169	1.09935	Zimbabwe	557.2	4079.8	C16H12O6N	12	Unknown_Structure		N.A.	N.A.	N.A.		228.085	9.69	HP	3.02213	0.000379694	1.09351	Hehua	4561.6	1509.4	C10H14O5N	5	Unknown_Structure	N.A.	N.A.	N.A.
314.093	13.32	HP	6.79717e-08	0.00170349	1.03594	Zimbabwe	0	1471.2	C11H16O4N5S	7	Unknown_Structure		N.A.	N.A.	N.A.		228.094	9.3	HP	2.38351	0.000782147	1.06864	Hehua	5428.2	2277.4	C7H15O4N3Na	2	Unknown_Structure	N.A.	N.A.	N.A.
314.194	9.64	RP	0.308939	0.000185786	1.11504	Zimbabwe	4501	14569.2	C16H28O5N	4	Unknown_Structure		N.A.	N.A.	N.A.		228.098	9.31	HP	2.08379	0.00218162	1.02393	Hehua	5391.6	2587.4	C9H14O4N3	5	Unknown_Structure	N.A.	N.A.	N.A.
314.196	9.59	RP	0.314217	0.000165843	1.11771	Zimbabwe	4668.2	14856.6	C16H28O5N	4	Unknown_Structure		N.A.	N.A.	N.A.		228.098	9.32	HP	2.06378	0.00287114	1.00971	Hehua	5391	2612.2	C9H14O4N3	5	Unknown_Structure	N.A.	N.A.	N.A.
315.12	9.88	HP	0.219243	0.000515342	1.08387	Zimbabwe	1014	4625	C13H19O7N2	6	Unknown_Structure		N.A.	N.A.	N.A.		228.1	10.57	RP	2.9049	1.35431e-05	1.16432	Hehua	3971	1367	C12H15O2NNa	6	Unknown_Structure	N.A.	N.A.	N.A.
315.203	9.64	RP	0.120368	0.00152262	1.04238	Zimbabwe	277.4	2304.6	C14H27O4N4	4	Unknown_Structure		N.A.	N.A.	N.A.		228.957	4.95	HN	7.52604	3.30642e-05	1.15067	Hehua	10318.2	1371	C3H7O6SClNa	0	Unknown_Structure	N.A.	N.A.	N.A.
316.076	9.2	HP	0.414011	0.000279356	1.10268	Zimbabwe	3554.2	8584.8	C11H14O8N3	7	Unknown_Structure		N.A.	N.A.	N.A.		229.045	10.16	HN	3.13147	0.000123184	1.12656	Hehua	6841	2184.6	C8H9O6N2	5	Unknown_Structure	N.A.	N.A.	N.A.
316.078	9.23	HP	0.413835	0.000302258	1.10039	Zimbabwe	3600.2	8699.6	C14H15O6NNa	8	Unknown_Structure		N.A.	N.A.	N.A.		229.045	10.65	HN	3.38399	8.59759e-05	1.13408	Hehua	6831.6	2018.8	C8H9O6N2	5	Unknown_Structure	N.A.	N.A.	N.A.
317.123	11.08	HP	0.314948	0.00344226	1.0014	Zimbabwe	1608	5105.6	C15H17O4N4	10	Unknown_Structure		N.A.	N.A.	N.A.		229.049	10.16	HN	3.14609	9.35405e-05	1.13247	Hehua	6844	2175.4	C8H9O6N2	5	Unknown_Structure	N.A.	N.A.	N.A.
317.147	5.24	RP	0.361371	0.00200562	1.02841	Zimbabwe	971.8	2689.2	C10H20O4N4F3	2	Unknown_Structure		N.A.	N.A.	N.A.		229.102	9.36	HN	7.28064	0.000723545	1.07398	Hehua	2993.8	411.2	C13H13O2N2	8	Unknown_Structure	N.A.	N.A.	N.A.
318.182	11.73	HP	0.174751	3.13212e-06	1.17868	Zimbabwe	2059.4	11784.8	C17H24O3N3	8	Unknown_Structure		N.A.	N.A.	N.A.		229.178	11.27	RP	2.74787	2.11698e-05	1.15664	Hehua	5859	2132.2	Unknown_Formula	0	Unknown_Structure	N.A.	N.A.	N.A.
318.187	11.71	HP	0.177548	2.52496e-06	1.18059	Zimbabwe	1993.4	11227.4	C22H24ON	12	Unknown_Structure		N.A.	N.A.	N.A.		229.181	11.04	RP	2.80285	1.23995e-05	1.16395	Hehua	6300.8	2248	Unknown_Formula	0	Unknown_Structure	N.A.	N.A.	N.A.
319.061	14.3	HP	0.288001	0.000107555	1.12723	Zimbabwe	1677.2	5823.6	C11H15O7N2S	6	Unknown_Structure		N.A.	N.A.	N.A.		230.065	4.39	RN	2.25137	0.000132608	1.1228	Hehua	26740	11877.2	C13H12ONS	8	Unknown_Structure	N.A.	N.A.	N.A.
319.062	11.2	HP	0.269113	0.000556343	1.08146	Zimbabwe	1145.4	4256.2	C11H15O7N2S	6	Unknown_Structure		N.A.	N.A.	N.A.		230.067	8.01	HN	3.43732	0.00191134	1.03118	Hehua	6893.2	2005.4	C8H13O3N3P	4	Unknown_Structure	N.A.	N.A.	N.A.
319.064	14.28	HP	0.282767	0.00012349	1.12412	Zimbabwe	1685.8	5961.8	C12H15O10	6	Unknown_Structure		N.A.	N.A.	N.A.		230.069	8.05	HN	4.02518	0.000614669	1.07752	Hehua	5659.4	1406	C9H12O6N	4	Unknown_Structure	N.A.	N.A.	N.A.
319.066	14.28	HP	0.288919	0.00018869	1.11376	Zimbabwe	1720.8	5956	C12H15O10	6	Unknown_Structure		N.A.	N.A.	N.A.		230.107	5.49	RP	2.00919	0.00015346	1.12487	Hehua	8916	4437.6	C10H17ON3Cl	4	Unknown_Structure	N.A.	N.A.	N.A.
319.072	11.22	HP	0.270828	0.000964864	1.06111	Zimbabwe	1156.6	4270.6	C10H15O6N4S	6	Unknown_Structure		N.A.	N.A.	N.A.		230.117	13.43	HP	3.07191	0.00136161	1.0499	Hehua	914.2	297.6	C14H16O2N	8	2,4,5-trimethyl-N-phenylfuran-3-carboxamide	Exogenous / Synthetic Compounds & Contaminants	0.542857	FCC	[M+H]+
319.239	9.21	HP	0.299222	0.00113897	1.05443	Zimbabwe	1877.8	6275.6	C19H31O2N2	6	Unknown_Structure		N.A.	N.A.	N.A.		230.931	20.54	HP	8400001	0.000371071	1.09539	Hehua	840	0	C4H6ON2FClBr	2	Unknown_Structure	N.A.	N.A.	N.A.
320.174	12.33	HP	0.341716	0.00104971	1.05955	Zimbabwe	309.8	906.6	C15H22O3N5	8	Unknown_Structure		N.A.	N.A.	N.A.		231.068	4.39	RN	2.41416	0.000932244	1.06552	Hehua	3034.6	1257	Unknown_Formula	0	Unknown_Structure	N.A.	N.A.	N.A.
322.089	13.29	HP	0.489929	0.00152623	1.04283	Zimbabwe	1960.4	4001.4	C13H17O7NNa	6	Unknown_Structure		N.A.	N.A.	N.A.		231.106	5.52	RP	3.87017	0.00235645	1.02349	Hehua	1103	285	Unknown_Formula	0	Unknown_Structure	N.A.	N.A.	N.A.
322.112	11.32	HP	0.469254	0.00266765	1.01395	Zimbabwe	2280.2	4859.2	C12H20O9N	4	Unknown_Structure		N.A.	N.A.	N.A.		231.112	9.41	HP	3.75486	4.03363e-06	1.17914	Hehua	21346.4	5685	C11H14N2F3	5	1-[3-(trifluoromethyl)phenyl]piperazine	Exogenous / Synthetic Compounds & Contaminants	0.4	FCC	[M+H]+
322.115	10.8	HN	0.328078	0.000446144	1.0884	Zimbabwe	2638.4	8042	C13H16O5N5	8	Unknown_Structure		N.A.	N.A.	N.A.		231.112	6.85	RP	4.85967	2.75622e-09	1.20865	Hehua	6870.6	1413.8	C13H15O2N2	8	Unknown_Structure	N.A.	N.A.	N.A.
325.084	7.07	HP	0.440534	0.0010203	1.05847	Zimbabwe	71267	161774	C14H17O5N2S	8	Unknown_Structure		N.A.	N.A.	N.A.		231.113	7.13	RP	4.86992	2.8171e-09	1.20846	Hehua	6970.8	1431.4	C13H15O2N2	8	Unknown_Structure	N.A.	N.A.	N.A.
325.091	7.42	HP	0.449186	0.000200498	1.11255	Zimbabwe	84141.2	187319	C15H17O8	8	skimmin	Phenols, Phenylpropanoids, and Lignans	0.526639	DP	[M+H]		231.116	9.41	HP	3.84584	2.94601e-07	1.19625	Hehua	21764.4	5659.2	C10H19O2N2S	3	Unknown_Structure	N.A.	N.A.	N.A.
325.174	3.5	RP	0.248552	4.13478e-05	1.14614	Zimbabwe	2745.6	11046.4	C16H25O5N2	6	Unknown_Structure		N.A.	N.A.	N.A.		231.119	6.85	RP	4.80207	6.39768e-09	1.20733	Hehua	6880.4	1432.8	Unknown_Formula	0	Unknown_Structure	N.A.	N.A.	N.A.
325.177	3.47	RP	0.312153	0.000122937	1.12414	Zimbabwe	3223.6	10327	C16H25O5N2	6	Unknown_Structure		N.A.	N.A.	N.A.		231.138	11.15	HP	4.09976	0.00121018	1.05337	Hehua	1693.2	413	C15H19O2	7	(3aS,6aR,9aR,9bS)-3,6,9-trimethylidene-3a,4,5,6a,7,8,9a,9b-octahydroazuleno[4,5-b]furan-2-one	Terpenoids and Steroids	0.553846	FCC	[M+H]+
326.093	5.56	RP	0.475145	0.000227948	1.10853	Zimbabwe	2739.4	5765.4	C19H17O2NCl	12	Unknown_Structure		N.A.	N.A.	N.A.		231.142	11.48	HP	3.23897	0.00239428	1.02132	Hehua	1659	512.2	C12H23O2S	2	Unknown_Structure	N.A.	N.A.	N.A.
326.121	10.25	HP	0.40262	0.00251491	1.02009	Zimbabwe	1512	3755.4	C13H21O7NNa	4	Unknown_Structure		N.A.	N.A.	N.A.		231.916	19.44	HP	11.3103	0.00331551	1.00358	Hehua	1275.8	112.8	C5H5ONSCl3	3	Unknown_Structure	N.A.	N.A.	N.A.
326.144	7.51	HP	0.3417	0.00116518	1.05327	Zimbabwe	2916	8533.8	C13H20O5N5	7	Unknown_Structure		N.A.	N.A.	N.A.		232.047	10.65	HP	2.9524	8.9587e-07	1.18832	Hehua	3361.6	1138.6	C8H10O7N	5	Unknown_Structure	N.A.	N.A.	N.A.
326.154	7.53	HP	0.16568	0.000196604	1.11251	Zimbabwe	1416.4	8549	C15H24O3N3S	6	Unknown_Structure		N.A.	N.A.	N.A.		232.079	4.4	RP	2.0869	2.10555e-06	1.18208	Hehua	54709	26215.4	C13H11O2NF	9	Unknown_Structure	N.A.	N.A.	N.A.
327.125	9.72	HN	0.455549	0.000724876	1.07192	Zimbabwe	1840.6	4040.4	C19H19O5	10	2-(7-oxo-2,3-dihydrofuro[3,2-g]chromen-2-yl)propan-2-yl (Z)-2-methylbut-2-enoate	Phenols, Phenylpropanoids, and Lignans	0.622222	FCC	[M-H]-		232.083	5.64	HN	2.45541	0.000290841	1.102	Hehua	11156.4	4543.6	C9H14O6N	3	Unknown_Structure	N.A.	N.A.	N.A.
327.128	9.91	HN	0.488682	0.000172718	1.1158	Zimbabwe	2051	4197	C19H19O5	10	2-(7-oxo-2,3-dihydrofuro[3,2-g]chromen-2-yl)propan-2-yl (Z)-2-methylbut-2-enoate	Phenols, Phenylpropanoids, and Lignans	0.511111	FCC	[M-H]-		232.084	5.01	RN	2.1213	0.000863124	1.07092	Hehua	2724.6	1284.4	C9H14O6N	3	Unknown_Structure	N.A.	N.A.	N.A.
327.131	9.75	HN	0.493121	0.00205358	1.02918	Zimbabwe	2193.6	4448.4	C13H19O6N4	6	Unknown_Structure		N.A.	N.A.	N.A.		232.087	5.68	HN	2.40457	8.71327e-05	1.13217	Hehua	10945.6	4552	C10H10O2N5	8	Unknown_Structure	N.A.	N.A.	N.A.
327.154	3.8	RP	0.409994	0.00301567	1.00868	Zimbabwe	1939.6	4730.8	C19H23ON2S	10	1-[10-[3-(dimethylamino)propyl]phenothiazin-2-yl]ethanone	Exogenous / Synthetic Compounds & Contaminants	0.525	FCC	[M+H]+		232.933	7.17	HN	4.29408	0.00042526	1.09286	Hehua	147590	34370.6	Unknown_Formula	0	Unknown_Structure	N.A.	N.A.	N.A.
327.155	3.82	RP	0.412083	0.0032791	1.00413	Zimbabwe	1948	4727.2	C18H24O4Na	7	7-butyl-6,8-dihydroxy-3-[(E)-pent-3-enyl]-3,4-dihydroisochromen-1-one	Polyketides	0.5	FCC	[M+Na]+		232.935	8.37	HN	4.84918	0.00319009	1.00643	Hehua	154047	31767.6	Unknown_Formula	0	Unknown_Structure	N.A.	N.A.	N.A.
329.066	7.57	HN	0.148198	3.08861e-05	1.15088	Zimbabwe	3468.4	23403.8	C10H18O10P	2	[2-acetyloxy-3-[2,3-dihydroxypropoxy(hydroxy)phosphoryl]oxypropyl] acetate	Lipids and Lipid-like Molecules	0.65	FCC	[M-H]-		232.94	6.58	HN	2.74194	0.00108308	1.05585	Hehua	40646	14823.8	C3H5O8S2	1	Unknown_Structure	N.A.	N.A.	N.A.
329.067	8.29	HN	0.146081	0.0028876	1.00928	Zimbabwe	2198.4	15049.2	C12H13O9N2	7	Unknown_Structure		N.A.	N.A.	N.A.		233.16	7.12	RP	4.09246	0.000148962	1.11947	Hehua	2115.8	517	Unknown_Formula	0	Unknown_Structure	N.A.	N.A.	N.A.
330.056	9.45	HP	0.415312	0.00175102	1.0362	Zimbabwe	16311.2	39274.6	C17H13O4NCl	12	Unknown_Structure		N.A.	N.A.	N.A.		233.955	9.39	HN	3.80727	0.000831836	1.07004	Hehua	3287.2	863.4	C6H4O5NS2	5	Unknown_Structure	N.A.	N.A.	N.A.
330.066	9.48	HP	0.40361	0.000990641	1.06082	Zimbabwe	15871.4	39323.6	C13H16O7NS	7	Unknown_Structure		N.A.	N.A.	N.A.		234.057	7.46	HN	3.19867	0.000637901	1.07945	Hehua	5287.4	1653	C7H12O4N3S	3	Unknown_Structure	N.A.	N.A.	N.A.
331.067	8.41	HN	0.20357	2.9834e-05	1.15136	Zimbabwe	930.6	4571.4	C14H11O6N4	11	Unknown_Structure		N.A.	N.A.	N.A.		234.075	7.24	RP	3.68828	2.24623e-05	1.15827	Hehua	3561.4	965.6	C12H12O4N	8	Unknown_Structure	N.A.	N.A.	N.A.
331.165	12.84	HP	0.113513	1.3871e-06	1.18547	Zimbabwe	1263.4	11130	C18H23O4N2	9	Unknown_Structure		N.A.	N.A.	N.A.		234.077	7.88	RP	3.40829	8.8443e-05	1.13173	Hehua	2449.2	718.6	C5H20ON3S3	0	Unknown_Structure	N.A.	N.A.	N.A.
333.056	8.5	HP	0.208097	0.000266272	1.1041	Zimbabwe	1424.8	6846.8	C12H17O5N2S2	6	Unknown_Structure		N.A.	N.A.	N.A.		234.184	6.77	HP	5.68015	8.12181e-05	1.13527	Hehua	1179.2	207.6	C15H24ON	5	3-(3-ethyl-1-methylazepan-3-yl)phenol	Alkaloids and Nitrogenous Derivatives	0.5	FCC	[M+H]+
333.059	8.67	HP	0.227116	0.000350507	1.09629	Zimbabwe	1701.6	7492.2	C12H17O5N2S2	6	Unknown_Structure		N.A.	N.A.	N.A.		234.937	18.76	HN	3.91007	0.000703517	1.0726	Hehua	1165.2	298	Unknown_Formula	0	Unknown_Structure	N.A.	N.A.	N.A.
333.064	8.9	HP	0.237438	0.000876082	1.06471	Zimbabwe	1793.8	7554.8	C14H13O4N4S	11	Unknown_Structure		N.A.	N.A.	N.A.		235.097	15.91	RP	2.61063	0.000101819	1.13148	Hehua	1021.8	391.4	Unknown_Formula	0	Unknown_Structure	N.A.	N.A.	N.A.
333.097	11.91	HN	0.422708	0.00209723	1.02583	Zimbabwe	739.4	1749.2	C18H13O3N4	14	Unknown_Structure		N.A.	N.A.	N.A.		236.09	11.78	HN	6.87717	0.00192831	1.03212	Hehua	3717.8	540.6	C12H14O4N	6	Unknown_Structure	N.A.	N.A.	N.A.
334.095	9.71	HP	0.281603	0.000106033	1.12789	Zimbabwe	109.6	389.2	C16H16O7N	10	Unknown_Structure		N.A.	N.A.	N.A.		236.091	4.59	RN	6.185	0.000234002	1.11033	Hehua	5329	861.6	C9H18O4NS	1	Unknown_Structure	N.A.	N.A.	N.A.
335.094	11.1	HP	0.142083	0.000977855	1.06001	Zimbabwe	970.4	6829.8	C20H15O5	13	spiro[11-oxatricyclo[4.4.1.01,6]undeca-3,8-diene-10,3'-2,4-dioxatricyclo[7.3.1.05,13]trideca-1(12),5,7,9(13),10-pentaene]-2,5,7-triol	Terpenoids and Steroids	0.5	FCC	[M-H2O+H]+		236.092	12.19	HN	12.347	3.00297e-05	1.15195	Hehua	9065.2	734.2	C12H14O4N	6	methyl 4-acetamido-2-ethoxybenzoate	Amino Acids, Peptides, and Analogues	0.733333	FCC	[M-H]-
335.094	11.53	HP	0.106604	0.00037773	1.09368	Zimbabwe	660.2	6193	C20H15O5	13	spiro[11-oxatricyclo[4.4.1.01,6]undeca-3,8-diene-10,3'-2,4-dioxatricyclo[7.3.1.05,13]trideca-1(12),5,7,9(13),10-pentaene]-2,5,7-triol	Terpenoids and Steroids	0.5	FCC	[M-H2O+H]+		237.086	11.71	HP	3.02174	0.000403855	1.0916	Hehua	778.4	257.6	C11H13O4N2	7	Unknown_Structure	N.A.	N.A.	N.A.
335.096	13.66	HP	0.441906	1.50041e-05	1.16155	Zimbabwe	855	1934.8	C14H15O6N4	10	Unknown_Structure		N.A.	N.A.	N.A.		237.145	9.46	RP	2.13363	0.000610465	1.07777	Hehua	3599	1686.8	Unknown_Formula	0	Unknown_Structure	N.A.	N.A.	N.A.
335.156	10.86	HP	0.357468	0.00203504	1.02769	Zimbabwe	1383.4	3870	C21H20ON2F	13	N-(2-anilinoethyl)-4-fluoro-N-phenylbenzamide	Exogenous / Synthetic Compounds & Contaminants	0.733333	FCC	[M+H]+		238.108	10.11	HN	2.13893	0.000485024	1.08635	Hehua	11812	5522.4	C12H16O4N	5	Unknown_Structure	N.A.	N.A.	N.A.
335.159	10.54	HP	0.288972	0.000617152	1.07738	Zimbabwe	1057	3657.8	C21H20ON2F	13	N-(2-anilinoethyl)-4-fluoro-N-phenylbenzamide	Exogenous / Synthetic Compounds & Contaminants	0.733333	FCC	[M+H]+		239.067	5.6	HN	2.38537	6.44314e-08	1.20104	Hehua	98408.6	41255	C10H11O5N2	6	2-tert-butyl-4,6-dinitrophenol	Exogenous / Synthetic Compounds & Contaminants	0.542857	FCC	[M-H]-
335.159	10.89	HP	0.333618	0.00206167	1.02666	Zimbabwe	1252	3752.8	C21H20ON2F	13	N-(2-anilinoethyl)-4-fluoro-N-phenylbenzamide	Exogenous / Synthetic Compounds & Contaminants	0.733333	FCC	[M+H]+		239.076	5.6	HN	2.40636	6.18119e-07	1.19082	Hehua	97041.4	40327	C9H11O4N4	6	Unknown_Structure	N.A.	N.A.	N.A.
337.179	4.52	HP	0.303576	0.000539751	1.08205	Zimbabwe	2051.2	6756.8	C17H25O5N2	7	Unknown_Structure		N.A.	N.A.	N.A.		240.179	6.33	RP	10040001	1.39026e-06	1.18584	Hehua	1004	0	Unknown_Formula	0	Unknown_Structure	N.A.	N.A.	N.A.
338.142	15.93	HP	0.472697	0.00143344	1.04564	Zimbabwe	5626.8	11903.6	C20H20O4N	12	Unknown_Structure		N.A.	N.A.	N.A.		240.192	6.01	RP	3.94276	1.11275e-05	1.16577	Hehua	2397.2	608	Unknown_Formula	0	Unknown_Structure	N.A.	N.A.	N.A.
338.143	15.89	HP	0.461271	0.00122883	1.05286	Zimbabwe	5518	11962.6	C13H24O9N	3	Unknown_Structure		N.A.	N.A.	N.A.		241.108	4.4	HN	3.53572	4.38169e-05	1.14497	Hehua	6424.4	1817	C12H17O5	4	Unknown_Structure	N.A.	N.A.	N.A.
339.09	8.18	HN	0.196739	0.000230665	1.10806	Zimbabwe	15189.6	77206.8	C19H15O6	12	Unknown_Structure		N.A.	N.A.	N.A.		241.178	8	RP	2.06436	0.00117887	1.05223	Hehua	943	456.8	C12H26O3Na	0	Unknown_Structure	N.A.	N.A.	N.A.
339.093	8.32	HN	0.222201	0.000315206	1.09916	Zimbabwe	17757.6	79917	C18H15O5N2	12	Unknown_Structure		N.A.	N.A.	N.A.		242.076	9.94	HN	2.30687	6.4262e-05	1.13772	Hehua	36189.2	15687.6	C9H12O5N3	5	Unknown_Structure	N.A.	N.A.	N.A.
339.095	8.32	HN	0.22565	0.00132569	1.04721	Zimbabwe	17679.4	78348.6	C18H15O5N2	12	Unknown_Structure		N.A.	N.A.	N.A.		242.076	10.19	HN	2.32378	7.04558e-05	1.13594	Hehua	36061.4	15518.4	Unknown_Formula	0	Unknown_Structure	N.A.	N.A.	N.A.
339.105	8.36	HN	0.121767	0.000569665	1.08014	Zimbabwe	6517.8	53527	C15H19O5N2S	7	Unknown_Structure		N.A.	N.A.	N.A.		243.081	9.94	HN	3.21101	0.0021863	1.02529	Hehua	2672.2	832.2	C13H11O3N2	9	Unknown_Structure	N.A.	N.A.	N.A.
339.109	7.92	HN	0.0889328	0.000468858	1.08673	Zimbabwe	2266.4	25484.4	C17H15O4N4	12	Unknown_Structure		N.A.	N.A.	N.A.		243.125	4.37	HN	2.67761	1.39187e-06	1.1853	Hehua	29240	10920.2	C12H19O5	3	(5E)-3,4,9-trihydroxy-2-propyl-2,3,4,7,8,9-hexahydrooxecin-10-one	Polyketides	0.542857	FCC	[M-H]-
339.122	14.24	HP	0.26418	0.00338165	1.00219	Zimbabwe	304.6	1153	C15H19O7N2	8	Unknown_Structure		N.A.	N.A.	N.A.		243.932	4.76	HN	10.533	5.24021e-07	1.19162	Hehua	18460.2	1752.6	C3H4O2NPF3Cl2	0	Unknown_Structure	N.A.	N.A.	N.A.
339.153	13.71	HP	0.448986	0.000803402	1.06797	Zimbabwe	4171.8	9291.6	C16H23O6N2	7	Unknown_Structure		N.A.	N.A.	N.A.		243.934	5.23	HN	4.22386	1.77448e-05	1.15924	Hehua	6656.8	1576	C3H4O2NPF3Cl2	0	Unknown_Structure	N.A.	N.A.	N.A.
339.155	13.7	HP	0.482113	0.00178691	1.03453	Zimbabwe	4420.4	9168.8	C19H24O4Na	8	6-[(3E,5E,7S)-5,7-dimethyl-2-oxonona-3,5-dienyl]-2,4-dihydroxy-3-methylbenzaldehyde	Polyketides	0.733333	FCC	[M+Na]+		243.937	4.61	HN	10.0647	4.54552e-08	1.20255	Hehua	17929.2	1781.4	C3H2O10NS	3	Unknown_Structure	N.A.	N.A.	N.A.
339.156	14.23	HP	0.30896	0.000864749	1.06724	Zimbabwe	1109.6	3591.4	C19H24O4Na	8	6-[(3E,5E,7S)-5,7-dimethyl-2-oxonona-3,5-dienyl]-2,4-dihydroxy-3-methylbenzaldehyde	Polyketides	0.733333	FCC	[M+Na]+		244.027	5.48	HN	2.51458	7.57603e-07	1.19107	Hehua	202397	80489.2	C9H10O5NS	5	Unknown_Structure	N.A.	N.A.	N.A.
340.097	8.41	HN	0.198453	0.00289139	1.00954	Zimbabwe	615.8	3103	C17H14O5N3	12	Unknown_Structure		N.A.	N.A.	N.A.		244.036	6.39	RN	2.03028	0.00116406	1.05388	Hehua	52680.6	25947.4	C5H11O6N3Cl	1	Unknown_Structure	N.A.	N.A.	N.A.
340.1	7.58	HN	0.448905	0.000531752	1.08253	Zimbabwe	979.6	2182.2	C15H18O8N	7	Unknown_Structure		N.A.	N.A.	N.A.		244.047	5.68	HN	2.88301	4.16643e-07	1.19448	Hehua	71675.6	24861.4	C9H10O7N	5	Unknown_Structure	N.A.	N.A.	N.A.
340.126	10.19	HP	0.403999	0.00111256	1.05481	Zimbabwe	4982.2	12332.2	C18H18O4N3	12	Unknown_Structure		N.A.	N.A.	N.A.		244.064	5.46	HN	3.31001	1.48676e-07	1.19824	Hehua	7501.8	2266.4	C13H10O4N	9	Unknown_Structure	N.A.	N.A.	N.A.
340.137	9.87	HP	0.490821	0.00028635	1.10204	Zimbabwe	7860.6	16015.2	C16H22O7N	7	Unknown_Structure		N.A.	N.A.	N.A.		244.075	5.34	HN	3.79267	0.000543589	1.08185	Hehua	5919.6	1560.8	C12H10O3N3	9	Unknown_Structure	N.A.	N.A.	N.A.
340.14	8.21	RP	0.242177	9.7646e-06	1.16694	Zimbabwe	1055.6	4358.8	C11H27O7NSNa	0	Unknown_Structure		N.A.	N.A.	N.A.		244.13	4.37	HN	5.28598	7.13429e-08	1.20057	Hehua	3401	643.4	C15H18O2N	7	Unknown_Structure	N.A.	N.A.	N.A.
340.14	8.75	RP	0.19989	5.66616e-07	1.19123	Zimbabwe	868.6	4345.4	C16H22O7N	7	Unknown_Structure		N.A.	N.A.	N.A.		244.155	7.35	HP	4.92918	7.46634e-05	1.13607	Hehua	28886	5860.2	C12H22O4N	3	3-hydroxy-N-(2-oxooxolan-3-yl)octanamide	Lipids and Lipid-like Molecules	0.542857	FCC	[M+H]+
340.142	9.81	HP	0.479069	0.00030326	1.1003	Zimbabwe	7450.2	15551.4	C16H22O7N	7	Unknown_Structure		N.A.	N.A.	N.A.		244.155	6.81	RP	4.41781	2.05515e-07	1.19651	Hehua	1994.2	451.4	C12H22O4N	3	Unknown_Structure	N.A.	N.A.	N.A.
340.156	7.56	HP	0.378048	0.000115281	1.12582	Zimbabwe	4357	11525	C20H22O4N	11	Unknown_Structure		N.A.	N.A.	N.A.		245.028	6.36	RN	2.13428	0.000158431	1.11824	Hehua	4879.4	2286.2	C4H9O10N2	1	Unknown_Structure	N.A.	N.A.	N.A.
340.166	7.55	HP	0.273814	4.29892e-06	1.176	Zimbabwe	3224.6	11776.6	C19H22O3N3	11	2-[(5-cyano-1,4-dimethyl-6-oxo-2-pyridinyl)oxy]-N-(4-propan-2-ylphenyl)acetamide	Exogenous / Synthetic Compounds & Contaminants	0.566667	FCC	[M+H]+		245.029	6.33	HN	2.51558	0.00263637	1.01965	Hehua	8494.6	3376.8	C9H10O4N2Cl	5	Unknown_Structure	N.A.	N.A.	N.A.
341.071	14.31	HN	0.426827	0.0033614	1.00541	Zimbabwe	489.4	1146.6	C18H13O7	12	Unknown_Structure		N.A.	N.A.	N.A.		245.036	5.48	HN	2.92683	7.33568e-07	1.19046	Hehua	29590.8	10110.2	C7H9O4N4S	5	Unknown_Structure	N.A.	N.A.	N.A.
341.084	6.63	HN	0.465756	4.02272e-05	1.14849	Zimbabwe	24773	53188.8	C15H17O9	7	[3,4,5-trihydroxy-6-(hydroxymethyl)oxan-2-yl] 3-(3,4-dihydroxyphenyl)prop-2-enoate	Carbohydrates and Glycosidic Conjugates	0.733333	FCC	[M-H]-		245.036	14.15	HN	5.40449	6.1382e-06	1.17214	Hehua	13615	2519.2	C12H9O2N2S	9	Unknown_Structure	N.A.	N.A.	N.A.
341.13	13.71	HP	0.388594	0.000134093	1.12188	Zimbabwe	5098.2	13119.6	C22H17O2N2	16	Unknown_Structure		N.A.	N.A.	N.A.		245.042	13.18	HN	3.8542	3.44473e-05	1.14911	Hehua	7296	1893	C8H9O7N2	5	Unknown_Structure	N.A.	N.A.	N.A.
341.131	14.24	HN	0.266144	0.00166009	1.03704	Zimbabwe	5340.6	20066.6	C15H21O7N2	6	Unknown_Structure		N.A.	N.A.	N.A.		245.044	13.73	HN	7.17492	1.54387e-06	1.18456	Hehua	17884.2	2492.6	C10H13O5S	4	Unknown_Structure	N.A.	N.A.	N.A.
341.132	13.73	HP	0.437911	0.000563877	1.08052	Zimbabwe	6517.6	14883.4	C15H21O7N2	7	Unknown_Structure		N.A.	N.A.	N.A.		245.073	5.3	HN	2.40994	0.000117619	1.12635	Hehua	22189.8	9207.6	C9H13O6N2	4	Unknown_Structure	N.A.	N.A.	N.A.
341.187	14.61	HP	0.397354	0.00184862	1.03334	Zimbabwe	9760.2	24563	C20H25O3N2	10	18-hydroxy-1,3,11,12,14,15,16,17,18,19,20,21-dodecahydroyohimban-19-carboxylic acid	Alkaloids and Nitrogenous Derivatives	0.5	FCC	[M+H]+		245.094	10.76	HP	3.07766	0.00112681	1.05673	Hehua	1418.8	461	C13H13O3N2	9	Unknown_Structure	N.A.	N.A.	N.A.
342.085	7.34	HN	0.448722	0.00275811	1.01215	Zimbabwe	11637.6	25935	C15H12O5N5	12	Unknown_Structure		N.A.	N.A.	N.A.		245.096	5.35	HN	3.28837	4.29095e-10	1.21073	Hehua	188949	57459.8	C13H13O3N2	8	N-ACETYLTRYPTOPHAN	Amino Acids, Peptides, and Analogues	0.538184	DP	[M-H]
342.087	7.34	HN	0.44147	0.00310483	1.00571	Zimbabwe	11878.2	26906	C15H12O5N5	12	Unknown_Structure		N.A.	N.A.	N.A.		245.157	7.13	HP	5.0879	9.29268e-05	1.13325	Hehua	3171.8	623.4	C8H22O3N4Na	0	Unknown_Structure	N.A.	N.A.	N.A.
342.097	7.21	HN	0.465916	0.00122849	1.05083	Zimbabwe	12343.6	26493.2	C18H16O6N	11	Unknown_Structure		N.A.	N.A.	N.A.		245.16	7.35	HP	3.65771	0.0035556	1.00039	Hehua	2395.8	655	C10H21O3N4	3	Unknown_Structure	N.A.	N.A.	N.A.
342.112	14.31	HN	0.297243	0.000293885	1.10171	Zimbabwe	4241.6	14269.8	C17H16O5N3	11	Unknown_Structure		N.A.	N.A.	N.A.		245.209	2.35	HP	7.64864	0.000600727	1.08028	Hehua	792.4	103.6	C15H27F2	2	Unknown_Structure	N.A.	N.A.	N.A.
342.118	14.24	HN	0.311551	0.000539761	1.08262	Zimbabwe	4417.8	14180	C15H20O8N	6	Unknown_Structure		N.A.	N.A.	N.A.		246.023	4.91	HN	3.14633	0.000209772	1.1122	Hehua	7168.6	2278.4	C7H8O5N3S	5	Unknown_Structure	N.A.	N.A.	N.A.
343.093	7.12	HP	0.324378	0.000926971	1.06297	Zimbabwe	1434.4	4422	C17H20O5K	8	[(1S,8S,9S,10S,13R)-6,9,10-trimethyl-2-oxo-4,14-dioxatetracyclo[7.5.0.01,13.03,7]tetradeca-3(7),5-dien-8-yl] acetate	Terpenoids and Steroids	0.733333	FCC	[M+K]+		246.096	5.35	HN	3.10301	3.01186e-07	1.19478	Hehua	31093.4	10020.4	C10H16O6N	3	Unknown_Structure	N.A.	N.A.	N.A.
343.106	7.85	HN	0.318732	0.000149871	1.11949	Zimbabwe	9002.2	28243.8	C15H19O9	6	3-[3-hydroxy-2-[(2S,3R,4S,5S,6R)-3,4,5-trihydroxy-6-(hydroxymethyl)oxan-2-yl]oxyphenyl]propanoic acid	Carbohydrates and Glycosidic Conjugates	0.5	FCC	[M-H]-		246.1	13.88	HN	2.16265	0.000107323	1.12735	Hehua	3265.6	1510	C10H16O6N	3	Unknown_Structure	N.A.	N.A.	N.A.
343.106	7.3	HN	0.235857	0.000357554	1.09579	Zimbabwe	3759.6	15940.2	C15H19O9	6	3-[3-hydroxy-2-[(2S,3R,4S,5S,6R)-3,4,5-trihydroxy-6-(hydroxymethyl)oxan-2-yl]oxyphenyl]propanoic acid	Carbohydrates and Glycosidic Conjugates	0.65	FCC	[M-H]-		246.944	20.43	HP	23.037	0.00285489	1.01276	Hehua	622	27	C4H8O4I	1	Unknown_Structure	N.A.	N.A.	N.A.
343.122	14.35	HN	0.180506	1.79759e-05	1.15889	Zimbabwe	4988	27633.4	C12H23O11	1	4-[3,4,5-trihydroxy-6-(hydroxymethyl)oxan-2-yl]oxyhexane-1,2,3,5,6-pentol	Carbohydrates and Glycosidic Conjugates	0.65	FCC	[M-H]-		247.055	13.77	HP	9.22771	0.00217321	1.02613	Hehua	745.6	80.8	C9H15O2N2S2	4	Unknown_Structure	N.A.	N.A.	N.A.
343.124	14.38	HN	0.165509	1.33725e-05	1.16292	Zimbabwe	4648.4	28085.4	C12H23O11	1	4-[3,4,5-trihydroxy-6-(hydroxymethyl)oxan-2-yl]oxyhexane-1,2,3,5,6-pentol	Carbohydrates and Glycosidic Conjugates	0.65	FCC	[M-H]-		247.056	10.66	HN	2.33465	0.000320976	1.10018	Hehua	18843	8071	C8H11O7N2	4	Unknown_Structure	N.A.	N.A.	N.A.
343.129	14.38	HN	0.165271	1.23604e-06	1.18619	Zimbabwe	4459.4	26982.4	C18H19O5N2	10	(2S)-2-[[(2S)-2-amino-3-(4-hydroxyphenyl)propanoyl]amino]-3-(4-hydroxyphenyl)propanoic acid	Amino Acids, Peptides, and Analogues	0.525	FCC	[M-H]-		247.058	10.18	HN	2.27334	0.000339781	1.09878	Hehua	19105.6	8404.2	C8H11O7N2	4	Unknown_Structure	N.A.	N.A.	N.A.
343.188	10.06	HP	0.375449	0.000816033	1.06846	Zimbabwe	2653.6	7067.8	C16H27O6N2	6	4,5-dihydroxy-4,5,6-trimethyl-2,8-dioxa-13-azatricyclo[8.5.1.013,16]hexadec-10-ene-3,7-dione	Alkaloids and Nitrogenous Derivatives	0.672727	FCC	[M+NH4]+		247.061	10.65	HN	2.53098	0.000216385	1.11145	Hehua	19094.2	7544.2	C13H11O5	8	Unknown_Structure	N.A.	N.A.	N.A.
344.108	7.85	HN	0.3697	0.00168252	1.03718	Zimbabwe	919	2485.8	C18H18O6N	10	Unknown_Structure		N.A.	N.A.	N.A.		247.096	5.35	HN	3.51727	0.00118108	1.05232	Hehua	5253.4	1493.6	C9H15O6N2	3	(4S)-4-amino-5-[[(1S,2R)-1-carboxy-2-hydroxypropyl]amino]-5-oxopentanoic acid	Amino Acids, Peptides, and Analogues	0.525	FCC	[M-H]-
344.129	14.38	HN	0.134481	0.000191315	1.11304	Zimbabwe	431.2	3206.4	C22H18O3N	14	Unknown_Structure		N.A.	N.A.	N.A.		248.06	10.16	HN	3.18148	0.000407755	1.09185	Hehua	1546.2	486	C12H10O5N	8	Unknown_Structure	N.A.	N.A.	N.A.
345.057	9.14	HP	0.245326	0.000183132	1.11494	Zimbabwe	385.8	1572.6	C16H13O5N2S	12	Unknown_Structure		N.A.	N.A.	N.A.		248.118	15.58	HP	19.4969	2.95849e-05	1.15145	Hehua	3743.4	192	C16H14N3	12	Unknown_Structure	N.A.	N.A.	N.A.
345.06	9.27	HP	0.236818	0.00047875	1.08668	Zimbabwe	358.4	1513.4	C9H17O10N2S	3	Unknown_Structure		N.A.	N.A.	N.A.		248.129	5.14	RP	2.80398	1.18834e-05	1.16463	Hehua	2846.6	1015.2	C13H19N3P	7	Unknown_Structure	N.A.	N.A.	N.A.
345.065	9.37	HP	0.205973	0.00211948	1.02551	Zimbabwe	362.8	1761.4	C14H18O4N2SCl	7	Unknown_Structure		N.A.	N.A.	N.A.		248.926	4.01	HN	4.52332	0.000396225	1.09326	Hehua	7156.8	1582.2	Unknown_Formula	0	Unknown_Structure	N.A.	N.A.	N.A.
345.093	13.29	HP	0.256422	0.00257685	1.01538	Zimbabwe	219.6	856.4	C16H18O7Na	8	Unknown_Structure		N.A.	N.A.	N.A.		249.07	10.18	HP	2.54254	1.22407e-06	1.1862	Hehua	12766.6	5021.2	C12H13O2N2S	8	4-(4-aminophenyl)sulfonylaniline	Exogenous / Synthetic Compounds & Contaminants	0.65	FCC	[M+H]+
345.138	14.4	HP	0.452997	8.09577e-05	1.13409	Zimbabwe	4532.6	10005.8	C13H21O7N4	6	Unknown_Structure		N.A.	N.A.	N.A.		249.07	10.66	HP	2.60376	2.31324e-06	1.1813	Hehua	12778.2	4907.6	C12H13O2N2S	8	4-(4-aminophenyl)sulfonylaniline	Exogenous / Synthetic Compounds & Contaminants	0.65	FCC	[M+H]+
345.138	14.33	HP	0.459416	0.000151052	1.12013	Zimbabwe	4532.6	9866	C12H25O11	1	(2S,3R,4R,5R)-4-[(2R,3R,4S,5S,6R)-3,4,5-trihydroxy-6-(hydroxymethyl)oxan-2-yl]oxyhexane-1,2,3,5,6-pentol	Carbohydrates and Glycosidic Conjugates	0.6	FCC	[M+H]+		249.077	10.18	HP	2.51353	7.68821e-07	1.18934	Hehua	12985.4	5166.2	C13H13O5	8	Unknown_Structure	N.A.	N.A.	N.A.
345.149	14.37	HP	0.332089	0.00112643	1.05433	Zimbabwe	2650	7979.8	C14H30O5SCl	0	Unknown_Structure		N.A.	N.A.	N.A.		249.137	7.55	RP	2.94914	0.00168134	1.03775	Hehua	3224	1093.2	C12H17O2N4	7	Unknown_Structure	N.A.	N.A.	N.A.
346.105	10.8	HP	0.389031	0.000138831	1.12121	Zimbabwe	29776.6	76540.4	C16H16O6N3	11	Unknown_Structure		N.A.	N.A.	N.A.		249.155	4.89	RP	5.33276	3.57023e-05	1.15186	Hehua	19756.8	3704.8	C9H21O4N4	2	Unknown_Structure	N.A.	N.A.	N.A.
346.109	11.04	HP	0.400307	0.00179515	1.03339	Zimbabwe	30324	75751.8	C21H16O4N	15	Unknown_Structure		N.A.	N.A.	N.A.		249.159	5.06	RP	2.38928	0.00319632	1.01467	Hehua	25532.8	10686.4	C14H21O2N2	6	1-(1H-indol-4-yloxy)-3-(propan-2-ylamino)propan-2-ol	Exogenous / Synthetic Compounds & Contaminants	0.525	FCC	[M+H]+
347.038	9.49	HP	0.180564	0.00160736	1.03863	Zimbabwe	172.8	957	C11H11O11N2	8	Unknown_Structure		N.A.	N.A.	N.A.		249.166	5.09	RP	2.41245	0.00391045	1.00326	Hehua	25428.2	10540.4	C8H21O3N6	2	Unknown_Structure	N.A.	N.A.	N.A.
348.093	10.69	HP	0.169231	0.00116546	1.0527	Zimbabwe	334.4	1976	C17H18O5NS	10	Unknown_Structure		N.A.	N.A.	N.A.		250.071	7.24	RN	2.49179	3.81852e-05	1.14738	Hehua	49944.4	20043.6	C12H12O5N	7	Phenylacetylaspartic acid	Amino Acids, Peptides, and Analogues	0.801868	DP	[M-H]
348.098	9.8	HP	0.335973	0.00322877	1.00481	Zimbabwe	424.2	1262.6	C18H19O4NCl	10	Unknown_Structure		N.A.	N.A.	N.A.		250.072	5.16	HN	4.28617	5.54242e-08	1.20143	Hehua	231981	54123	C12H12O5N	7	Phenylacetylaspartic acid	Amino Acids, Peptides, and Analogues	0.587604	DP	[M-H]
348.19	16.06	HP	0.279209	0.00316351	1.00435	Zimbabwe	5524.6	19786.6	C18H26O4N3	8	Unknown_Structure		N.A.	N.A.	N.A.		250.073	7.86	RN	2.62226	2.31095e-05	1.15574	Hehua	4165.2	1588.4	C12H12O5N	7	Unknown_Structure	N.A.	N.A.	N.A.
349.178	13.81	HP	0.0369039	0.00254563	1.01638	Zimbabwe	344.8	9343.2	C19H21ON6	13	2-(5-methoxy-3-pyridinyl)-6-(4-pyridin-4-ylpiperazin-1-yl)pyrazine	Exogenous / Synthetic Compounds & Contaminants	0.733333	FCC	[M+H]+		250.076	10.18	HP	2.54325	0.000603694	1.08342	Hehua	1111.4	437	C9H16O5NS	3	Unknown_Structure	N.A.	N.A.	N.A.
351.188	15.63	HP	0.361777	0.000893072	1.06504	Zimbabwe	3642.8	10069.2	C22H24ON2F	12	Unknown_Structure		N.A.	N.A.	N.A.		250.159	4.89	RP	5.65422	4.11361e-05	1.15036	Hehua	3028.4	535.6	C16H21NNa	7	Unknown_Structure	N.A.	N.A.	N.A.
352.109	9.91	HN	0.498323	0.000581151	1.0796	Zimbabwe	980.8	1968.2	C16H18O8N	8	Unknown_Structure		N.A.	N.A.	N.A.		250.163	5.06	RP	2.54102	0.00118352	1.05696	Hehua	4106.8	1616.2	C12H22O2NF2	2	Unknown_Structure	N.A.	N.A.	N.A.
353.097	6.54	HP	0.310879	0.00356446	1.00081	Zimbabwe	1364.2	4388.2	C15H17O8N2	9	Unknown_Structure		N.A.	N.A.	N.A.		250.165	10.18	HP	4.89301	0.0026116	1.01509	Hehua	5643.6	1153.4	C11H24O5N	1	Unknown_Structure	N.A.	N.A.	N.A.
353.106	9.53	HN	0.287616	0.00299105	1.00838	Zimbabwe	87023.8	302569	C20H17O6	12	trans-5-O-Caffeoylquinic acid	Phenols, Phenylpropanoids, and Lignans	0.402455	DP	N.A.		250.165	4.89	RP	3.67312	0.00174401	1.04163	Hehua	3110.4	846.8	C11H24O5N	1	Unknown_Structure	N.A.	N.A.	N.A.
353.199	20.43	RN	0.469837	0.000324155	1.09867	Zimbabwe	2693.2	5732.2	C19H29O6	5	(E)-3-(4-acetyloxy-2,3-dihydroxy-2,5,5,8a-tetramethyl-3,4,4a,6,7,8-hexahydro-1H-naphthalen-1-yl)prop-2-enoic acid	Terpenoids and Steroids	0.483333	FCC	[M-H]-		251.073	10.18	HP	4.83272	0.00183235	1.03481	Hehua	265.8	55	C8H15O5N2S	3	Unknown_Structure	N.A.	N.A.	N.A.
355.149	14.07	HP	0.496857	0.00334443	1.00112	Zimbabwe	2260.8	4550.2	C16H23O7N2	7	Unknown_Structure		N.A.	N.A.	N.A.		251.074	5.14	HN	3.96664	4.51843e-09	1.20751	Hehua	27728.4	6990.4	C10H11O4N4	7	Unknown_Structure	N.A.	N.A.	N.A.
355.198	6.68	HP	0.148994	5.45976e-05	1.14081	Zimbabwe	909.4	6103.6	C16H27O5N4	6	Unknown_Structure		N.A.	N.A.	N.A.		251.076	5.12	HN	3.9939	8.27848e-10	1.2099	Hehua	28415	7114.6	C10H11O4N4	7	Unknown_Structure	N.A.	N.A.	N.A.
355.208	6.78	HP	0.333423	9.01814e-05	1.13079	Zimbabwe	1981.4	5942.6	C15H27O4N6	6	Unknown_Structure		N.A.	N.A.	N.A.		251.077	7.24	RN	2.64968	4.89642e-06	1.17486	Hehua	6709	2532	C10H11O4N4	7	Unknown_Structure	N.A.	N.A.	N.A.
356.106	7.23	HP	0.448886	0.000962011	1.06066	Zimbabwe	31159.8	69415.8	C14H18O8N3	8	Unknown_Structure		N.A.	N.A.	N.A.		251.112	14.27	HP	3.65298	0.00170099	1.0361	Hehua	22832.6	6250.4	C11H15O3N4	7	Unknown_Structure	N.A.	N.A.	N.A.
356.151	16.58	HP	0.452315	0.000420888	1.09162	Zimbabwe	6001.4	13268.2	C20H22O5N	11	Unknown_Structure		N.A.	N.A.	N.A.		251.138	5.16	RP	7.22003	3.6494e-07	1.19398	Hehua	18684	2587.8	C13H19O3N2	6	Caffeoyl putrescin (isomer of 1059)	Phenols, Phenylpropanoids, and Lignans	0.550652	DP	[M+H]
357.108	11.41	HP	0.168367	0.00100786	1.06046	Zimbabwe	118.8	705.6	C18H17O6N2	12	Unknown_Structure		N.A.	N.A.	N.A.		251.146	7.23	RP	4.79394	0.000336069	1.09746	Hehua	3862	805.6	C18H19O	10	Unknown_Structure	N.A.	N.A.	N.A.
357.112	7.02	HN	0.282766	0.00142941	1.04434	Zimbabwe	3816.6	13497.4	C16H21O9	6	3-[4-methoxy-2-[(2S,3R,4S,5S,6R)-3,4,5-trihydroxy-6-(hydroxymethyl)oxan-2-yl]oxyphenyl]propanoic acid	Carbohydrates and Glycosidic Conjugates	0.5	FCC	[M-H]-		251.868	16.43	HN	2.19319	0.00374706	1.00052	Hehua	8659.6	3948.4	Unknown_Formula	0	Unknown_Structure	N.A.	N.A.	N.A.
357.112	6.23	RN	0.41272	0.00322322	1.00433	Zimbabwe	2206.4	5346	C16H21O9	6	sweroside	Carbohydrates and Glycosidic Conjugates	0.549161	DP	[M-H]		251.906	16.42	HN	3.46004	9.61776e-05	1.1296	Hehua	2199.2	635.6	Unknown_Formula	0	Unknown_Structure	N.A.	N.A.	N.A.
357.117	7.02	HN	0.21527	0.000703734	1.0737	Zimbabwe	3297.8	15319.4	C16H21O9	6	3-[4-methoxy-2-[(2S,3R,4S,5S,6R)-3,4,5-trihydroxy-6-(hydroxymethyl)oxan-2-yl]oxyphenyl]propanoic acid	Carbohydrates and Glycosidic Conjugates	0.666667	FCC	[M-H]-		252.053	10.18	HP	2.36857	0.000321341	1.0991	Hehua	1362.4	575.2	C11H10O6N	8	Unknown_Structure	N.A.	N.A.	N.A.
357.13	7.02	HN	0.240277	1.41853e-05	1.16252	Zimbabwe	2730.8	11365.2	C20H21O6	10	5-[6-(3-hydroxy-4-methoxyphenyl)-1,3,3a,4,6,6a-hexahydrofuro[3,4-c]furan-3-yl]-2-methoxyphenol	Phenols, Phenylpropanoids, and Lignans	0.416667	FCC	[M-H]-		252.056	10.18	HP	2.03209	0.000410887	1.09147	Hehua	1368	673.2	C8H14O6NS	3	Unknown_Structure	N.A.	N.A.	N.A.
357.165	9.5	HP	0.474076	0.000346431	1.09822	Zimbabwe	8379.2	17674.8	C16H25O7N2	6	2-amino-4-hydroxy-5-[[1-(4-methoxy-6-oxopyran-2-yl)-3-methylbutyl]amino]-5-oxopentanoic acid	Amino Acids, Peptides, and Analogues	0.6	FCC	[M+H]+		252.077	5.14	HN	4.4934	0.00248196	1.01991	Hehua	3061.8	681.4	C9H10O4N5	7	Unknown_Structure	N.A.	N.A.	N.A.
357.167	9.48	HP	0.490287	8.74446e-05	1.1322	Zimbabwe	9055.4	18469.6	C21H25O5	10	2-[6-(2-methylbut-3-en-2-yl)-7-oxo-2,3-dihydrofuro[3,2-g]chromen-2-yl]propan-2-yl acetate	Phenols, Phenylpropanoids, and Lignans	0.6	FCC	[M+H]+		252.085	6.91	RP	2.5393	7.03905e-06	1.17323	Hehua	35569	14007.4	C7H14O7N3	3	Unknown_Structure	N.A.	N.A.	N.A.
358.11	7.43	HN	0.46376	8.97737e-05	1.1313	Zimbabwe	1121	2417.2	C17H16O6N3	11	Unknown_Structure		N.A.	N.A.	N.A.		252.085	7.88	RP	2.52895	1.42427e-06	1.18578	Hehua	18188.2	7192	C12H14O5N	7	Unknown_Structure	N.A.	N.A.	N.A.
358.113	7.3	HN	0.416119	0.000479405	1.08616	Zimbabwe	911.8	2191.2	C15H20O9N	6	Unknown_Structure		N.A.	N.A.	N.A.		252.085	7.26	RP	2.54461	7.13519e-06	1.17306	Hehua	35747.2	14048.2	C12H14O5N	7	Unknown_Structure	N.A.	N.A.	N.A.
360.113	9.45	HP	0.21155	0.000526925	1.0833	Zimbabwe	428.6	2026	C15H22O7NS	6	Unknown_Structure		N.A.	N.A.	N.A.		252.17	7	RP	2.20666	6.90128e-06	1.17245	Hehua	1922	871	Unknown_Formula	0	Unknown_Structure	N.A.	N.A.	N.A.
360.114	11.93	HN	0.417482	0.000684625	1.07443	Zimbabwe	1339.2	3207.8	C17H18O6N3	10	Unknown_Structure		N.A.	N.A.	N.A.		253.087	7.24	RP	2.59823	5.59858e-05	1.14434	Hehua	4808.8	1850.8	C16H13O3	11	(2Z)-2-benzylidene-6-methoxy-1-benzofuran-3-one	Flavonoids	0.542857	FCC	[M+H]+
360.117	11.98	HN	0.429244	0.000926702	1.0629	Zimbabwe	1386.8	3230.8	C17H18O6N3	10	Unknown_Structure		N.A.	N.A.	N.A.		254.031	5.63	HN	3.37971	3.33516e-06	1.17824	Hehua	8089	2393.4	C10H8O7N	7	Unknown_Structure	N.A.	N.A.	N.A.
361.068	11.52	HP	0.174916	4.50942e-05	1.14466	Zimbabwe	3693.8	21117.6	C12H17O5N4S2	7	Unknown_Structure		N.A.	N.A.	N.A.		254.164	10.15	HP	2.55609	0.0031837	1.01135	Hehua	5459.8	2136	C16H20N3	9	5-(1-methylpiperidin-2-yl)-2-pyridin-3-ylpyridine	Alkaloids and Nitrogenous Derivatives	0.581818	FCC	[M+H]+
361.07	11.2	HP	0.16759	4.9985e-05	1.14279	Zimbabwe	3804.8	22703	C13H17O8N2S	7	Unknown_Structure		N.A.	N.A.	N.A.		254.167	6.07	RP	4.65901	0.000886446	1.06416	Hehua	1136.8	244	C16H20N3	9	Unknown_Structure	N.A.	N.A.	N.A.
361.076	11.2	HP	0.169065	4.01358e-05	1.14668	Zimbabwe	4056.2	23992	C14H17O11	7	Unknown_Structure		N.A.	N.A.	N.A.		254.167	10.15	HP	2.55524	0.00310632	1.01268	Hehua	5458	2136	C16H20N3	9	5-(1-methylpiperidin-2-yl)-2-pyridin-3-ylpyridine	Alkaloids and Nitrogenous Derivatives	0.581818	FCC	[M+H]+
361.086	11.2	HP	0.149238	4.01895e-05	1.14658	Zimbabwe	2857.4	19146.6	C19H18O5Cl	11	1-[(Z)-but-2-en-2-yl]-8-chloro-3,9-dihydroxy-4,7-dimethylbenzo[b][1,4]benzodioxepin-6-one	Polyketides	0.525	FCC	[M+H]+		255.194	10.37	RP	2.24199	0.000143515	1.12032	Hehua	20245.6	9030.2	Unknown_Formula	0	Unknown_Structure	N.A.	N.A.	N.A.
361.248	6.19	HP	0.473855	4.78517e-06	1.17473	Zimbabwe	5827	12297	C21H33O3N2	7	Unknown_Structure		N.A.	N.A.	N.A.		255.194	6.32	HP	2.39513	0.000158794	1.11821	Hehua	6829	2851.2	C11H23ON6	4	Unknown_Structure	N.A.	N.A.	N.A.
361.25	6.18	HP	0.4542	2.1484e-06	1.18191	Zimbabwe	5426.6	11947.6	C21H33O3N2	7	Unknown_Structure		N.A.	N.A.	N.A.		255.197	6.51	HP	2.33051	0.00011028	1.12698	Hehua	6277	2693.4	C15H27O3	3	Unknown_Structure	N.A.	N.A.	N.A.
362.088	9.18	HP	0.19648	0.00135478	1.04671	Zimbabwe	1250.2	6363	C17H16O8N	11	Unknown_Structure		N.A.	N.A.	N.A.		256.097	10.58	RP	3.44172	2.48702e-05	1.15416	Hehua	4949.2	1438	C7H18O5N3S	1	Unknown_Structure	N.A.	N.A.	N.A.
362.088	9.57	HP	0.200696	0.000519131	1.08343	Zimbabwe	1695.6	8448.6	C17H16O8N	11	Unknown_Structure		N.A.	N.A.	N.A.		256.185	13.15	RP	13762001	0.000528383	1.08497	Hehua	1376.2	0	Unknown_Formula	0	Unknown_Structure	N.A.	N.A.	N.A.
362.143	16.48	HP	0.267252	0.00176751	1.03429	Zimbabwe	858.2	3211.2	C15H24O9N	5	Unknown_Structure		N.A.	N.A.	N.A.		256.196	10.37	RP	2.57057	3.26055e-05	1.15027	Hehua	3420.4	1330.6	Unknown_Formula	0	Unknown_Structure	N.A.	N.A.	N.A.
362.144	6.11	RP	0.3268	0.000497878	1.08544	Zimbabwe	2107.6	6449.2	C15H24O9N	5	Unknown_Structure		N.A.	N.A.	N.A.		257.065	5.35	HN	3.44281	3.1771e-05	1.15178	Hehua	80967.4	23517.8	C12H9O3N4	10	Unknown_Structure	N.A.	N.A.	N.A.
362.149	6.11	RP	0.333833	0.000940836	1.06242	Zimbabwe	2094.2	6273.2	C21H20O3N3	14	Unknown_Structure		N.A.	N.A.	N.A.		257.076	4.98	HN	3.28559	8.10933e-06	1.16958	Hehua	114302	34789	C10H13O6N2	5	Unknown_Structure	N.A.	N.A.	N.A.
362.174	14.35	HP	0.287512	0.00100318	1.05891	Zimbabwe	2851.6	9918.2	C18H24O5N3	9	Unknown_Structure		N.A.	N.A.	N.A.		257.086	4.98	HN	3.33713	4.46534e-06	1.17576	Hehua	114271	34242.2	C9H13O5N4	5	Unknown_Structure	N.A.	N.A.	N.A.
362.176	12.79	HP	0.202974	7.03419e-05	1.13611	Zimbabwe	1556	7666	C23H24O3N	13	Unknown_Structure		N.A.	N.A.	N.A.		257.112	13.84	HN	4.12925	8.26177e-05	1.1359	Hehua	3277.8	793.8	C11H17O5N2	4	Unknown_Structure	N.A.	N.A.	N.A.
362.179	14.34	HP	0.209173	0.00023517	1.10752	Zimbabwe	1952	9332	C16H28O8N	5	(2R,3S,4S,5R,6S)-2-(hydroxymethyl)-6-[4-(3-hydroxypropyl)-2-methoxyphenoxy]oxane-3,4,5-triol	Carbohydrates and Glycosidic Conjugates	0.566667	FCC	[M+NH4]+		257.208	13.47	RP	2.79161	0.00233205	1.02286	Hehua	26135.6	9362.2	Unknown_Formula	0	Unknown_Structure	N.A.	N.A.	N.A.
362.182	12.96	HP	0.216482	1.33113e-05	1.16486	Zimbabwe	1530.4	7069.4	C16H28O8N	4	Unknown_Structure		N.A.	N.A.	N.A.		257.209	10.29	RP	2.34331	1.35393e-05	1.16273	Hehua	34871.8	14881.4	C15H29O3	2	Unknown_Structure	N.A.	N.A.	N.A.
362.182	6.86	RP	0.456801	0.000153046	1.11896	Zimbabwe	2588.6	5666.8	C17H24O4N5	9	Unknown_Structure		N.A.	N.A.	N.A.		257.212	13.05	RP	3.79125	0.000790014	1.07025	Hehua	26487.2	6986.4	Unknown_Formula	0	Unknown_Structure	N.A.	N.A.	N.A.
362.192	14.86	HP	0.47497	0.00113221	1.05433	Zimbabwe	2115.8	4454.6	C15H28O7N3	4	Unknown_Structure		N.A.	N.A.	N.A.		257.214	9.3	RP	2.75888	0.00198101	1.02925	Hehua	6865.2	2488.4	C15H29O3	2	(6E)-2,6,10-trimethyldodeca-6,11-diene-2,3,10-triol	Terpenoids and Steroids	1	FCC	[M+H]+
363.061	9.39	HP	0.291305	0.000352333	1.09763	Zimbabwe	3197.6	10976.8	C14H12O4N6Cl	12	Unknown_Structure		N.A.	N.A.	N.A.		257.216	13.05	RP	3.03851	0.00263703	1.01673	Hehua	25724	8466	Unknown_Formula	0	Unknown_Structure	N.A.	N.A.	N.A.
363.069	9.84	HP	0.265372	5.68874e-06	1.17484	Zimbabwe	3785.8	14266	C16H16O2N4SCl	11	Unknown_Structure		N.A.	N.A.	N.A.		257.216	13.45	RP	2.82196	0.00296437	1.01053	Hehua	25759.4	9128.2	Unknown_Formula	0	Unknown_Structure	N.A.	N.A.	N.A.
363.069	9.34	HP	0.228408	1.26389e-05	1.16489	Zimbabwe	3164	13852.4	C16H16O2N4SCl	11	Unknown_Structure		N.A.	N.A.	N.A.		257.221	11.32	RP	2.0918	0.00137745	1.04563	Hehua	5286.4	2527.2	Unknown_Formula	0	Unknown_Structure	N.A.	N.A.	N.A.
363.072	9.45	HP	0.218789	1.9084e-05	1.15921	Zimbabwe	3212	14680.8	C16H16O2N4SCl	11	Unknown_Structure		N.A.	N.A.	N.A.		258.028	4.97	HN	7.36672	0.00146231	1.04507	Hehua	9562	1298	C6H12O8NS	1	(sulfonatoazaniumyl)cyclohexane	Exogenous / Synthetic Compounds & Contaminants	0.566667	FCC	[M-H]-
363.085	11.1	HP	0.212811	0.000267556	1.10404	Zimbabwe	1166.8	5482.8	C16H15O8N2	11	Unknown_Structure		N.A.	N.A.	N.A.		258.042	4.98	HN	6.31184	2.12138e-06	1.18234	Hehua	17366.4	2751.4	C13H8O5N	10	Unknown_Structure	N.A.	N.A.	N.A.
363.09	11.1	HP	0.224117	1.25733e-05	1.16369	Zimbabwe	1193.2	5324	C14H19O11	6	Unknown_Structure		N.A.	N.A.	N.A.		258.046	5.08	HN	5.41399	2.39875e-06	1.18152	Hehua	17403.8	3214.6	C7H8O6N5	6	Unknown_Structure	N.A.	N.A.	N.A.
363.109	9.28	HP	0.343204	0.000571421	1.08013	Zimbabwe	1701.4	4957.4	C16H19O4N4S	10	Unknown_Structure		N.A.	N.A.	N.A.		258.055	5.06	HN	4.74488	1.51105e-05	1.16142	Hehua	13078.8	2756.4	C12H8O4N3	10	Unknown_Structure	N.A.	N.A.	N.A.
363.225	8.47	HP	0.39145	0.000461866	1.09202	Zimbabwe	4109.6	10498.4	C20H31O4N2	7	Unknown_Structure		N.A.	N.A.	N.A.		258.08	4.98	HN	4.28824	0.00285896	1.01055	Hehua	10295.2	2400.8	C14H12O4N	9	Unknown_Structure	N.A.	N.A.	N.A.
365.084	9.23	HP	0.278064	0.00019352	1.11379	Zimbabwe	1478.8	5318.2	C13H21O6N2S2	5	Unknown_Structure		N.A.	N.A.	N.A.		258.083	4.97	HN	4.84706	0.0012204	1.05272	Hehua	10319.4	2129	C8H12O5N5	5	Unknown_Structure	N.A.	N.A.	N.A.
365.086	7.14	HP	0.238302	0.00054071	1.08198	Zimbabwe	758.8	3184.2	C17H17O9	10	Unknown_Structure		N.A.	N.A.	N.A.		258.094	14.19	HP	5.07127	3.20975e-06	1.17993	Hehua	24734.6	4877.4	C10H16O3N3S	5	Unknown_Structure	N.A.	N.A.	N.A.
365.087	9.23	HP	0.213479	1.28193e-05	1.16344	Zimbabwe	1262	5911.6	C17H17O9	10	Unknown_Structure		N.A.	N.A.	N.A.		258.109	14.33	HP	9.49396	8.33605e-07	1.18879	Hehua	60370.2	6358.8	C8H21O6NP	0	2-[[(2R)-2,3-dihydroxypropoxy]-hydroxyphosphoryl]oxyethyl-trimethylazanium	Lipids and Lipid-like Molecules	0.65	FCC	[M]+
365.089	6.84	HP	0.240542	0.00255944	1.01571	Zimbabwe	852	3542	C17H17O9	10	Unknown_Structure		N.A.	N.A.	N.A.		258.116	14.33	HP	9.2655	2.22712e-06	1.18173	Hehua	61044.8	6588.4	C12H20O3NS	4	Unknown_Structure	N.A.	N.A.	N.A.
365.103	10.82	HP	0.206918	0.00301216	1.00695	Zimbabwe	2088.8	10094.8	C12H22O11Na	2	(2R,3R,4S,5S,6R)-6-[[(2S,3R,4S,5R,6R)-3,4,5-trihydroxy-6-(hydroxymethyl)oxan-2-yl]oxymethyl]oxane-2,3,4,5-tetrol	Carbohydrates and Glycosidic Conjugates	0.4	FCC	[M+Na]+		258.132	16.93	HP	8.02393	0.00332793	1.00481	Hehua	3219.2	401.2	C12H20O5N	4	Unknown_Structure	N.A.	N.A.	N.A.
365.176	9.5	HP	0.481953	0.000334901	1.0983	Zimbabwe	11309.6	23466.2	C21H26O4Na	9	Unknown_Structure		N.A.	N.A.	N.A.		258.171	7.14	HP	2.60311	3.94805e-05	1.14668	Hehua	2875.4	1104.6	C13H24O4N	3	Unknown_Structure	N.A.	N.A.	N.A.
366.144	16.27	HP	0.188443	0.000691582	1.07326	Zimbabwe	536.8	2848.6	C20H20O4N3	13	Unknown_Structure		N.A.	N.A.	N.A.		258.171	7.06	HP	2.60311	3.94805e-05	1.14668	Hehua	2875.4	1104.6	C13H24O4N	3	Unknown_Structure	N.A.	N.A.	N.A.
367.104	14.28	HP	0.413066	4.49357e-08	1.20206	Zimbabwe	17097.8	41392.4	C15H20O9Na	6	3-[3-hydroxy-2-[(2S,3R,4S,5S,6R)-3,4,5-trihydroxy-6-(hydroxymethyl)oxan-2-yl]oxyphenyl]propanoic acid	Carbohydrates and Glycosidic Conjugates	1	FCC	[M+Na]+		258.212	5.56	HP	5.41089	0.00171529	1.03684	Hehua	4390.4	811.4	Unknown_Formula	0	Unknown_Structure	N.A.	N.A.	N.A.
367.104	9.8	HN	0.497195	0.00265924	1.01805	Zimbabwe	169777	341470	C17H19O9	8	Feruloyl quinic acid (isomer of 886, 888)	Phenols, Phenylpropanoids, and Lignans	0.797763	DP	[M-H]		258.938	19.23	HP	3.00059	0.000380318	1.09353	Hehua	1014.2	338	C7H4O4N2Br	7	Unknown_Structure	N.A.	N.A.	N.A.
367.115	14.33	HP	0.297335	1.95603e-07	1.19658	Zimbabwe	27073.4	91053.6	C19H20O6Na	10	(E)-1-(2-hydroxy-3,4,5,6-tetramethoxyphenyl)-3-phenylprop-2-en-1-one	Flavonoids	0.685714	FCC	[M+Na]+		258.993	3.86	HN	4.19672	0.00175431	1.03727	Hehua	64709.2	15419	C6H11O7S2	1	Unknown_Structure	N.A.	N.A.	N.A.
367.12	14.33	HP	0.279624	2.39745e-07	1.19566	Zimbabwe	26593.6	95105	C21H19O6	13	methyl (2E)-2-(3-methoxy-5-oxo-4-phenylfuran-2-ylidene)-2-(2-methoxyphenyl)acetate	Phenols, Phenylpropanoids, and Lignans	0.5	FCC	[M+H]+		258.993	3.79	HN	4.30141	0.00170727	1.03844	Hehua	64742.2	15051.4	C9H7O7S	6	Unknown_Structure	N.A.	N.A.	N.A.
367.126	14.33	HP	0.244858	1.87807e-07	1.19676	Zimbabwe	22495.2	91870.4	C20H19O5N2	13	Unknown_Structure		N.A.	N.A.	N.A.		258.995	3.86	HN	4.30164	0.00155495	1.04306	Hehua	65267	15172.6	C5H7O12	2	Unknown_Structure	N.A.	N.A.	N.A.
368.066	5.59	RN	0.363672	0.000793856	1.06819	Zimbabwe	1503.2	4133.4	C18H14O4N3S	13	Unknown_Structure		N.A.	N.A.	N.A.		258.995	5.09	HN	2.88716	3.37361e-05	1.15048	Hehua	16744.4	5799.6	C5H9O4N4Cl2	2	Unknown_Structure	N.A.	N.A.	N.A.
368.108	9.85	HN	0.213588	0.00016364	1.11703	Zimbabwe	7743.2	36253	C15H19O4N5Cl	8	(2R,3R,4S,5R)-2-[2-chloro-6-(cyclopentylamino)purin-9-yl]-5-(hydroxymethyl)oxolane-3,4-diol	Alkaloids and Nitrogenous Derivatives	0.65	FCC	[M-H]-		259.043	6.69	HN	4.17121	0.000476872	1.08812	Hehua	6339.4	1519.8	C11H7O4N4	10	Unknown_Structure	N.A.	N.A.	N.A.
368.108	9.89	HN	0.212627	0.000164844	1.11685	Zimbabwe	7724.4	36328.4	C15H19O4N5Cl	8	(2R,3R,4S,5R)-2-[2-chloro-6-(cyclopentylamino)purin-9-yl]-5-(hydroxymethyl)oxolane-3,4-diol	Alkaloids and Nitrogenous Derivatives	0.65	FCC	[M-H]-		259.043	6.4	HN	4.43439	0.000256486	1.10702	Hehua	6839.6	1542.4	C11H7O4N4	10	Unknown_Structure	N.A.	N.A.	N.A.
368.111	9.54	HN	0.276621	4.0679e-05	1.14611	Zimbabwe	8382.4	30302.8	C15H19O4N5Cl	8	(2R,3R,4S,5R)-2-[2-chloro-6-(cyclopentylamino)purin-9-yl]-5-(hydroxymethyl)oxolane-3,4-diol	Alkaloids and Nitrogenous Derivatives	0.65	FCC	[M-H]-		259.045	6.51	HN	4.08078	0.000880216	1.06608	Hehua	6173.4	1512.8	C11H7O4N4	10	Unknown_Structure	N.A.	N.A.	N.A.
368.114	14.33	HP	0.230593	3.11095e-07	1.1946	Zimbabwe	2415	10473	C18H17O4NF3	10	methyl (E)-3-methoxy-2-[2-[[6-(trifluoromethyl)-2-pyridinyl]oxymethyl]phenyl]prop-2-enoate	Exogenous / Synthetic Compounds & Contaminants	0.525	FCC	[M+H]+		259.047	6.69	HN	3.68139	0.000875082	1.06689	Hehua	6234.8	1693.6	C11H7O4N4	10	Unknown_Structure	N.A.	N.A.	N.A.
368.116	9.64	HN	0.254056	8.80576e-05	1.13151	Zimbabwe	7774.2	30600.4	C15H19O4N5Cl	8	(2R,3R,4S,5R)-2-[2-chloro-6-(cyclopentylamino)purin-9-yl]-5-(hydroxymethyl)oxolane-3,4-diol	Alkaloids and Nitrogenous Derivatives	0.65	FCC	[M-H]-		259.07	6.73	RN	4.67257	1.49933e-06	1.18501	Hehua	5114.6	1094.6	Unknown_Formula	0	Unknown_Structure	N.A.	N.A.	N.A.
368.125	14.33	HP	0.258179	1.37919e-07	1.19824	Zimbabwe	3423.4	13259.8	C19H18O5N3	13	Unknown_Structure		N.A.	N.A.	N.A.		259.071	6.48	RN	4.64328	2.29213e-06	1.18174	Hehua	5136.4	1106.2	C10H15O4N2S	4	Unknown_Structure	N.A.	N.A.	N.A.
369.108	13.65	HN	0.317173	0.000154072	1.11933	Zimbabwe	1708.8	5387.6	C19H17O6N2	12	Unknown_Structure		N.A.	N.A.	N.A.		259.113	14.33	HP	15.845	1.65413e-06	1.18398	Hehua	5869	370.4	C11H19O3N2S	4	Unknown_Structure	N.A.	N.A.	N.A.
369.115	9.52	HP	0.420286	0.000288785	1.10188	Zimbabwe	571	1358.6	C16H21O6N2S	8	NCGC00380274-01!methyl (1S,3R,4R,5R)-3-[(E)-3-(3,4-dihydroxyphenyl)prop-2-enoyl]oxy-1,4,5-trihydroxycyclohexane-1-carboxylate	Phenols, Phenylpropanoids, and Lignans	0.548238	DP	N.A.		259.115	14.86	HP	7.82118	0.000280065	1.10279	Hehua	4032.6	515.6	C8H15O4N6	5	Unknown_Structure	N.A.	N.A.	N.A.
369.12	9.48	HP	0.30808	0.000547141	1.08219	Zimbabwe	660.4	2143.6	C17H21O9	8	NCGC00380274-01!methyl (1S,3R,4R,5R)-3-[(E)-3-(3,4-dihydroxyphenyl)prop-2-enoyl]oxy-1,4,5-trihydroxycyclohexane-1-carboxylate	Phenols, Phenylpropanoids, and Lignans	0.572356	DP	[M+H]		259.115	14.33	HP	18.2498	5.02678e-06	1.17422	Hehua	5697.6	312.2	C8H15O4N6	5	Unknown_Structure	N.A.	N.A.	N.A.
369.127	14.33	HP	0.0901714	4.17602e-06	1.176	Zimbabwe	377.8	4189.8	C21H22O4P	12	tris(4-methylphenyl) phosphate	Exogenous / Synthetic Compounds & Contaminants	0.6	FCC	[M+H]+		259.118	5.31	HN	2.31626	1.27665e-05	1.16351	Hehua	6021.8	2599.8	C13H15O2N4	8	Unknown_Structure	N.A.	N.A.	N.A.
369.29	7.17	HP	0.317682	1.76822e-06	1.18347	Zimbabwe	3787.6	11922.6	C19H37O3N4	4	Unknown_Structure		N.A.	N.A.	N.A.		259.125	5.23	HN	2.01278	2.44551e-06	1.18146	Hehua	5798	2880.6	C11H19O5N2	3	Unknown_Structure	N.A.	N.A.	N.A.
370.295	7.14	HP	0.225073	7.1691e-05	1.13601	Zimbabwe	600	2665.8	C21H40O4N	3	Unknown_Structure		N.A.	N.A.	N.A.		259.838	16.43	HN	2.2675	0.000937172	1.06576	Hehua	25675.4	11323.2	Unknown_Formula	0	Unknown_Structure	N.A.	N.A.	N.A.
371.013	8.78	HP	0.277729	0.00178803	1.03458	Zimbabwe	500.8	1803.2	C7H17O8N2PS2F	1	Unknown_Structure		N.A.	N.A.	N.A.		259.991	3.95	HN	5.19175	0.00239374	1.01944	Hehua	6346.4	1222.4	C8H6O7NS	6	Unknown_Structure	N.A.	N.A.	N.A.
371.148	14.02	HP	0.190737	0.00168316	1.03735	Zimbabwe	1177	6170.8	C19H24O6Na	8	(1S,2R,5S,9S,10S,12R,13R,16R)-9,12-dihydroxy-2,6,10,16-tetramethyl-14-oxatetracyclo[11.2.1.02,11.05,10]hexadec-6-ene-3,8,15-trione	Terpenoids and Steroids	0.65	FCC	[M+Na]+		260.001	3.28	HN	19.7713	8.20688e-07	1.18892	Hehua	13140	664.6	C5H11O7NPS	1	Unknown_Structure	N.A.	N.A.	N.A.
371.181	13.22	HP	0.385273	0.00330299	1.00182	Zimbabwe	3208.4	8327.6	C20H28O5Na	7	[4-oxo-1-[4-(5-oxooxolan-2-yl)butyl]-5-[(Z)-pent-2-enyl]cyclopent-2-en-1-yl] acetate	Lipids and Lipid-like Molecules	0.5	FCC	[M+Na]+		260.021	7.16	HN	2.39876	5.00885e-05	1.1424	Hehua	147754	61596	C12H6O6N	10	Unknown_Structure	N.A.	N.A.	N.A.
371.194	13.22	HP	0.270036	0.00261188	1.01468	Zimbabwe	1537.8	5694.8	C21H27O4N2	10	Unknown_Structure		N.A.	N.A.	N.A.		260.026	7.14	HN	2.38905	9.25285e-05	1.13025	Hehua	149840	62719.4	C9H10O6NS	5	Unknown_Structure	N.A.	N.A.	N.A.
372.185	15.28	HP	0.339632	0.00120267	1.05141	Zimbabwe	1693	4984.8	C10H26O8N7	2	Unknown_Structure		N.A.	N.A.	N.A.		260.035	7.09	HN	2.27057	1.89365e-05	1.15944	Hehua	115156	50716.8	C16H6O3N	14	Unknown_Structure	N.A.	N.A.	N.A.
372.264	7.2	HP	0.435785	2.70435e-06	1.18147	Zimbabwe	11071.2	25405.2	C22H34O2N3	8	Unknown_Structure		N.A.	N.A.	N.A.		260.037	6.9	HN	2.42679	8.30827e-08	1.20006	Hehua	97334.2	40108.2	C16H6O3N	14	Unknown_Structure	N.A.	N.A.	N.A.
372.267	7.19	HP	0.431964	5.3535e-06	1.17482	Zimbabwe	10975.6	25408.6	C22H34O2N3	8	Unknown_Structure		N.A.	N.A.	N.A.		260.076	7.54	HN	2.36937	0.000935118	1.06301	Hehua	2274.6	960	C11H10O3N5	9	Unknown_Structure	N.A.	N.A.	N.A.
372.269	10.3	RP	0.101787	0.000314496	1.09923	Zimbabwe	951.2	9345	Unknown_Formula	0	Unknown_Structure		N.A.	N.A.	N.A.		260.078	7.23	HN	2.82328	1.6048e-05	1.16287	Hehua	2265.4	802.4	C11H10O3N5	9	Unknown_Structure	N.A.	N.A.	N.A.
373.267	7.17	HP	0.347327	3.64669e-05	1.15025	Zimbabwe	2432.4	7003.2	C19H37O5N2	3	Unknown_Structure		N.A.	N.A.	N.A.		261.003	4.91	HN	2.17376	3.66562e-05	1.1489	Hehua	114406	52630.6	C9H9O7S	5	2-(3-methoxy-4-sulfooxyphenyl)acetic acid	Phenols, Phenylpropanoids, and Lignans	0.542857	FCC	[M-H]-
373.27	7.2	HP	0.336799	1.70301e-05	1.16158	Zimbabwe	2326.2	6906.8	C19H37O5N2	3	Unknown_Structure		N.A.	N.A.	N.A.		261.006	4.91	HN	2.15742	5.74345e-05	1.1409	Hehua	116124	53825.2	C9H9O7S	5	HOMOVANILLIC ACID SULFATE	Phenols, Phenylpropanoids, and Lignans	0.524832	DP	[M-H]
375.114	9.94	HP	0.226134	2.81101e-05	1.15225	Zimbabwe	2343.2	10362	C19H20O4N2Cl	11	Unknown_Structure		N.A.	N.A.	N.A.		261.017	4.97	HN	2.08843	5.36445e-05	1.14161	Hehua	110036	52688.2	C11H5O6N2	10	Unknown_Structure	N.A.	N.A.	N.A.
375.115	6.32	RP	0.380645	0.00011176	1.1266	Zimbabwe	4919	12922.8	C18H19O7N2	11	Unknown_Structure		N.A.	N.A.	N.A.		261.024	6.99	HN	4.30358	0.00313057	1.00481	Hehua	13952.2	3242	C9H9O9	5	Unknown_Structure	N.A.	N.A.	N.A.
375.119	9.11	HP	0.393514	2.07529e-07	1.19634	Zimbabwe	9833.6	24989.2	C18H19O7N2	11	Unknown_Structure		N.A.	N.A.	N.A.		261.024	6.22	HN	3.08968	5.27697e-06	1.17477	Hehua	66697	21587	C10H5O5N4	10	Unknown_Structure	N.A.	N.A.	N.A.
375.138	6.63	RP	0.326686	0.000365929	1.09505	Zimbabwe	1133.6	3470	C22H19O4N2	15	3-anilino-5-methyl-5-(4-phenoxyphenyl)-1,3-oxazolidine-2,4-dione	Exogenous / Synthetic Compounds & Contaminants	0.542857	FCC	[M+H]+		261.026	7.57	HN	4.50605	0.00118535	1.05207	Hehua	14003	3107.6	C10H5O5N4	10	Unknown_Structure	N.A.	N.A.	N.A.
375.144	3.54	RP	0.496027	0.000594431	1.07866	Zimbabwe	2334.6	4706.6	C16H24O4N4K	7	Unknown_Structure		N.A.	N.A.	N.A.		261.026	6.23	HN	3.04281	4.20293e-06	1.17732	Hehua	67470.6	22173.8	C10H5O5N4	10	Unknown_Structure	N.A.	N.A.	N.A.
375.607	5.28	HN	0.490736	0.00108104	1.05663	Zimbabwe	4259	8678.8	Unknown_Formula	0	Unknown_Structure		N.A.	N.A.	N.A.		261.028	4.91	HN	2.52962	5.56939e-05	1.14046	Hehua	22241.4	8792.4	C9H9O9	5	Unknown_Structure	N.A.	N.A.	N.A.
376.101	6.51	HP	0.184673	6.21596e-06	1.17219	Zimbabwe	1936	10483.4	C18H18O8N	12	6-[(E)-2-carboxyethenyl]-2-(3,4-dihydroxyphenyl)-2,3-dihydro-1,4-benzodioxine-3-carboxylic acid	Phenols, Phenylpropanoids, and Lignans	0.685714	FCC	[M+NH4]+		261.031	7.09	HN	3.66169	0.00185214	1.0326	Hehua	15637.6	4270.6	C12H9O3N2S	9	Unknown_Structure	N.A.	N.A.	N.A.
376.11	9.88	HP	0.22987	0.00278237	1.01124	Zimbabwe	566.4	2464	C15H22O8NS	6	Unknown_Structure		N.A.	N.A.	N.A.		261.073	15.91	HN	11.856	0.000413765	1.09339	Hehua	1202.2	101.4	C9H13O7N2	4	Unknown_Structure	N.A.	N.A.	N.A.
376.117	9.13	HP	0.178969	0.00194538	1.02958	Zimbabwe	611	3414	C17H18O7N3	11	Unknown_Structure		N.A.	N.A.	N.A.		261.086	6.82	RP	4.58471	5.68012e-08	1.20133	Hehua	2446.4	533.6	C5H17O6N4S	0	Unknown_Structure	N.A.	N.A.	N.A.
376.12	10.18	HP	0.33785	0.000550054	1.08138	Zimbabwe	384	1136.6	C22H18O5N	15	Unknown_Structure		N.A.	N.A.	N.A.		261.088	5.83	RN	2.12056	0.00244567	1.01891	Hehua	2434.4	1148	C10H17O4N2S	3	Unknown_Structure	N.A.	N.A.	N.A.
376.161	7.03	HP	0.493001	0.000267634	1.10402	Zimbabwe	45009.6	91297.2	C16H26O9N	5	Unknown_Structure		N.A.	N.A.	N.A.		261.091	5.85	RN	2.64677	2.49097e-05	1.15452	Hehua	2447.2	924.6	C10H17O4N2S	3	Unknown_Structure	N.A.	N.A.	N.A.
376.167	7.03	HP	0.499316	0.000253457	1.10549	Zimbabwe	43672.2	87464	C22H22O3N3	14	Unknown_Structure		N.A.	N.A.	N.A.		262.029	6.22	HN	3.65464	3.38404e-05	1.14969	Hehua	2755.6	754	C7H8O8N3	5	Unknown_Structure	N.A.	N.A.	N.A.
376.169	6.25	RP	0.315147	0.000126617	1.12329	Zimbabwe	4312.6	13684.4	C22H22O3N3	14	Unknown_Structure		N.A.	N.A.	N.A.		262.072	5.7	HN	2.96707	0.000642366	1.07927	Hehua	8795	2964.2	C13H12O5N	8	Unknown_Structure	N.A.	N.A.	N.A.
377.059	7.38	HN	0.48129	0.000606219	1.07809	Zimbabwe	15956	33152.6	C16H13O9N2	11	Unknown_Structure		N.A.	N.A.	N.A.		262.072	7.25	RN	5.97721	1.61438e-07	1.19744	Hehua	3356.8	561.6	C7H13O4N5P	4	Unknown_Structure	N.A.	N.A.	N.A.
377.078	7.53	HN	0.447863	0.00221862	1.02301	Zimbabwe	11289.2	25206.8	C20H13O6N2	15	Unknown_Structure		N.A.	N.A.	N.A.		262.079	5.7	HN	4.12754	0.000103492	1.13321	Hehua	7825	1895.8	C12H12O4N3	8	Unknown_Structure	N.A.	N.A.	N.A.
377.082	14.31	HN	0.493419	1.92499e-07	1.19739	Zimbabwe	48717.8	98735.2	C18H17O9	10	4-hydroxy-5-[(2S,3R,4S,5S,6R)-3,4,5-trihydroxy-6-(hydroxymethyl)oxan-2-yl]oxy-1H-benzo[f][2]benzofuran-3-one	Carbohydrates and Glycosidic Conjugates	0.566667	FCC	[M-H]-		262.091	5.23	HP	7.16208	1.02713e-05	1.16859	Hehua	1979.6	276.4	C10H16O7N	4	Unknown_Structure	N.A.	N.A.	N.A.
377.096	14.3	HN	0.475454	2.31812e-06	1.18207	Zimbabwe	42121.4	88592	C22H17O6	14	7-(1,3-benzodioxol-5-yl)-5-methoxy-2,2-dimethylpyrano[3,2-g]chromen-6-one	Phenols, Phenylpropanoids, and Lignans	0.525	FCC	[M-H]-		262.092	5.79	HP	22.6805	1.48312e-05	1.16207	Hehua	8532.4	376.2	C10H16O7N	4	Unknown_Structure	N.A.	N.A.	N.A.
377.106	10.94	HP	0.278253	0.000281031	1.10279	Zimbabwe	3005.8	10802.4	C16H17O7N4	11	Unknown_Structure		N.A.	N.A.	N.A.		262.092	5.83	HP	17.1886	1.62045e-05	1.16088	Hehua	8532.4	496.4	C14H16O2NS	8	Unknown_Structure	N.A.	N.A.	N.A.
377.136	11.13	HP	0.308208	0.00192157	1.03011	Zimbabwe	920	2985	C18H21O7N2	10	Unknown_Structure		N.A.	N.A.	N.A.		263.101	5.89	RP	2.82447	8.65188e-06	1.16844	Hehua	3250.4	1150.8	C8H15O6N4	4	Unknown_Structure	N.A.	N.A.	N.A.
377.236	7.3	RP	0.406904	0.000445688	1.09042	Zimbabwe	1879	4617.8	C22H33O5	7	Unknown_Structure		N.A.	N.A.	N.A.		263.174	9.95	HP	2.31915	0.00290685	1.00999	Hehua	3236.6	1395.6	C15H23O2N2	6	Unknown_Structure	N.A.	N.A.	N.A.
378.081	14.33	HN	0.34876	5.82443e-05	1.13966	Zimbabwe	4227.6	12121.8	C17H16O9N	10	Unknown_Structure		N.A.	N.A.	N.A.		264.088	4.95	HN	7.04372	0.000208224	1.11256	Hehua	3802.2	539.8	C13H14O5N	7	Unknown_Structure	N.A.	N.A.	N.A.
378.083	11.48	HP	0.479249	0.00118499	1.0521	Zimbabwe	4087.8	8529.6	C17H16O9N	11	Unknown_Structure		N.A.	N.A.	N.A.		264.09	4.98	HN	7.7002	1.21912e-06	1.18693	Hehua	3811.6	495	C13H14O5N	7	Unknown_Structure	N.A.	N.A.	N.A.
378.092	14.33	HN	0.367684	0.000201852	1.11212	Zimbabwe	5392.6	14666.4	C16H16O8N3	10	Unknown_Structure		N.A.	N.A.	N.A.		264.102	14.28	HP	3.47487	5.45495e-05	1.14342	Hehua	5751.6	1655.2	C17H14O2N	12	naphthalen-2-yl 2-aminobenzoate	Phenols, Phenylpropanoids, and Lignans	0.5	FCC	[M+H]+
378.095	14.28	HN	0.421832	0.000153562	1.11874	Zimbabwe	6608	15665	C21H16O6N	14	Unknown_Structure		N.A.	N.A.	N.A.		264.108	13.87	HN	2.45559	3.56706e-06	1.17756	Hehua	137061	55815.8	C11H14O3N5	7	Unknown_Structure	N.A.	N.A.	N.A.
378.114	5.49	RP	0.42592	0.000384182	1.0934	Zimbabwe	4012	9419.6	C17H20O5N3S	10	Unknown_Structure		N.A.	N.A.	N.A.		265.094	8.53	RP	2.92968	0.00145412	1.04721	Hehua	4874.4	1663.8	C9H18O5N2P	3	Unknown_Structure	N.A.	N.A.	N.A.
378.116	9.98	HP	0.368087	0.000291828	1.10169	Zimbabwe	14758.8	40096	C18H20O8N	10	Unknown_Structure		N.A.	N.A.	N.A.		265.095	4.61	HP	2.40752	0.000194826	1.11405	Hehua	22179	9212.4	C11H13O4N4	8	Unknown_Structure	N.A.	N.A.	N.A.
378.116	9.99	HP	0.364618	0.00019623	1.11269	Zimbabwe	14822.8	40653	C18H20O8N	10	Unknown_Structure		N.A.	N.A.	N.A.		265.097	4.61	HP	2.30289	0.000279356	1.10467	Hehua	23005	9989.6	C16H13O2N2	12	Unknown_Structure	N.A.	N.A.	N.A.
378.12	5.51	RP	0.437874	0.000746803	1.07062	Zimbabwe	4096.4	9355.2	C18H20O8N	10	Unknown_Structure		N.A.	N.A.	N.A.		265.146	9.51	RN	11.9021	5.95517e-06	1.17244	Hehua	19302.8	1621.8	C12H25O4S	0	dodecyl hydrogen sulfate	Exogenous / Synthetic Compounds & Contaminants	0.733333	FCC	[M-H]-
378.125	5.51	RP	0.406393	0.000357288	1.09548	Zimbabwe	3862.2	9503.6	C15H21O7N3Na	7	Unknown_Structure		N.A.	N.A.	N.A.		265.156	6.01	RP	5.32819	4.34039e-08	1.20301	Hehua	10293	1931.8	C14H21O3N2	6	Unknown_Structure	N.A.	N.A.	N.A.
379.065	8.04	HN	0.465529	0.00255915	1.01838	Zimbabwe	2406.6	5169.6	C17H15O10	10	Unknown_Structure		N.A.	N.A.	N.A.		265.156	8.9	HP	2.64583	0.00118498	1.05616	Hehua	3893.6	1471.6	C14H21O3N2	6	Unknown_Structure	N.A.	N.A.	N.A.
379.119	10.01	HP	0.227121	7.95127e-05	1.13363	Zimbabwe	1655.8	7290.4	C20H20O6Na	11	Unknown_Structure		N.A.	N.A.	N.A.		266.087	15.99	HN	3.50867	8.20372e-06	1.16933	Hehua	24761.4	7057.2	C16H12O3N	11	Unknown_Structure	N.A.	N.A.	N.A.
379.122	9.97	HP	0.230123	5.83934e-05	1.13978	Zimbabwe	1715.8	7456	C22H20O2N2Cl	14	Unknown_Structure		N.A.	N.A.	N.A.		266.147	9.51	RN	40.2942	1.8238e-07	1.19689	Hehua	3094.6	76.8	Unknown_Formula	0	Unknown_Structure	N.A.	N.A.	N.A.
379.122	5.49	RP	0.443605	0.00150614	1.04354	Zimbabwe	845.6	1906.2	C15H23O11	5	Unknown_Structure		N.A.	N.A.	N.A.		267.123	4.28	HN	5.39012	7.98614e-08	1.20024	Hehua	15236.8	2826.8	C14H19O5	5	Unknown_Structure	N.A.	N.A.	N.A.
380.115	6.24	HP	0.180731	0.0024511	1.0184	Zimbabwe	574	3176	C21H18O6N	14	Unknown_Structure		N.A.	N.A.	N.A.		267.125	4.36	HN	5.27346	1.91746e-08	1.20446	Hehua	14856.4	2817.2	C14H19O5	5	Unknown_Structure	N.A.	N.A.	N.A.
380.147	14.3	HP	0.179803	0.00155121	1.0414	Zimbabwe	1213.6	6749.6	C22H22O5N	13	Unknown_Structure		N.A.	N.A.	N.A.		267.155	10.18	RP	5.0184e+07	1.89926e-08	1.20444	Hehua	5018.4	0	C10H23O6N2	1	Unknown_Structure	N.A.	N.A.	N.A.
380.206	7.55	HP	0.450399	0.00279836	1.01214	Zimbabwe	4447.6	9874.8	C20H30O6N	8	[(3aS,4S,5S,6E,10E,11aR)-6-formyl-5-methoxy-10-methyl-3-methylidene-2-oxo-3a,4,5,8,9,11a-hexahydrocyclodeca[b]furan-4-yl] 2-methylpropanoate	Terpenoids and Steroids	0.471429	FCC	[M+NH4]+		267.159	9.52	RP	14.0916	1.89414e-08	1.20474	Hehua	18823.6	1335.8	C15H23O4	5	Unknown_Structure	N.A.	N.A.	N.A.
381.081	12.22	HP	0.205755	0.000754595	1.07006	Zimbabwe	323.2	1570.8	C17H17O10	10	Unknown_Structure		N.A.	N.A.	N.A.		267.162	9.27	RP	6.24947	1.39923e-08	1.20546	Hehua	18848.4	3016	C15H23O4	5	(1S,2R,7R,9R,11R,12S)-2-(hydroxymethyl)-1,5-dimethylspiro[8-oxatricyclo[7.2.1.02,7]dodec-5-ene-12,2'-oxirane]-11-ol	Terpenoids and Steroids	0.476923	FCC	[M+H]+
381.091	14.27	HN	0.328424	0.00201767	1.02776	Zimbabwe	642.2	1955.4	C16H17O9N2	9	Unknown_Structure		N.A.	N.A.	N.A.		268.056	6.22	HN	6.74165	0.000169578	1.11641	Hehua	2019.8	299.6	C10H10O6N3	7	Unknown_Structure	N.A.	N.A.	N.A.
381.109	7.03	HP	0.185718	0.00324622	1.00325	Zimbabwe	648.6	3492.4	C17H21O6N2S	9	Unknown_Structure		N.A.	N.A.	N.A.		268.081	6.17	HP	3.29873	0.00189412	1.0338	Hehua	10532.2	3192.8	C12H14O6N	7	Unknown_Structure	N.A.	N.A.	N.A.
383.084	14.27	HP	0.410551	0.000226782	1.10928	Zimbabwe	2376.6	5788.8	C17H20O4N2SCl	9	Unknown_Structure		N.A.	N.A.	N.A.		268.104	14.48	HN	4.16918	8.18214e-05	1.13289	Hehua	3208.6	769.6	C10H14O4N5	6	Unknown_Structure	N.A.	N.A.	N.A.
383.084	14.09	HP	0.393468	0.000335709	1.0977	Zimbabwe	2245.6	5707.2	C14H15O9N4	10	Unknown_Structure		N.A.	N.A.	N.A.		268.162	9.52	RP	52.1753	2.92183e-07	1.19631	Hehua	2974	57	C8H22O5N5	1	Unknown_Structure	N.A.	N.A.	N.A.
383.145	13.04	HP	0.24524	0.00329023	1.0037	Zimbabwe	3575.4	14579.2	C17H23O8N2	8	Unknown_Structure		N.A.	N.A.	N.A.		268.19	9.32	HP	3.61109	3.78994e-06	1.17695	Hehua	8949	2478.2	C15H26O3N	4	Unknown_Structure	N.A.	N.A.	N.A.
383.147	12.36	HP	0.279269	0.00167684	1.0366	Zimbabwe	2778	9947.4	C22H23O6	11	[2-(3'-ethenyl-3',5-dimethyl-2,4,5'-trioxospiro[chromene-3,2'-cyclopentane]-1'-yl)-3-hydroxypropyl] acetate	Terpenoids and Steroids	0.511111	FCC	[M-H2O+H]+		269.039	10.63	HN	4.92045	1.43552e-07	1.19797	Hehua	3080.2	626	C10H9O7N2	7	Unknown_Structure	N.A.	N.A.	N.A.
383.216	3.86	RP	0.49757	0.000219094	1.10944	Zimbabwe	13102.6	26333.2	C22H32O4Na	7	6-acetyloxy-7-ethenyl-1,4a,7-trimethyl-3,4,4b,5,6,8,10,10a-octahydro-2H-phenanthrene-1-carboxylic acid	Terpenoids and Steroids	0.483333	FCC	[M+Na]+		269.141	4.22	HN	2.28478	3.28085e-05	1.15016	Hehua	34877.6	15265.2	C14H21O5	4	Unknown_Structure	N.A.	N.A.	N.A.
383.218	12.43	HP	0.464069	0.000519305	1.08332	Zimbabwe	63030.6	135822	C22H32O4Na	7	6-acetyloxy-7-ethenyl-1,4a,7-trimethyl-3,4,4b,5,6,8,10,10a-octahydro-2H-phenanthrene-1-carboxylic acid	Terpenoids and Steroids	0.483333	FCC	[M+Na]+		269.146	4.18	HN	2.26278	4.2246e-05	1.14602	Hehua	34681.6	15327	C13H21O4N2	4	Unknown_Structure	N.A.	N.A.	N.A.
383.225	12.45	HP	0.452779	0.000648479	1.07567	Zimbabwe	56418.4	124605	C24H31O4	10	5-[2-(3,4-dihydroxyphenyl)ethyl]-4,6-bis(3-methylbut-2-enyl)benzene-1,3-diol	Phenols, Phenylpropanoids, and Lignans	0.5	FCC	[M+H]+		269.186	9.39	HP	6.28136	8.05391e-07	1.18902	Hehua	1732.4	275.8	C14H25O3N2	4	Unknown_Structure	N.A.	N.A.	N.A.
384.214	12.41	HP	0.490419	0.00037494	1.0939	Zimbabwe	12049.8	24570.4	C16H35O7NP	1	[3-[2-aminoethoxy(hydroxy)phosphoryl]oxy-2-hydroxypropyl] undecanoate	Lipids and Lipid-like Molecules	0.5	FCC	[M+H]+		269.193	9.38	HP	4.45961	0.00030572	1.10018	Hehua	1424.4	319.4	C11H29O3N2S	0	Unknown_Structure	N.A.	N.A.	N.A.
384.218	12.45	HP	0.494437	0.000829583	1.06643	Zimbabwe	12806.6	25901.4	C16H35O7NP	1	[3-[2-aminoethoxy(hydroxy)phosphoryl]oxy-2-hydroxypropyl] undecanoate	Lipids and Lipid-like Molecules	0.5	FCC	[M+H]+		269.224	10.97	RP	2.3469	0.00131292	1.04764	Hehua	3321.8	1415.4	Unknown_Formula	0	Unknown_Structure	N.A.	N.A.	N.A.
384.227	12.43	HP	0.479188	0.000834361	1.06626	Zimbabwe	12159.4	25375	C22H30O3N3	10	Unknown_Structure		N.A.	N.A.	N.A.		270.069	6.22	HP	6.40716	0.000231951	1.11064	Hehua	1932.4	301.6	C16H13ONCl	11	Unknown_Structure	N.A.	N.A.	N.A.
385.282	5.9	HP	0.294958	0.00124181	1.05343	Zimbabwe	586.2	1987.4	C24H37O2N2	8	Unknown_Structure		N.A.	N.A.	N.A.		270.075	13.77	HN	7.74174	4.05193e-05	1.14619	Hehua	8717.2	1126	C15H12O4N	10	Unknown_Structure	N.A.	N.A.	N.A.
385.942	6.52	RN	0.435152	0.00149502	1.0425	Zimbabwe	502.6	1155	Unknown_Formula	0	Unknown_Structure		N.A.	N.A.	N.A.		270.143	4.22	HN	3.54281	6.81575e-05	1.13664	Hehua	3773.8	1065.2	C12H20O4N3	4	Unknown_Structure	N.A.	N.A.	N.A.
386.142	9.63	HP	0.368142	0.000424074	1.09065	Zimbabwe	4339.8	11788.4	C17H24O9N	7	Unknown_Structure		N.A.	N.A.	N.A.		270.177	7	RP	2.06955	5.51279e-06	1.17453	Hehua	3999.2	1932.4	Unknown_Formula	0	Unknown_Structure	N.A.	N.A.	N.A.
386.201	13.67	HP	0.0601589	0.000318373	1.09886	Zimbabwe	722.4	12008.2	C16H28O6N5	6	Unknown_Structure		N.A.	N.A.	N.A.		271.975	13.95	HN	11.4598	1.28418e-05	1.16346	Hehua	5328.8	465	C6H9O3N3PCl2	3	Unknown_Structure	N.A.	N.A.	N.A.
386.205	4.49	RP	0.232298	6.78459e-05	1.13662	Zimbabwe	2162.6	9309.6	C21H28O4N3	10	Unknown_Structure		N.A.	N.A.	N.A.		272.082	9.31	HN	2.65043	0.00130718	1.05165	Hehua	1349.6	509.2	C11H14O7N	5	Unknown_Structure	N.A.	N.A.	N.A.
386.21	13.85	HP	0.119658	0.000303411	1.10036	Zimbabwe	751	6276.2	C21H28O4N3	11	methyl 1-methyl-2'-oxospiro[1,4a,5,5a,7,8,10,10a-octahydropyrano[3,4-f]indolizine-6,3'-1H-indole]-4-carboxylate	Alkaloids and Nitrogenous Derivatives	0.483333	FCC	[M+NH4]+		272.086	9.31	HN	2.44743	0.00142527	1.04765	Hehua	1350	551.6	C10H14O6N3	5	Unknown_Structure	N.A.	N.A.	N.A.
386.21	14.38	HP	0.0299814	0.00115296	1.05325	Zimbabwe	41.8	1394.2	C21H28O4N3	10	Unknown_Structure		N.A.	N.A.	N.A.		272.097	13.68	HP	2.74606	0.000754389	1.07212	Hehua	9020.8	3285	C12H18O4NS	5	Unknown_Structure	N.A.	N.A.	N.A.
386.211	12.93	HP	0.0300383	0.000210974	1.11045	Zimbabwe	636.8	21199.6	C21H28O4N3	10	Unknown_Structure		N.A.	N.A.	N.A.		272.114	6.19	HP	3.10102	0.000111122	1.12871	Hehua	6538.2	2108.4	C12H18O6N	5	Unknown_Structure	N.A.	N.A.	N.A.
386.988	5.3	HN	0.370228	0.00307873	1.00588	Zimbabwe	731.2	1975	C18H8O8Cl	14	Unknown_Structure		N.A.	N.A.	N.A.		272.223	12.72	RP	2.97696	0.000515672	1.08675	Hehua	4547.6	1527.6	Unknown_Formula	0	Unknown_Structure	N.A.	N.A.	N.A.
387.105	14.22	HN	0.499032	0.000143488	1.12025	Zimbabwe	109507	219438	C20H19O8	11	1,17,19-trihydroxy-7-methyl-3-oxapentacyclo[9.8.0.02,4.05,10.013,18]nonadeca-5(10),13(18),14,16-tetraene-9,12-dione	Polyketides	0.566667	FCC	[M+HCOO]-		272.93	13	HN	2.9365	0.000251993	1.10802	Hehua	1322.6	450.4	Unknown_Formula	0	Unknown_Structure	N.A.	N.A.	N.A.
387.113	10.74	HN	0.273977	7.57152e-05	1.13446	Zimbabwe	948.4	3461.6	C19H19O7N2	11	Unknown_Structure		N.A.	N.A.	N.A.		272.932	12.86	HN	3.67106	0.000383738	1.09528	Hehua	1448.6	394.6	Unknown_Formula	0	Unknown_Structure	N.A.	N.A.	N.A.
388.119	15.59	HN	0.280016	2.93648e-05	1.15163	Zimbabwe	10119	36137.2	C16H22O10N	6	Unknown_Structure		N.A.	N.A.	N.A.		272.966	19.38	HN	2.15295	0.000447986	1.08845	Hehua	1.14211e+06	530487	C8H3O2N4SFCl	8	Unknown_Structure	N.A.	N.A.	N.A.
388.151	13.17	HP	0.462006	0.00351966	1.00336	Zimbabwe	2874.6	6222	C19H22O6N3	11	Unknown_Structure		N.A.	N.A.	N.A.		273.94	19.36	HN	4.32139	0.000698263	1.07655	Hehua	37818.2	8751.4	C3H4O6NSF3Cl	0	Unknown_Structure	N.A.	N.A.	N.A.
388.16	13.93	HP	0.22837	0.00207917	1.02676	Zimbabwe	1231.6	5393	C17H26O9N	6	Unknown_Structure		N.A.	N.A.	N.A.		273.959	19.36	HN	2.36069	0.000732412	1.07149	Hehua	375196	158935	C3H6O8N3P2	3	Unknown_Structure	N.A.	N.A.	N.A.
388.16	5.56	RP	0.447769	3.65129e-06	1.17731	Zimbabwe	8954.4	19997.8	C21H26O4NS	10	Unknown_Structure		N.A.	N.A.	N.A.		274.035	7.93	HN	3.89458	6.84185e-06	1.17133	Hehua	123149	31620.6	C13H8O6N	10	Unknown_Structure	N.A.	N.A.	N.A.
388.165	6.08	RP	0.443797	2.1703e-06	1.18191	Zimbabwe	8494	19139.4	C17H27O5N3Cl	6	Unknown_Structure		N.A.	N.A.	N.A.		274.049	7.93	HN	3.37037	2.00977e-05	1.15731	Hehua	8348.4	2477	C17H8O3N	14	Unknown_Structure	N.A.	N.A.	N.A.
388.165	5.56	RP	0.445652	3.63152e-06	1.17735	Zimbabwe	8871.6	19907	C23H22O3N3	15	Unknown_Structure		N.A.	N.A.	N.A.		274.107	15.44	HN	9.25905	1.36174e-06	1.18689	Hehua	5061	546.6	C15H16O4N	8	Unknown_Structure	N.A.	N.A.	N.A.
388.169	5.89	RP	0.440729	1.47524e-06	1.18504	Zimbabwe	7866.4	17848.6	C20H26O3N3S	10	Unknown_Structure		N.A.	N.A.	N.A.		274.164	6.07	RP	2.33367	0.000141646	1.12209	Hehua	2744.4	1176	C13H24O5N	3	Unknown_Structure	N.A.	N.A.	N.A.
388.258	9.13	HP	0.364772	1.17767e-05	1.16482	Zimbabwe	22336	61232.8	C22H34O3N3	8	Unknown_Structure		N.A.	N.A.	N.A.		274.941	6.65	HN	2.49629	0.000118759	1.1255	Hehua	2420.4	969.6	C6H8O6S2Cl	2	Unknown_Structure	N.A.	N.A.	N.A.
389.121	14.31	HN	0.304482	3.31483e-06	1.17824	Zimbabwe	8205.6	26949.4	C20H21O8	10	NCGC00180657-03!(3S,6R,6aS,7S)-6,6a,7,8-tetrahydroxy-3-methyl-3,4,5,6,7,12a-hexahydro-2H-benzo[a]anthracene-1,12-dione	Polyketides	0.571367	DP	[M+HCOO-]		274.941	6.43	HN	2.37126	0.000614152	1.08018	Hehua	2346.6	989.6	C6H8O6S2Cl	2	Unknown_Structure	N.A.	N.A.	N.A.
389.133	14.35	HN	0.229724	8.13594e-06	1.16902	Zimbabwe	7203.6	31357.6	C19H21O7N2	10	Unknown_Structure		N.A.	N.A.	N.A.		274.947	7.03	HN	4.05289	0.000950589	1.06231	Hehua	3632.2	896.2	C6H8O6S2Cl	2	Unknown_Structure	N.A.	N.A.	N.A.
389.135	14.39	HN	0.196668	7.29773e-07	1.18967	Zimbabwe	5795.4	29468	C19H21O7N2	10	Unknown_Structure		N.A.	N.A.	N.A.		274.95	7.27	HN	3.70154	0.000497151	1.08675	Hehua	4033.2	1089.6	C7H9O5SCl2	2	Unknown_Structure	N.A.	N.A.	N.A.
389.159	5.87	RP	0.40506	1.25134e-05	1.1638	Zimbabwe	1716.4	4237.4	C21H25O7	10	Unknown_Structure		N.A.	N.A.	N.A.		274.957	6.32	HN	3.00052	0.0016809	1.03646	Hehua	3446.4	1148.6	C5H5O6N2SFCl	3	Unknown_Structure	N.A.	N.A.	N.A.
389.162	7.05	RP	0.339232	0.00193397	1.03279	Zimbabwe	1219.2	3594	C21H25O7	10	2-[(8S,9R)-9-acetyloxy-2-oxo-8,9-dihydrofuro[2,3-h]chromen-8-yl]propan-2-yl 3-methylbutanoate	Phenols, Phenylpropanoids, and Lignans	0.733333	FCC	[M+H]+		274.959	19.4	HN	2.33289	8.35383e-05	1.13244	Hehua	400292	171586	C9H5O4N2Cl2	7	Unknown_Structure	N.A.	N.A.	N.A.
389.165	5.58	RP	0.41728	4.7117e-05	1.14378	Zimbabwe	1881.6	4509.2	C21H26O3N2Cl	10	Unknown_Structure		N.A.	N.A.	N.A.		274.961	6.5	HN	3.17002	0.00193308	1.03006	Hehua	3400.8	1072.8	C4H7O8N2S2	2	Unknown_Structure	N.A.	N.A.	N.A.
389.165	5.59	RP	0.420363	2.4493e-05	1.15472	Zimbabwe	1950.4	4639.8	C21H26O3N2Cl	10	Unknown_Structure		N.A.	N.A.	N.A.		274.973	6.58	HN	3.8886	0.000255581	1.10702	Hehua	3574.4	919.2	C7H9O7Cl2	2	Unknown_Structure	N.A.	N.A.	N.A.
389.263	9.13	HP	0.294594	0.000443154	1.08859	Zimbabwe	3961.4	13447	C26H33ON2	12	Unknown_Structure		N.A.	N.A.	N.A.		274.977	6.72	HN	2.75727	6.14402e-05	1.13915	Hehua	1953.8	708.6	C7H9O7Cl2	2	Unknown_Structure	N.A.	N.A.	N.A.
390.122	13.58	HN	0.496675	0.00089518	1.06447	Zimbabwe	1896.8	3819	C19H20O8N	10	Unknown_Structure		N.A.	N.A.	N.A.		274.978	6.73	HN	2.86706	9.85481e-05	1.12885	Hehua	2031.6	708.6	C10H8O5SCl	6	Unknown_Structure	N.A.	N.A.	N.A.
390.133	14.39	HN	0.14487	0.0010081	1.05874	Zimbabwe	545	3762	C23H20O5N	14	Unknown_Structure		N.A.	N.A.	N.A.		275.109	5.57	HN	27.2271	1.54341e-08	1.20547	Hehua	6137	225.4	C13H15O3N4	8	Unknown_Structure	N.A.	N.A.	N.A.
390.204	9.76	HP	0.140789	0.00144173	1.04367	Zimbabwe	2052.2	14576.4	C20H28O5N3	9	Unknown_Structure		N.A.	N.A.	N.A.		275.2	5.17	HP	2.01572	9.84609e-05	1.13155	Hehua	6796.6	3371.8	C18H27O2	6	(8R,9S,10R,13S,14S,17S)-17-hydroxy-13-methyl-2,6,7,8,9,10,11,12,14,15,16,17-dodecahydro-1H-cyclopenta[a]phenanthren-3-one	Terpenoids and Steroids	0.630769	FCC	[M+H]+
390.208	9.5	HP	0.15377	0.000888159	1.06379	Zimbabwe	1655	10762.8	C25H28O3N	13	Unknown_Structure		N.A.	N.A.	N.A.		275.954	19.33	HN	2.42562	0.000101086	1.12838	Hehua	59277.4	24438	C6H2O8N3S	7	Unknown_Structure	N.A.	N.A.	N.A.
390.208	9.74	HP	0.0899173	0.000132421	1.12215	Zimbabwe	1308.8	14555.6	C25H28O3N	13	Unknown_Structure		N.A.	N.A.	N.A.		276.023	7.96	HN	4.16907	0.00174789	1.03769	Hehua	32890.6	7889.2	C11H6O6N3	10	Unknown_Structure	N.A.	N.A.	N.A.
391.221	15.05	HP	0.219581	0.00107753	1.05694	Zimbabwe	572.8	2608.6	C19H32O5N2Na	5	Unknown_Structure		N.A.	N.A.	N.A.		276.025	10.26	HN	2.36464	0.000963281	1.06067	Hehua	16274.4	6882.4	C11H6O6N3	10	Unknown_Structure	N.A.	N.A.	N.A.
392.117	14.3	HP	0.293578	0.000888969	1.06424	Zimbabwe	1638.4	5580.8	C15H22O11N	6	Unknown_Structure		N.A.	N.A.	N.A.		276.027	10.25	HN	2.3692	0.000795933	1.06814	Hehua	16525.2	6975	C16H6O4N	14	Unknown_Structure	N.A.	N.A.	N.A.
392.131	13.28	HP	0.0680808	4.70887e-06	1.17489	Zimbabwe	107.2	1574.6	C17H23O8NNa	7	Unknown_Structure		N.A.	N.A.	N.A.		276.042	7.56	HN	2.35463	0.00111841	1.05454	Hehua	17590	7470.4	C12H10O3N3S	9	Unknown_Structure	N.A.	N.A.	N.A.
392.151	13.82	HP	0.248526	0.000906309	1.06642	Zimbabwe	1348.6	5426.4	C23H22O5N	14	Unknown_Structure		N.A.	N.A.	N.A.		276.117	15.42	HP	3.32732	0.00340085	1.00038	Hehua	5241.2	1575.2	C10H18O6N3	4	Unknown_Structure	N.A.	N.A.	N.A.
392.154	14.33	HP	0.298425	0.00042699	1.09108	Zimbabwe	2194.2	7352.6	C23H22O5N	14	Unknown_Structure		N.A.	N.A.	N.A.		276.841	16.43	HN	2.65285	5.3111e-05	1.14314	Hehua	4186.2	1578	Unknown_Formula	0	Unknown_Structure	N.A.	N.A.	N.A.
392.214	15.99	HP	0.171771	0.000998157	1.0613	Zimbabwe	278.2	1619.6	C15H30O7N5	4	Unknown_Structure		N.A.	N.A.	N.A.		276.954	19.45	HN	2.19303	0.00180816	1.03371	Hehua	31808.2	14504.2	C3H9ON2S3F3Cl	0	Unknown_Structure	N.A.	N.A.	N.A.
393.112	14.27	HP	0.423358	0.00106999	1.05706	Zimbabwe	10801.8	25514.6	C17H22O9Na	7	(E)-3-[3,5-dimethoxy-4-[(2S,3R,4S,5S,6R)-3,4,5-trihydroxy-6-(hydroxymethyl)oxan-2-yl]oxyphenyl]prop-2-enal	Carbohydrates and Glycosidic Conjugates	0.733333	FCC	[M+Na]+		277.04	7.3	HN	2.87299	0.000484402	1.08648	Hehua	8116.2	2825	C13H9O7	9	Unknown_Structure	N.A.	N.A.	N.A.
393.121	11.85	HP	0.423727	0.00226384	1.02199	Zimbabwe	8262	19498.4	C19H21O9	10	Unknown_Structure		N.A.	N.A.	N.A.		278.039	14.66	HN	3.32572	0.00183858	1.03414	Hehua	757.6	227.8	C4H13O9N3P	0	Unknown_Structure	N.A.	N.A.	N.A.
393.124	13.98	HP	0.350515	0.001154	1.05355	Zimbabwe	21971	62682	C17H21O5N4S	10	Unknown_Structure		N.A.	N.A.	N.A.		278.068	4.91	HN	7.1318	4.35698e-05	1.14711	Hehua	4166.4	584.2	C13H12O6N	8	Unknown_Structure	N.A.	N.A.	N.A.
393.124	14.23	HP	0.358278	0.00160794	1.03908	Zimbabwe	22569.6	62994.6	C17H21O5N4S	10	Unknown_Structure		N.A.	N.A.	N.A.		278.07	5.09	HN	11.7226	0.000262197	1.1049	Hehua	5798	494.6	C13H12O6N	8	Unknown_Structure	N.A.	N.A.	N.A.
393.127	5.17	RP	0.355537	0.000298215	1.10079	Zimbabwe	1708	4804	C22H21O3N2S	14	Unknown_Structure		N.A.	N.A.	N.A.		278.139	7.21	HP	2.63146	0.000326064	1.09815	Hehua	13227.8	5026.8	C15H20O4N	7	Unknown_Structure	N.A.	N.A.	N.A.
393.128	5.68	HP	0.243476	0.00292414	1.01339	Zimbabwe	214.6	881.4	C21H22O6Na	11	5,7-dihydroxy-2-(4-hydroxy-3-methoxyphenyl)-6-(3-methylbut-2-enyl)-2,3-dihydrochromen-4-one	Flavonoids	0.833333	FCC	[M+Na]+		278.98	11.03	HN	2.21792	0.00120938	1.05291	Hehua	23170.2	10446.8	C8H7O9S	5	Unknown_Structure	N.A.	N.A.	N.A.
393.13	11.85	HP	0.417139	0.00314644	1.00464	Zimbabwe	9724.6	23312.6	C21H22O6Na	11	4-(1,3-benzodioxol-5-ylmethyl)-3-[(3,4-dimethoxyphenyl)methyl]oxolan-2-one	Phenols, Phenylpropanoids, and Lignans	0.685714	FCC	[M+Na]+		278.982	14.24	HN	3.14314	0.00184897	1.03588	Hehua	11897.4	3785.2	C9H10O2N2PCl2	5	Unknown_Structure	N.A.	N.A.	N.A.
393.13	14.23	HP	0.353384	0.00119191	1.05226	Zimbabwe	23514	66539.6	C23H21O6	14	16,17-dimethoxy-6-prop-1-en-2-yl-2,7,20-trioxapentacyclo[11.8.0.03,11.04,8.014,19]henicosa-1(13),3(11),4(8),9,14,16,18-heptaen-12-one	Terpenoids and Steroids	0.5	FCC	[M+H]+		278.987	11.1	HN	2.18136	0.0015235	1.04313	Hehua	23353.2	10705.8	C11H7O3N2S2	9	(4S)-2-(6-hydroxy-1,3-benzothiazol-2-yl)-4,5-dihydro-1,3-thiazole-4-carboxylic acid	Exogenous / Synthetic Compounds & Contaminants	0.65	FCC	[M-H]-
393.132	5.41	RP	0.364381	0.000429059	1.08962	Zimbabwe	1805.8	4955.8	C23H21O6	14	Unknown_Structure		N.A.	N.A.	N.A.		279.065	5.01	HN	2.55049	0.000405439	1.09192	Hehua	15466.2	6064	C12H11O6N2	8	PYROGLUTAMATE	Amino Acids, Peptides, and Analogues	0.451683	DP	N.A.
393.135	14.3	HP	0.378792	0.0005389	1.08242	Zimbabwe	24166	63797.6	C23H21O6	14	16,17-dimethoxy-6-prop-1-en-2-yl-2,7,20-trioxapentacyclo[11.8.0.03,11.04,8.014,19]henicosa-1(13),3(11),4(8),9,14,16,18-heptaen-12-one	Terpenoids and Steroids	0.5	FCC	[M+H]+		279.067	4.97	HN	2.5658	0.000429976	1.08993	Hehua	15060.2	5869.6	C12H11O6N2	8	Unknown_Structure	N.A.	N.A.	N.A.
393.149	14.3	HP	0.412702	0.000104776	1.12784	Zimbabwe	7658.6	18557.2	C15H25O10N2	5	Unknown_Structure		N.A.	N.A.	N.A.		280.075	5.7	HN	6.96916	4.4294e-07	1.19398	Hehua	38050.2	5459.8	C12H14O3N3S	7	Unknown_Structure	N.A.	N.A.	N.A.
393.153	15.25	HP	0.225756	0.00228995	1.02141	Zimbabwe	401.8	1779.8	C21H21O4N4	14	(3S,6S)-3-benzyl-1-methyl-6-[(4-nitro-1H-indol-3-yl)methyl]piperazine-2,5-dione	Amino Acids, Peptides, and Analogues	0.6	FCC	[M+H]+		280.082	5.7	HN	7.04985	2.33829e-07	1.19706	Hehua	41749.2	5922	C13H14O6N	7	Unknown_Structure	N.A.	N.A.	N.A.
393.237	12.41	HP	0.0698773	0.00244784	1.0182	Zimbabwe	74	1059	C21H33O5N2	7	Unknown_Structure		N.A.	N.A.	N.A.		280.082	7.61	HN	2.8144	0.000686677	1.07534	Hehua	2799.2	994.6	C9H10O4N7	8	Unknown_Structure	N.A.	N.A.	N.A.
393.239	4.45	RP	0.418158	0.000433524	1.08952	Zimbabwe	901.8	2156.6	C21H33O5N2	7	Unknown_Structure		N.A.	N.A.	N.A.		280.087	6.32	HN	11.7486	0.000146642	1.12099	Hehua	9934.6	845.6	C13H14O6N	7	Unknown_Structure	N.A.	N.A.	N.A.
394.112	13.77	HN	0.316879	3.55468e-05	1.14841	Zimbabwe	1056.6	3334.4	C18H20O9N	9	Unknown_Structure		N.A.	N.A.	N.A.		280.089	6.63	HN	12.3093	2.13702e-05	1.15641	Hehua	10992.2	893	C12H14O5N3	7	Unknown_Structure	N.A.	N.A.	N.A.
394.132	11.8	HP	0.236356	0.000177441	1.11497	Zimbabwe	1510.6	6391.2	C15H24O11N	5	Unknown_Structure		N.A.	N.A.	N.A.		280.089	5.7	HN	7.30731	1.40595e-07	1.1992	Hehua	42443.8	5808.4	C12H14O5N3	7	Unknown_Structure	N.A.	N.A.	N.A.
394.135	13.98	HP	0.355883	0.00281654	1.01123	Zimbabwe	5085	14288.4	C15H24O11N	5	Unknown_Structure		N.A.	N.A.	N.A.		280.092	14.33	HP	9.5152	0.000224647	1.1088	Hehua	5071.6	533	C12H14O5N3	8	Unknown_Structure	N.A.	N.A.	N.A.
394.135	14.28	HP	0.369281	0.00284357	1.01078	Zimbabwe	5330.2	14434	C15H24O11N	5	Unknown_Structure		N.A.	N.A.	N.A.		280.115	9.81	RP	4.71945	1.84762e-06	1.18568	Hehua	6628	1404.4	C13H23ONSK	3	Unknown_Structure	N.A.	N.A.	N.A.
394.135	11.77	HP	0.230168	0.000438668	1.08895	Zimbabwe	1518.6	6597.8	C15H24O11N	5	Unknown_Structure		N.A.	N.A.	N.A.		281.09	5.7	HN	5.17256	1.93932e-05	1.1597	Hehua	8255.4	1596	C11H13O5N4	7	Unknown_Structure	N.A.	N.A.	N.A.
394.135	11.8	HP	0.231253	0.000146513	1.11973	Zimbabwe	1479	6395.6	C15H24O11N	5	Unknown_Structure		N.A.	N.A.	N.A.		281.139	7.67	RN	6.78183	1.06006e-06	1.18748	Hehua	22475	3314	C15H21O5	5	8-hydroxy-4-(2-hydroxypropan-2-yl)-10-oxatricyclo[7.2.1.01,5]dodec-3-ene-8-carboxylic acid	Terpenoids and Steroids	0.5	FCC	[M-H]-
394.138	14.28	HP	0.361738	0.00278741	1.01174	Zimbabwe	5227.4	14450.8	C15H24O11N	5	Unknown_Structure		N.A.	N.A.	N.A.		281.211	13.32	RP	3.61697	0.00317699	1.00514	Hehua	4817.8	1332	Unknown_Formula	0	Unknown_Structure	N.A.	N.A.	N.A.
394.138	11.5	HP	0.174487	0.000240213	1.10711	Zimbabwe	1138.6	6525.4	C15H24O11N	5	Unknown_Structure		N.A.	N.A.	N.A.		282.082	3.99	RN	4.48856	9.02922e-05	1.13684	Hehua	6631.4	1477.4	C10H12O5N5	7	Guanosine	Alkaloids and Nitrogenous Derivatives	1	DP	[M-H]
395.07	9.41	HP	0.372221	0.00148102	1.04293	Zimbabwe	4433	11909.6	C14H15O4N4F3Cl	8	Unknown_Structure		N.A.	N.A.	N.A.		282.085	10.05	HN	8.5208	8.57028e-06	1.17137	Hehua	42397.8	4975.8	C10H12O5N5	7	Guanosine; LC-tDDA; CE30	Alkaloids and Nitrogenous Derivatives	0.615688	DP	[M-H]
395.117	10.11	HP	0.465591	0.00119085	1.05184	Zimbabwe	611.6	1313.6	Unknown_Formula	0	Unknown_Structure		N.A.	N.A.	N.A.		282.093	7.87	RP	4.44153	2.53392e-08	1.20413	Hehua	11902.4	2679.8	C15H17ONSNa	8	Unknown_Structure	N.A.	N.A.	N.A.
396.091	8.67	RN	0.496257	0.0020971	1.02647	Zimbabwe	1537.8	3098.8	C21H16O2N3FCl	14	Unknown_Structure		N.A.	N.A.	N.A.		282.094	6.28	HP	7.48383	8.26454e-05	1.13304	Hehua	30505.6	4076.2	C8H16O8N3	3	Unknown_Structure	N.A.	N.A.	N.A.
396.114	10.18	HP	0.39551	0.000365327	1.0947	Zimbabwe	740	1871	C15H18O8N5	10	Unknown_Structure		N.A.	N.A.	N.A.		282.097	7.87	RP	4.36254	5.06845e-08	1.20208	Hehua	12666.2	2903.4	C13H16O6N	7	Unknown_Structure	N.A.	N.A.	N.A.
396.119	14.62	HP	0.320245	0.00167378	1.03753	Zimbabwe	1672	5221	C20H18O6N3	14	Unknown_Structure		N.A.	N.A.	N.A.		282.098	7.27	RP	5.66531	2.39517e-09	1.2091	Hehua	16189.2	2857.6	C13H16O6N	7	Unknown_Structure	N.A.	N.A.	N.A.
396.124	13.81	HP	0.397328	0.000126924	1.12344	Zimbabwe	9266.8	23322.8	C19H23O6NCl	9	Unknown_Structure		N.A.	N.A.	N.A.		282.115	14.28	HP	2.48057	0.00187931	1.04335	Hehua	16559.8	6675.8	C17H16O3N	11	Unknown_Structure	N.A.	N.A.	N.A.
396.125	14.28	HP	0.38451	0.00146919	1.04322	Zimbabwe	7539.4	19607.8	C19H23O6NCl	9	Unknown_Structure		N.A.	N.A.	N.A.		282.129	15.26	HP	2.16783	0.00148651	1.04287	Hehua	30525.2	14081	C9H20O7N3	2	Unknown_Structure	N.A.	N.A.	N.A.
396.125	13.47	HP	0.363385	0.000524525	1.08329	Zimbabwe	9015	24808.4	C19H23O6NCl	9	Unknown_Structure		N.A.	N.A.	N.A.		282.146	7.65	RN	8.16493	4.29123e-06	1.17613	Hehua	3604	441.4	Unknown_Formula	0	Unknown_Structure	N.A.	N.A.	N.A.
396.125	12.79	HP	0.463143	0.00199717	1.02883	Zimbabwe	6848.4	14786.8	C17H22O6N3S	9	Unknown_Structure		N.A.	N.A.	N.A.		282.188	6.4	RP	8.66264	1.28048e-05	1.16381	Hehua	1150.4	132.8	Unknown_Formula	0	Unknown_Structure	N.A.	N.A.	N.A.
396.127	13.77	HP	0.397551	0.000228718	1.10857	Zimbabwe	9689.2	24372.2	C18H22O9N	9	Unknown_Structure		N.A.	N.A.	N.A.		282.193	6.7	RP	3.77714	6.31943e-07	1.19071	Hehua	2908.4	770	C12H28O6N	0	Unknown_Structure	N.A.	N.A.	N.A.
396.127	4.11	RP	0.317411	0.000185478	1.11385	Zimbabwe	3468.6	10927.8	C13H22O11N3	5	Unknown_Structure		N.A.	N.A.	N.A.		282.193	6.39	RP	3.69728	3.12199e-07	1.19447	Hehua	2882.4	779.6	C12H28O6N	0	Unknown_Structure	N.A.	N.A.	N.A.
396.128	4.49	RP	0.322907	0.000188441	1.11346	Zimbabwe	3557.6	11017.4	C13H19O4N9P	10	Unknown_Structure		N.A.	N.A.	N.A.		282.205	6	RP	3.78778	9.39941e-08	1.19956	Hehua	2937.8	775.6	C16H28O3N	4	Unknown_Structure	N.A.	N.A.	N.A.
396.13	13.52	HP	0.381552	0.000198307	1.11227	Zimbabwe	9559.4	25054	C18H22O9N	9	Unknown_Structure		N.A.	N.A.	N.A.		282.205	6.64	RP	3.37698	2.93284e-07	1.1947	Hehua	4735.2	1402.2	C16H28O3N	4	Unknown_Structure	N.A.	N.A.	N.A.
396.13	13.78	HP	0.382451	0.00019678	1.11249	Zimbabwe	9591.8	25079.8	C18H22O9N	9	Unknown_Structure		N.A.	N.A.	N.A.		282.206	6.3	HP	2.87484	0.000122319	1.12995	Hehua	34866	12128	C16H28O3N	4	(E)-1-[2-(hydroxymethyl)pyrrolidin-1-yl]-2-methyldec-8-ene-1,3-dione	Alkaloids and Nitrogenous Derivatives	0.511111	FCC	[M+H]+
396.136	13.8	HP	0.389444	0.000163211	1.11724	Zimbabwe	9574.8	24585.8	C24H18O3N3	18	6'-methyl-3-phenylspiro[oxirane-2,7'-quinazolino[3,2-a][1,4]benzodiazepine]-5',13'-dione	Exogenous / Synthetic Compounds & Contaminants	0.566667	FCC	[M+H]+		283.053	10.56	HN	3.21058	5.09121e-05	1.14219	Hehua	2329.6	725.6	C11H11O7N2	7	Unknown_Structure	N.A.	N.A.	N.A.
396.136	4.11	RP	0.309247	0.000100611	1.1284	Zimbabwe	3470	11220.8	C23H23O3NCl	13	Unknown_Structure		N.A.	N.A.	N.A.		283.098	5.68	HP	3.85629	0.000229845	1.10817	Hehua	3606.4	935.2	C17H15O4	11	Unknown_Structure	N.A.	N.A.	N.A.
396.142	4.49	RP	0.275427	0.000106921	1.12707	Zimbabwe	2287.2	8304.2	Unknown_Formula	0	Unknown_Structure		N.A.	N.A.	N.A.		283.152	7.67	RP	5.71563	3.12029e-06	1.17872	Hehua	7300	1277.2	C15H23O5	5	Unknown_Structure	N.A.	N.A.	N.A.
396.145	16.88	HP	0.282082	0.000162229	1.11727	Zimbabwe	4362.4	15465	C17H22O8N3	9	Unknown_Structure		N.A.	N.A.	N.A.		283.156	5.23	HN	2.47578	1.88124e-06	1.18321	Hehua	10363.6	4186	C11H19O3N6	5	Unknown_Structure	N.A.	N.A.	N.A.
396.147	16.88	HP	0.287718	0.000104701	1.12754	Zimbabwe	4776	16599.6	C22H22O6N	13	Unknown_Structure		N.A.	N.A.	N.A.		283.205	6.3	HP	7.85693	0.000130423	1.12765	Hehua	5415	689.2	C18H28ONa	5	Unknown_Structure	N.A.	N.A.	N.A.
396.156	16.88	HP	0.258987	0.000146608	1.11978	Zimbabwe	4441	17147.6	C21H22O5N3	13	Unknown_Structure		N.A.	N.A.	N.A.		283.207	6.25	HP	5.05647	0.00013616	1.12675	Hehua	5677.4	1122.8	C20H27O	8	Unknown_Structure	N.A.	N.A.	N.A.
397.08	11.28	HN	0.478247	0.000827021	1.06743	Zimbabwe	1165.2	2436.4	C15H17O7N4S	9	methyl 2-[(4-methyl-5-oxo-3-propoxy-1,2,4-triazole-1-carbonyl)sulfamoyl]benzoate	Exogenous / Synthetic Compounds & Contaminants	0.733333	FCC	[M-H]-		284.082	10.01	HP	3.68967	0.00054375	1.09064	Hehua	16881	4575.2	C12H15O3N3Cl	7	Unknown_Structure	N.A.	N.A.	N.A.
397.102	8.71	RP	0.485493	0.000577099	1.07976	Zimbabwe	6529.2	13448.6	C14H21O13	5	Unknown_Structure		N.A.	N.A.	N.A.		284.093	3.94	RP	5.10943	7.18248e-06	1.17372	Hehua	18471.6	3615.2	C13H18O4NS	6	GUANOSINE	Alkaloids and Nitrogenous Derivatives	0.579721	DP	N.A.
397.131	13.47	HP	0.16089	5.47725e-05	1.14084	Zimbabwe	910.8	5661	C22H21O7	13	2,18-dihydroxy-15-(3-hydroxy-3-methylbutyl)-7,9,13-trioxapentacyclo[10.8.0.03,10.04,8.014,19]icosa-1,3(10),5,11,14,16,18-heptaen-20-one	Polyketides	0.542857	FCC	[M+H]+		284.094	10.05	HP	3.87916	0.000207826	1.11823	Hehua	41708	10751.8	C16H14O4N	11	GUANOSINE	Alkaloids and Nitrogenous Derivatives	0.54275	DP	N.A.
397.134	13.77	HP	0.150042	0.000160279	1.11755	Zimbabwe	856.8	5710.4	C16H21O8N4	9	Unknown_Structure		N.A.	N.A.	N.A.		284.098	3.94	RP	4.80623	1.85073e-05	1.16257	Hehua	19273	4010	C10H14O5N5	7	Crotonoside	Alkaloids and Nitrogenous Derivatives	0.649092	DP	[M+H]
397.149	16.59	HP	0.407801	0.0021519	1.02717	Zimbabwe	1252.6	3071.6	C20H21O5N4	13	Unknown_Structure		N.A.	N.A.	N.A.		284.099	10.05	HP	3.79757	0.000227206	1.11586	Hehua	43781.4	11528.8	C10H14O5N5	7	Guanosine	Alkaloids and Nitrogenous Derivatives	0.545874	DP	[M+H]
397.156	16.87	HP	0.239228	0.00195274	1.0295	Zimbabwe	545.2	2279	C25H21O3N2	17	Unknown_Structure		N.A.	N.A.	N.A.		284.106	10.06	HP	3.57656	0.000343059	1.10509	Hehua	42335	11836.8	C15H14O3N3	11	Unknown_Structure	N.A.	N.A.	N.A.
398.095	16.24	HN	0.116069	0.00165993	1.0375	Zimbabwe	1467.6	12644.2	C17H20O8NS	8	Unknown_Structure		N.A.	N.A.	N.A.		284.113	14.62	HP	4.34606	0.00200178	1.02818	Hehua	3619.4	832.8	C13H18O6N	6	Unknown_Structure	N.A.	N.A.	N.A.
399.064	10.58	HP	0.43025	0.00155242	1.04012	Zimbabwe	13001.2	30217.8	C16H17O4N4Cl2	10	Unknown_Structure		N.A.	N.A.	N.A.		284.126	9.99	RP	6.09788	8.24386e-05	1.13488	Hehua	7177.2	1177	Unknown_Formula	0	Unknown_Structure	N.A.	N.A.	N.A.
399.107	16.63	HN	0.25148	0.00237807	1.0199	Zimbabwe	12286.4	48856.4	C21H19O8	12	4-hydroxy-9-(4-hydroxy-3,5-dimethoxyphenyl)-5a,6,8a,9-tetrahydro-5H-[2]benzofuro[5,6-f][1,3]benzodioxol-8-one	Phenols, Phenylpropanoids, and Lignans	0.476923	FCC	[M-H]-		284.13	9.55	RP	9.83141	4.6815e-05	1.14541	Hehua	7312.6	743.8	C9H24O3N3P2	1	Unknown_Structure	N.A.	N.A.	N.A.
399.118	6.07	HN	0.314834	7.67495e-05	1.13429	Zimbabwe	30177.6	95852.4	C20H19O7N2	12	Unknown_Structure		N.A.	N.A.	N.A.		285.079	14.01	HN	11.6693	4.79658e-08	1.20335	Hehua	16309	1397.6	C16H13O5	10	Unknown_Structure	N.A.	N.A.	N.A.
399.225	7.49	HP	0.253663	2.00611e-06	1.18271	Zimbabwe	5488.2	21635.8	C23H31O4N2	10	methyl 2-(3-ethyl-8-methoxy-1,2,3,4,6,7,12,12b-octahydroindolo[2,3-a]quinolizin-2-yl)-3-methoxyprop-2-enoate	Alkaloids and Nitrogenous Derivatives	0.542857	FCC	[M+H]+		285.101	3.94	RP	2.10515	0.000472766	1.08805	Hehua	2442.4	1160.2	C14H13O3N4	11	Guanosine	Alkaloids and Nitrogenous Derivatives	0.575473	DP	N.A.
399.226	7.52	HP	0.258185	1.16951e-07	1.19926	Zimbabwe	5414.6	20971.8	C23H31O4N2	10	Unknown_Structure		N.A.	N.A.	N.A.		285.102	10.06	HP	4.63577	0.000264591	1.11196	Hehua	5691.8	1227.8	C11H17O3N4S	6	Unknown_Structure	N.A.	N.A.	N.A.
399.226	7.87	RP	0.303109	0.0011577	1.05308	Zimbabwe	1255.6	4142.4	C23H31O4N2	10	Unknown_Structure		N.A.	N.A.	N.A.		285.134	5.23	HN	12.85	3.12618e-07	1.19438	Hehua	6098.6	474.6	C14H21O6	4	Unknown_Structure	N.A.	N.A.	N.A.
399.227	8.11	RP	0.18243	0.000843124	1.06604	Zimbabwe	754.2	4134.2	C23H31O4N2	10	Unknown_Structure		N.A.	N.A.	N.A.		285.134	7.6	RP	2.16143	0.000625608	1.07686	Hehua	3470.4	1605.6	C12H20O4F3	2	Unknown_Structure	N.A.	N.A.	N.A.
400.186	4.96	RP	0.335017	0.000166551	1.11657	Zimbabwe	1299.8	3879.8	C21H26O5N3	11	Unknown_Structure		N.A.	N.A.	N.A.		285.172	5.64	HN	2.20635	0.000455541	1.0883	Hehua	7959.2	3607.4	C15H25O5	3	Unknown_Structure	N.A.	N.A.	N.A.
400.188	10.58	HP	0.381352	0.000339381	1.09708	Zimbabwe	5522.2	14480.6	C21H26O5N3	11	Unknown_Structure		N.A.	N.A.	N.A.		286.069	14.01	HN	4.34887	5.27227e-06	1.17396	Hehua	1997	459.2	C10H12O7N3	6	Unknown_Structure	N.A.	N.A.	N.A.
400.189	10.39	HP	0.32193	0.0014303	1.04406	Zimbabwe	7690.2	23887.8	C22H30N3S2	10	2-ethylsulfanyl-10-[3-(4-methylpiperazin-1-yl)propyl]phenothiazine	Exogenous / Synthetic Compounds & Contaminants	0.65	FCC	[M+H]+		286.125	12.33	HP	3.16396	2.04481e-05	1.15918	Hehua	16599.4	5246.4	C12H20O3N3S	5	Unknown_Structure	N.A.	N.A.	N.A.
401.098	5.99	HN	0.133711	0.00177541	1.03514	Zimbabwe	3340.6	24983.8	C19H17O8N2	12	Unknown_Structure		N.A.	N.A.	N.A.		286.975	19.38	HN	2.22864	0.00128915	1.04894	Hehua	43535.6	19534.6	C8H10O3N2Cl3	3	Unknown_Structure	N.A.	N.A.	N.A.
401.115	7.52	HP	0.247984	0.000855284	1.06562	Zimbabwe	295.2	1190.4	C23H17O5N2	17	Unknown_Structure		N.A.	N.A.	N.A.		287.017	5.03	HN	2.59231	0.0027018	1.01286	Hehua	822.8	317.4	C6H11O9N2S	2	Unknown_Structure	N.A.	N.A.	N.A.
401.157	8.48	HP	0.298577	0.000354059	1.09609	Zimbabwe	2174	7281.2	C17H25O9N2	7	Unknown_Structure		N.A.	N.A.	N.A.		287.028	10.18	HP	2.12494	0.0016852	1.03686	Hehua	1843.6	867.6	C10H12O4N2PS	7	Unknown_Structure	N.A.	N.A.	N.A.
401.179	15.37	HP	0.0193778	0.000589075	1.07902	Zimbabwe	224.6	11590.6	C19H25O2N6S	11	Unknown_Structure		N.A.	N.A.	N.A.		287.049	13.97	HN	3.44977	5.29057e-07	1.19189	Hehua	9133.6	2647.6	C10H11O8N2	6	Unknown_Structure	N.A.	N.A.	N.A.
402.121	6.58	HP	0.216298	0.00243165	1.01976	Zimbabwe	258	1192.8	C20H20O8N	12	Unknown_Structure		N.A.	N.A.	N.A.		287.135	6.85	RP	2.08314	2.2799e-05	1.15618	Hehua	10539	5059.2	C11H19O5N4	5	Unknown_Structure	N.A.	N.A.	N.A.
402.132	13.66	HP	0.150565	0.00218376	1.02485	Zimbabwe	967.2	6423.8	C19H20O7N3	12	Unknown_Structure		N.A.	N.A.	N.A.		287.139	7.56	HP	2.54818	0.00048303	1.08704	Hehua	55500.4	21780.4	C19H20ONa	10	(E)-1,7-diphenylhept-4-en-3-one	Phenols, Phenylpropanoids, and Lignans	0.733333	FCC	[M+Na]+
402.135	13.92	HP	0.0985714	0.00208359	1.0269	Zimbabwe	495.4	5025.8	Unknown_Formula	0	Unknown_Structure		N.A.	N.A.	N.A.		287.14	6.84	RP	2.03072	5.32337e-05	1.14261	Hehua	11026.4	5429.8	C16H19O3N2	9	Unknown_Structure	N.A.	N.A.	N.A.
402.203	12.79	HP	0.490225	0.00270782	1.01288	Zimbabwe	5857.4	11948.4	C21H28O5N3	10	Unknown_Structure		N.A.	N.A.	N.A.		287.14	7.19	RP	2.09299	1.96651e-05	1.15863	Hehua	11307.6	5402.6	C16H19O3N2	9	Unknown_Structure	N.A.	N.A.	N.A.
402.212	12.86	HP	0.417159	0.00169527	1.03609	Zimbabwe	4133.8	9909.4	C20H28O4N5	10	Unknown_Structure		N.A.	N.A.	N.A.		287.146	7.56	HP	2.08295	0.000494346	1.08517	Hehua	52771.2	25334.8	C13H23O3N2S	4	Unknown_Structure	N.A.	N.A.	N.A.
404.105	14.31	HN	0.464722	1.55689e-05	1.16163	Zimbabwe	40270.4	86654.8	C19H18O9N	11	(2S)-3-(3,4-dihydroxyphenyl)-2-[[(E)-3-(3,4-dihydroxyphenyl)prop-2-enoyl]amino]propanoic acid	Amino Acids, Peptides, and Analogues	0.65	FCC	[M+HCOO]-		287.152	5.12	HN	2.13101	1.01365e-06	1.18812	Hehua	42588.2	19985	C15H19O2N4	8	Unknown_Structure	N.A.	N.A.	N.A.
404.117	14.31	HN	0.398478	7.72594e-05	1.13431	Zimbabwe	27304.8	68522.8	C16H22O11N	6	Unknown_Structure		N.A.	N.A.	N.A.		287.16	11	HP	3.77188	0.00202187	1.03045	Hehua	4146.8	1099.4	C13H23O5N2	4	Unknown_Structure	N.A.	N.A.	N.A.
404.126	14.26	HN	0.204746	0.000209549	1.11099	Zimbabwe	3885.8	18978.6	C22H18O5N3	15	Unknown_Structure		N.A.	N.A.	N.A.		287.238	10.66	RP	2.50015	0.00301687	1.01141	Hehua	21215.8	8485.8	Unknown_Formula	0	Unknown_Structure	N.A.	N.A.	N.A.
404.192	6.23	RP	0.288816	8.83246e-06	1.16807	Zimbabwe	2117.6	7332	C19H26O5N5	10	Unknown_Structure		N.A.	N.A.	N.A.		287.924	16.32	HN	2.2099	0.00163157	1.03945	Hehua	32720.2	14806.2	Unknown_Formula	0	Unknown_Structure	N.A.	N.A.	N.A.
404.198	6.23	RP	0.309939	5.3601e-06	1.17405	Zimbabwe	2154.2	6950.4	C24H26O3N3	14	Unknown_Structure		N.A.	N.A.	N.A.		287.972	19.33	HN	3.56582	2.85999e-05	1.1529	Hehua	11420.6	3202.8	C6H7O10NCl	3	Unknown_Structure	N.A.	N.A.	N.A.
405.076	9.28	HP	0.115247	0.000711785	1.07295	Zimbabwe	354.2	3073.4	Unknown_Formula	0	Unknown_Structure		N.A.	N.A.	N.A.		288.033	13.57	HN	6.85243	0.00056902	1.08134	Hehua	2451.8	357.8	C11H6O5N5	11	Unknown_Structure	N.A.	N.A.	N.A.
405.082	9.46	HP	0.101546	0.00166033	1.03726	Zimbabwe	387.6	3817	C19H17O10	12	Unknown_Structure		N.A.	N.A.	N.A.		288.074	6.1	HN	2.47913	0.00127133	1.05543	Hehua	2293.2	925	C12H10O4N5	10	Unknown_Structure	N.A.	N.A.	N.A.
405.108	14.3	HN	0.366247	0.000352311	1.09586	Zimbabwe	5631.2	15375.4	C17H17O8N4	11	Unknown_Structure		N.A.	N.A.	N.A.		288.081	9.91	HN	2.62049	1.5466e-05	1.16098	Hehua	18183.6	6939	C10H14O7N3	5	Unknown_Structure	N.A.	N.A.	N.A.
405.111	14.33	HN	0.367282	4.94946e-05	1.14289	Zimbabwe	5591.8	15224.8	C20H21O9	10	NCGC00179993-02!	Exogenous / Synthetic Compounds & Contaminants	0.606111	DP	[M+HCOO-]		288.085	4.4	HN	3.20392	0.000273287	1.10412	Hehua	3918.4	1223	C10H14O7N3	5	Unknown_Structure	N.A.	N.A.	N.A.
405.117	14.33	HN	0.321886	0.000421334	1.09025	Zimbabwe	4326.4	13440.8	C20H21O9	10	NCGC00179993-02!	Exogenous / Synthetic Compounds & Contaminants	0.577	DP	[M+HCOO-]		288.088	9.93	HN	2.68637	1.74996e-05	1.15929	Hehua	18597.2	6922.8	C15H14O5N	9	Unknown_Structure	N.A.	N.A.	N.A.
406.109	14.31	HN	0.215906	0.000143245	1.12051	Zimbabwe	2012.2	9319.8	C19H20O9N	10	Unknown_Structure		N.A.	N.A.	N.A.		288.153	5.12	HN	3.31163	6.67782e-05	1.13734	Hehua	4739.6	1431.2	C12H22O5N3	3	Unknown_Structure	N.A.	N.A.	N.A.
406.118	14.33	HN	0.272501	1.35511e-06	1.18657	Zimbabwe	2755.8	10113	C19H20O9N	10	Unknown_Structure		N.A.	N.A.	N.A.		288.203	15.09	HP	34.2009	0.00127506	1.05921	Hehua	1327	38.8	C12H26O3N5	3	Unknown_Structure	N.A.	N.A.	N.A.
406.121	14.34	HN	0.238266	1.85153e-05	1.16019	Zimbabwe	2400.2	10073.6	C19H20O9N	10	Unknown_Structure		N.A.	N.A.	N.A.		288.234	10.94	RP	2.32914	0.00215907	1.02488	Hehua	2963.6	1272.4	Unknown_Formula	0	Unknown_Structure	N.A.	N.A.	N.A.
406.127	14.35	HN	0.119078	1.44453e-08	1.20524	Zimbabwe	1031	8658.2	C23H20O6N	14	Unknown_Structure		N.A.	N.A.	N.A.		288.237	11.15	RP	2.3046	0.00198712	1.02974	Hehua	2956.8	1283	Unknown_Formula	0	Unknown_Structure	N.A.	N.A.	N.A.
406.128	15.09	HP	0.407075	0.00125153	1.0511	Zimbabwe	607.6	1492.6	C18H20O8N3	11	Unknown_Structure		N.A.	N.A.	N.A.		288.242	11.14	RP	2.50962	0.000194657	1.11264	Hehua	3076.8	1226	Unknown_Formula	0	Unknown_Structure	N.A.	N.A.	N.A.
407.13	10.85	HN	0.424856	5.79414e-05	1.13974	Zimbabwe	1528.8	3598.4	C22H19O6N2	14	Unknown_Structure		N.A.	N.A.	N.A.		288.971	19.34	HN	2.46805	0.00213998	1.02753	Hehua	11794.8	4779	C9H6O9P	7	Unknown_Structure	N.A.	N.A.	N.A.
407.133	10.84	HN	0.420055	4.42727e-05	1.14472	Zimbabwe	1520.6	3620	C15H23O11N2	5	Unknown_Structure		N.A.	N.A.	N.A.		288.996	20.42	HP	10.3805	0.0026432	1.01582	Hehua	1407.6	135.6	C7H14O4I	1	Unknown_Structure	N.A.	N.A.	N.A.
408.113	10.15	HN	0.408903	0.000797769	1.06794	Zimbabwe	2118.2	5180.2	C22H18O7N	14	Unknown_Structure		N.A.	N.A.	N.A.		289.026	6.79	HN	3.2304	0.000567858	1.0842	Hehua	21348.4	6608.6	C8H9O6N4S	6	Unknown_Structure	N.A.	N.A.	N.A.
408.118	10.15	HN	0.365565	7.65566e-05	1.13553	Zimbabwe	2226.8	6091.4	C21H18O6N3	14	Unknown_Structure		N.A.	N.A.	N.A.		289.041	5.01	HN	5.77553	0.00128639	1.0506	Hehua	19338.8	3348.4	C15H5O3N4	15	Unknown_Structure	N.A.	N.A.	N.A.
408.148	15.65	HN	0.279279	0.00266948	1.01345	Zimbabwe	1364	4884	C22H22O5N3	13	Unknown_Structure		N.A.	N.A.	N.A.		289.082	8.44	RN	2.29587	0.000103416	1.12816	Hehua	15069.2	6563.6	C14H13O5N2	9	Malonyltryptophan	Amino Acids, Peptides, and Analogues	0.843251	DP	[M-H]
408.214	10.12	HP	0.423607	0.00106886	1.05912	Zimbabwe	2932.8	6923.4	C20H30O6N3	8	Unknown_Structure		N.A.	N.A.	N.A.		289.083	5.37	HN	3.04116	4.79147e-08	1.20189	Hehua	55537.6	18262	C14H13O5N2	9	Malonyltryptophan	Amino Acids, Peptides, and Analogues	0.591161	DP	[M-H]
410.135	10.18	HP	0.497767	0.00146843	1.04294	Zimbabwe	12552.6	25217.8	C21H20O6N3	14	Unknown_Structure		N.A.	N.A.	N.A.		289.086	5.37	HN	3.01491	7.91123e-08	1.2002	Hehua	55594.4	18439.8	C14H13O5N2	9	Malonyltryptophan	Amino Acids, Peptides, and Analogues	0.650502	DP	[M-H]
413.095	17.47	HN	0.0331799	0.00049277	1.08511	Zimbabwe	98	2953.6	C21H17O9	13	Unknown_Structure		N.A.	N.A.	N.A.		289.107	14.68	HN	2.94136	0.000112854	1.12587	Hehua	7002.8	2380.8	C11H17O7N2	4	Unknown_Structure	N.A.	N.A.	N.A.
413.153	3.75	RP	0.417077	0.0013762	1.04559	Zimbabwe	1845.4	4424.6	C25H21O4N2	17	Unknown_Structure		N.A.	N.A.	N.A.		290.085	5.37	HN	3.81886	7.08697e-07	1.19032	Hehua	8795.6	2303.2	C11H16O8N	4	Unknown_Structure	N.A.	N.A.	N.A.
413.162	15.78	HP	0.399413	0.00157409	1.03949	Zimbabwe	3156.8	7903.6	C23H25O7	12	Unknown_Structure		N.A.	N.A.	N.A.		290.086	5.09	HN	3.81139	8.27031e-07	1.18956	Hehua	8778.4	2303.2	C18H12O3N	13	2-(naphthalen-1-ylcarbamoyl)benzoic acid	Exogenous / Synthetic Compounds & Contaminants	0.6	FCC	[M-H]-
414.133	13.77	HP	0.373801	0.000158264	1.11806	Zimbabwe	2922	7817	Unknown_Formula	0	Unknown_Structure		N.A.	N.A.	N.A.		290.087	8.43	RN	2.22378	0.00135289	1.04716	Hehua	2218	997.4	C7H12O6N7	5	Unknown_Structure	N.A.	N.A.	N.A.
414.134	14.77	HP	0.339114	5.07266e-05	1.14217	Zimbabwe	3199.2	9434	C17H24O7N3S	8	Unknown_Structure		N.A.	N.A.	N.A.		290.979	16.7	HN	22.3165	0.000699349	1.07281	Hehua	6628	297	C4H8O7N4SCl	2	Unknown_Structure	N.A.	N.A.	N.A.
414.136	13.98	HP	0.338973	0.00174217	1.03862	Zimbabwe	2460.2	7257.8	C17H24O7N3S	8	Unknown_Structure		N.A.	N.A.	N.A.		291.104	5.46	HN	6.01367	0.00203172	1.03502	Hehua	1143.8	190.2	C11H19O5N2S	3	Unknown_Structure	N.A.	N.A.	N.A.
414.136	14.02	HP	0.271216	0.00176672	1.03732	Zimbabwe	1879.8	6931	C18H24O10N	8	Unknown_Structure		N.A.	N.A.	N.A.		292.141	12.48	HN	3.34074	0.00198247	1.02905	Hehua	3817.8	1142.8	C12H22O7N	2	Unknown_Structure	N.A.	N.A.	N.A.
416.224	10.99	HP	0.308567	0.00257582	1.01576	Zimbabwe	1422	4608.4	C19H31O4N5Na	7	Unknown_Structure		N.A.	N.A.	N.A.		292.143	12.29	HN	3.40059	0.0016592	1.03724	Hehua	3886.2	1142.8	C12H22O7N	2	Unknown_Structure	N.A.	N.A.	N.A.
417.166	4.96	RP	0.369042	0.00130135	1.05356	Zimbabwe	1345.6	3646.2	C16H25O9N4	7	Unknown_Structure		N.A.	N.A.	N.A.		293.099	15.81	HN	2.25166	4.12004e-06	1.17613	Hehua	597140	265200	C15H17O6	7	(1R,4aR,6aR,7S)-1-hydroxy-1-(hydroxymethyl)-7,8-dimethyl-2-oxo-4,4a,6a,7-tetrahydropentaleno[1,6a-c]pyran-5-carboxylic acid	Terpenoids and Steroids	0.566667	FCC	[M-H]-
417.932	8.22	RN	0.242559	8.44869e-07	1.18878	Zimbabwe	906.2	3736	Unknown_Formula	0	Unknown_Structure		N.A.	N.A.	N.A.		293.101	19.83	HN	21.7939	0.000178961	1.11509	Hehua	1586.6	72.8	Unknown_Formula	0	Unknown_Structure	N.A.	N.A.	N.A.
418.245	8.74	RP	0.414166	0.000919345	1.0668	Zimbabwe	2707.4	6537	C21H32O4N5	9	Unknown_Structure		N.A.	N.A.	N.A.		293.105	15.95	HN	2.20761	2.60241e-05	1.15351	Hehua	625656	283409	C15H17O6	7	(1R,4aR,6aR,7S)-1-hydroxy-1-(hydroxymethyl)-7,8-dimethyl-2-oxo-4,4a,6a,7-tetrahydropentaleno[1,6a-c]pyran-5-carboxylic acid	Terpenoids and Steroids	0.566667	FCC	[M-H]-
420.153	16.46	HP	0.421226	0.000952243	1.06144	Zimbabwe	2203.6	5231.4	C18H30O6NS2	5	Unknown_Structure		N.A.	N.A.	N.A.		293.124	7.18	HN	2.17011	0.00124806	1.05008	Hehua	32553	15000.6	C19H17O3	11	1,6,6-trimethyl-8,9-dihydro-7H-naphtho[1,2-g][1]benzofuran-10,11-dione	Terpenoids and Steroids	0.6	FCC	[M-H]-
420.184	8.37	HP	0.457356	0.000666071	1.07465	Zimbabwe	16723.4	36565.4	C18H30O10N	5	Unknown_Structure		N.A.	N.A.	N.A.		293.884	19.61	HN	4.76441	0.000910996	1.07106	Hehua	2248.8	472	Unknown_Formula	0	Unknown_Structure	N.A.	N.A.	N.A.
420.215	9.41	HP	0.418136	0.00342521	1.00094	Zimbabwe	834.6	1996	C21H30O6N3	9	Unknown_Structure		N.A.	N.A.	N.A.		293.887	18.87	HP	8.84396	0.00113465	1.05616	Hehua	498.8	56.4	C8H2O3NS2Cl2	8	Unknown_Structure	N.A.	N.A.	N.A.
421.05	8.04	HN	0.494027	0.00112439	1.05557	Zimbabwe	3457.2	6998	C23H15O2N2Cl2	16	Unknown_Structure		N.A.	N.A.	N.A.		294.102	15.79	HN	2.25474	0.000267389	1.10402	Hehua	80137	35541.6	C14H16O6N	7	2-[1-carboxyethyl-(2-methoxyacetyl)amino]-3-methylbenzoic acid	Amino Acids, Peptides, and Analogues	0.525	FCC	[M-H]-
421.144	8.5	HP	0.482586	0.000931219	1.06214	Zimbabwe	22458	46536.8	C16H25O11N2	6	Unknown_Structure		N.A.	N.A.	N.A.		294.108	15.59	HN	2.15494	0.000436708	1.09021	Hehua	74860.6	34739	C13H16O5N3	7	Unknown_Structure	N.A.	N.A.	N.A.
421.145	8.6	HP	0.478786	0.000700608	1.07302	Zimbabwe	22718.6	47450.4	C19H26O9Na	7	Unknown_Structure		N.A.	N.A.	N.A.		294.121	11.09	HN	2.97053	0.000220976	1.11255	Hehua	14997.6	5048.8	C12H16O4N5	7	Unknown_Structure	N.A.	N.A.	N.A.
421.226	6.7	RP	0.460273	0.00290791	1.00988	Zimbabwe	694	1507.8	C23H33O7	8	Unknown_Structure		N.A.	N.A.	N.A.		294.18	12.36	HP	3.58734	0.00131312	1.04951	Hehua	1643	458	C15H24O3N3	6	Unknown_Structure	N.A.	N.A.	N.A.
422.15	8.61	HP	0.243824	0.00015425	1.11864	Zimbabwe	1893	7763.8	C17H28O9NS	5	Unknown_Structure		N.A.	N.A.	N.A.		295.13	6.23	RP	2.46386	0.000951271	1.06191	Hehua	6477	2628.8	C14H19O5N2	7	Unknown_Structure	N.A.	N.A.	N.A.
422.153	8.62	HP	0.296828	0.00270927	1.01275	Zimbabwe	2242	7553.2	C19H24O8N3	10	Unknown_Structure		N.A.	N.A.	N.A.		295.139	6.08	RP	2.13783	5.30577e-05	1.14227	Hehua	7125.4	3333	C13H19O4N4	7	Unknown_Structure	N.A.	N.A.	N.A.
422.227	16.81	HP	0.0605379	9.83628e-06	1.16684	Zimbabwe	2395.8	39575.2	C21H32O6N3	8	Unknown_Structure		N.A.	N.A.	N.A.		295.895	16.39	HN	2.48176	4.78435e-05	1.14496	Hehua	57409.6	23132.6	Unknown_Formula	0	Unknown_Structure	N.A.	N.A.	N.A.
423.058	14.31	HP	0.190976	0.00251969	1.01743	Zimbabwe	397	2078.8	Unknown_Formula	0	Unknown_Structure		N.A.	N.A.	N.A.		296.891	16.41	HN	4.9717	0.00167791	1.04245	Hehua	7097.6	1427.6	Unknown_Formula	0	Unknown_Structure	N.A.	N.A.	N.A.
423.064	14.33	HP	0.201023	0.00280136	1.01198	Zimbabwe	448	2228.6	Unknown_Formula	0	Unknown_Structure		N.A.	N.A.	N.A.		296.942	19.33	HP	2.23098	0.00217128	1.02434	Hehua	21724.8	9737.8	C7H6O5N2S2Cl	6	Unknown_Structure	N.A.	N.A.	N.A.
425.064	6.63	RN	0.367767	0.000954331	1.06149	Zimbabwe	828.8	2253.6	C18H17O12	10	Unknown_Structure		N.A.	N.A.	N.A.		297.204	10.29	RP	28.1219	0.0003012	1.10157	Hehua	2261	80.4	C17H29O4	4	Unknown_Structure	N.A.	N.A.	N.A.
425.066	6.65	RN	0.379063	0.00139211	1.04573	Zimbabwe	856	2258.2	C13H15O8N4SF2	7	Unknown_Structure		N.A.	N.A.	N.A.		297.89	16.39	HN	5.23445	6.0959e-06	1.17395	Hehua	3786.6	723.4	C2H5O6NSI	0	Unknown_Structure	N.A.	N.A.	N.A.
426.124	14.27	HN	0.206115	1.21955e-05	1.16472	Zimbabwe	2463.4	11951.6	C22H20O8N	13	Unknown_Structure		N.A.	N.A.	N.A.		298.062	19.31	HP	2.74684	0.00297064	1.00776	Hehua	1174	427.4	C12H13O4N3Cl	8	Unknown_Structure	N.A.	N.A.	N.A.
426.162	17.15	HP	1.60154e-07	0.00124332	1.05014	Zimbabwe	0	624.4	C22H24O6N3	13	Unknown_Structure		N.A.	N.A.	N.A.		298.128	10.77	HN	2.31158	0.00144752	1.04329	Hehua	1884.4	815.2	C14H20O6N	5	Unknown_Structure	N.A.	N.A.	N.A.
427.082	6.65	RP	0.138849	0.000294357	1.10172	Zimbabwe	195	1404.4	C19H21O5N2Cl2	10	Unknown_Structure		N.A.	N.A.	N.A.		298.222	8.5	RP	17.6225	0.000315703	1.10458	Hehua	719	40.8	C14H28O2N5	4	Unknown_Structure	N.A.	N.A.	N.A.
427.085	6.84	RP	0.133295	0.00031553	1.09968	Zimbabwe	186.8	1401.4	C18H19O12	10	Unknown_Structure		N.A.	N.A.	N.A.		299.889	19.44	HP	3.23977	0.000313147	1.09998	Hehua	886.4	273.6	Unknown_Formula	0	Unknown_Structure	N.A.	N.A.	N.A.
427.123	5.54	HP	0.0923094	0.00088214	1.06522	Zimbabwe	173.8	1882.8	C17H24O11Na	6	methyl 7-hydroxy-7-(hydroxymethyl)-1-[3,4,5-trihydroxy-6-(hydroxymethyl)oxan-2-yl]oxy-4a,7a-dihydro-1H-cyclopenta[c]pyran-4-carboxylate	Carbohydrates and Glycosidic Conjugates	0.733333	FCC	[M+Na]+		299.89	19.62	HP	2.39251	0.0014541	1.04345	Hehua	843.6	352.6	Unknown_Formula	0	Unknown_Structure	N.A.	N.A.	N.A.
428.14	13.1	HN	0.329586	0.000279968	1.10264	Zimbabwe	574.6	1743.4	C21H22O7N3	12	Unknown_Structure		N.A.	N.A.	N.A.		300.142	3.62	RP	2.68814	3.24262e-05	1.15003	Hehua	58855.8	21894.6	C18H19O2NF	10	[2-(4,4-dimethyl-5H-1,3-oxazol-2-yl)-5-fluorophenyl]-phenylmethanol	Exogenous / Synthetic Compounds & Contaminants	0.5	FCC	[M+H]+
428.247	6.82	RP	0.471196	8.82323e-05	1.13141	Zimbabwe	7816.2	16588	C25H34O5N	10	Unknown_Structure		N.A.	N.A.	N.A.		300.143	10.44	HP	3.22559	4.51545e-05	1.14467	Hehua	70607.6	21889.8	C14H22O6N	5	Unknown_Structure	N.A.	N.A.	N.A.
428.249	9.06	RP	0.450646	0.000673424	1.07496	Zimbabwe	2399.6	5324.8	C22H38O5NS	5	Unknown_Structure		N.A.	N.A.	N.A.		300.155	11.15	HP	2.09229	0.000936602	1.07032	Hehua	194707	93059.2	C13H22O5N3	5	Unknown_Structure	N.A.	N.A.	N.A.
429.146	7.32	HP	0.278126	0.00121503	1.05214	Zimbabwe	1670.2	6005.2	C25H21O5N2	17	Unknown_Structure		N.A.	N.A.	N.A.		300.156	10.44	HP	2.93283	2.48447e-05	1.15459	Hehua	49869.2	17003.8	C13H22O5N3	5	Unknown_Structure	N.A.	N.A.	N.A.
429.149	11.43	HP	0.418499	0.000422574	1.09131	Zimbabwe	1918.4	4584	C18H25O10N2	8	Unknown_Structure		N.A.	N.A.	N.A.		300.156	4.43	RP	3.53036	1.32429e-05	1.16347	Hehua	29405.8	8329.4	C13H22O5N3	5	Unknown_Structure	N.A.	N.A.	N.A.
429.252	6.82	RP	0.356656	1.22534e-06	1.18619	Zimbabwe	1329.4	3727.4	C22H37O8	5	Unknown_Structure		N.A.	N.A.	N.A.		300.985	20.45	HP	20.9225	0.00344472	1.00201	Hehua	648.6	31	C14H6O2N2SCl	13	Unknown_Structure	N.A.	N.A.	N.A.
429.271	14.65	HP	0.13844	3.79246e-05	1.14732	Zimbabwe	2056.8	14857	C25H37O4N2	9	Unknown_Structure		N.A.	N.A.	N.A.		301.121	9.91	HN	2.15003	0.00123983	1.05239	Hehua	3178.6	1478.4	C16H17O4N2	9	Unknown_Structure	N.A.	N.A.	N.A.
429.275	14.58	HP	0.126473	4.25614e-05	1.14532	Zimbabwe	1955.8	15464.2	C25H37O4N2	9	Unknown_Structure		N.A.	N.A.	N.A.		301.166	11.32	HP	2.7972	0.00326078	1.00748	Hehua	7155.8	2558.2	C16H21O2N4	9	Unknown_Structure	N.A.	N.A.	N.A.
429.276	3.69	RP	0.133135	0.00012021	1.12443	Zimbabwe	304	2283.4	C25H37O4N2	9	Unknown_Structure		N.A.	N.A.	N.A.		302.048	13	HN	14.1201	0.00293811	1.00832	Hehua	1386.6	98.2	C15H12O4NS	10	Unknown_Structure	N.A.	N.A.	N.A.
429.277	14.65	HP	0.135672	3.68518e-05	1.1478	Zimbabwe	2108.8	15543.4	C25H37O4N2	9	Unknown_Structure		N.A.	N.A.	N.A.		302.102	14.34	HN	14.1701	1.16399e-05	1.16482	Hehua	5781.4	408	C16H16O5N	9	Unknown_Structure	N.A.	N.A.	N.A.
430.194	14.72	HP	0.483657	0.00216999	1.02492	Zimbabwe	7120.4	14722	C22H28O6N3	11	Unknown_Structure		N.A.	N.A.	N.A.		302.158	7.6	RP	2.05206	0.000833999	1.06619	Hehua	9697.2	4725.6	C12H25O6NNa	1	Unknown_Structure	N.A.	N.A.	N.A.
430.276	9.24	RP	2.44714e-08	5.10929e-05	1.14206	Zimbabwe	0	4086.4	C22H40O7N	4	Unknown_Structure		N.A.	N.A.	N.A.		303.07	10.19	HN	2.43788	0.00291444	1.00926	Hehua	1279.4	524.8	C13H11O5N4	10	Unknown_Structure	N.A.	N.A.	N.A.
431.091	9.27	HP	0.221589	2.24802e-06	1.18154	Zimbabwe	1906.6	8604.2	C18H13O2N4F6	12	3-[3-[5-fluoro-2-(2,2,3,3,3-pentafluoropropoxy)phenyl]phenyl]-1H-1,2,4-triazole-5-carboxamide	Exogenous / Synthetic Compounds & Contaminants	0.511111	FCC	[M+H]+		303.072	11.36	HN	2.98764	2.64828e-05	1.1533	Hehua	3674.2	1229.8	C13H11O5N4	10	Unknown_Structure	N.A.	N.A.	N.A.
431.099	14.28	HN	0.382295	0.00318279	1.00423	Zimbabwe	4094	10709	C21H19O10	12	1,8-dihydroxy-3-[[3,4,5-trihydroxy-6-(hydroxymethyl)oxan-2-yl]oxymethyl]anthracene-9,10-dione	Carbohydrates and Glycosidic Conjugates	0.428571	FCC	[M-H]-		303.073	11.38	HN	3.27638	3.4418e-05	1.14898	Hehua	3689.2	1126	C13H11O5N4	10	Unknown_Structure	N.A.	N.A.	N.A.
431.159	10.04	HN	0.111205	3.31404e-06	1.17823	Zimbabwe	553.6	4978.2	C19H27O11	6	(2R,3S,4S,5R,6R)-2-[[(2R,3R,4R)-3,4-dihydroxy-4-(hydroxymethyl)oxolan-2-yl]oxymethyl]-6-[2-(4-hydroxyphenyl)ethoxy]oxane-3,4,5-triol	Carbohydrates and Glycosidic Conjugates	0.581818	FCC	[M-H]-		303.075	19.34	HP	7.03354	0.00136139	1.04721	Hehua	209.6	29.8	C12H16O5N2Cl	6	Unknown_Structure	N.A.	N.A.	N.A.
432.099	9.32	HP	0.128226	0.000115365	1.12536	Zimbabwe	188.8	1472.4	C19H25O2N3Cl3	8	Unknown_Structure		N.A.	N.A.	N.A.		303.075	11.38	HN	3.11439	6.31825e-05	1.13804	Hehua	3735.4	1199.4	C13H11O5N4	10	N-Acetylaspartylglutamic acid	Amino Acids, Peptides, and Analogues	0.64418	DP	N.A.
432.155	14.41	HP	0.214766	0.000798213	1.06898	Zimbabwe	3421.4	15930.8	C18H26O11N	7	Unknown_Structure		N.A.	N.A.	N.A.		303.098	6.1	HP	26.7318	7.02425e-05	1.1389	Hehua	2432.6	91	C11H19O2N4S2	5	Unknown_Structure	N.A.	N.A.	N.A.
432.208	14.79	HP	0.194661	0.00268708	1.01712	Zimbabwe	4385.2	22527.4	C24H26O3N5	15	Unknown_Structure		N.A.	N.A.	N.A.		303.107	8.83	HP	8.71074	3.81369e-05	1.15183	Hehua	6944.2	797.2	C14H15O4N4	10	Unknown_Structure	N.A.	N.A.	N.A.
433.1	9.25	HP	0.458811	0.00112354	1.05432	Zimbabwe	256.2	558.4	C21H18O7N2Na	14	Unknown_Structure		N.A.	N.A.	N.A.		303.112	8.85	HP	6.70875	9.9159e-05	1.13409	Hehua	7311.2	1089.8	C14H15O4N4	10	Unknown_Structure	N.A.	N.A.	N.A.
433.161	16	HP	0.324397	0.002531	1.01702	Zimbabwe	815.6	2514.2	C16H25O10N4	7	Unknown_Structure		N.A.	N.A.	N.A.		303.131	13.7	HP	8.66512	3.24776e-05	1.15147	Hehua	4109	474.2	C11H19O6N4	5	Unknown_Structure	N.A.	N.A.	N.A.
433.164	15.82	HP	0.355151	0.00338686	1.00043	Zimbabwe	924.6	2603.4	C18H29O8N2S	6	Unknown_Structure		N.A.	N.A.	N.A.		303.137	13.39	HP	2.28205	0.00284995	1.01183	Hehua	4233.2	1855	C16H19O4N2	9	(6aS)-3,6-dihydroxy-2-methoxy-8-[(E)-prop-1-enyl]-5,6,6a,7-tetrahydropyrrolo[2,1-c][1,4]benzodiazepin-11-one	Alkaloids and Nitrogenous Derivatives	0.525	FCC	[M+H]+
433.177	15.88	HP	0.155002	0.00327358	1.00234	Zimbabwe	536.4	3460.6	C20H26O3N6Cl	11	Unknown_Structure		N.A.	N.A.	N.A.		303.177	7.59	RP	2.15901	0.000993068	1.06012	Hehua	1034.6	479.2	C13H28O6Na	0	Unknown_Structure	N.A.	N.A.	N.A.
434.187	6.86	RP	0.421595	2.02626e-05	1.15724	Zimbabwe	11750.2	27870.8	C23H24O4N5	15	(1S,9R,14E)-11-hydroxy-14-(1H-imidazol-5-ylmethylidene)-2-methoxy-9-(2-methylbut-3-en-2-yl)-2,13,16-triazatetracyclo[7.7.0.01,13.03,8]hexadeca-3,5,7,10-tetraene-12,15-dione	Alkaloids and Nitrogenous Derivatives	0.542857	FCC	[M+H]+		303.207	7.69	RP	2.02794	0.0015106	1.04402	Hehua	1567.6	773	C18H27O2N2	7	Unknown_Structure	N.A.	N.A.	N.A.
434.193	7.27	RP	0.398028	1.40678e-05	1.16224	Zimbabwe	19087.2	47954.4	C26H28O5N	14	Unknown_Structure		N.A.	N.A.	N.A.		303.91	19.65	HN	3.67687	0.000229334	1.11003	Hehua	9294.4	2527.8	C6H4O7NSCl2	4	Unknown_Structure	N.A.	N.A.	N.A.
434.194	8.68	HP	0.253221	4.00291e-06	1.17656	Zimbabwe	16039	63340	C26H28O5N	14	Unknown_Structure		N.A.	N.A.	N.A.		303.917	19.5	HN	3.23916	1.22212e-05	1.16417	Hehua	8594.8	2653.4	C2H10O6NP3SCl	0	Unknown_Structure	N.A.	N.A.	N.A.
434.195	6.85	RP	0.429434	5.50965e-05	1.14068	Zimbabwe	20290.6	47249.6	C21H28O7N3	10	Unknown_Structure		N.A.	N.A.	N.A.		305.175	12.84	HP	7.14186	0.00267779	1.01373	Hehua	1238.4	173.4	C14H21O2N6	8	Unknown_Structure	N.A.	N.A.	N.A.
434.198	8.67	HP	0.27605	2.89265e-06	1.17947	Zimbabwe	19329.6	70022	C26H28O5N	14	Unknown_Structure		N.A.	N.A.	N.A.		305.211	12.48	RP	2.24954	0.000288338	1.10242	Hehua	21631.6	9616	Unknown_Formula	0	Unknown_Structure	N.A.	N.A.	N.A.
434.201	7.27	RP	0.400645	1.51824e-05	1.16126	Zimbabwe	23022.4	57463.4	C19H32O10N	5	Unknown_Structure		N.A.	N.A.	N.A.		305.211	12.5	RP	2.28011	0.000252778	1.10616	Hehua	21651	9495.6	Unknown_Formula	0	Unknown_Structure	N.A.	N.A.	N.A.
434.215	8.58	HP	0.226625	4.00831e-05	1.14644	Zimbabwe	10411.6	45942	C23H32O7N	9	Unknown_Structure		N.A.	N.A.	N.A.		305.221	7.83	RP	2.23432	4.85513e-05	1.14316	Hehua	4824.8	2159.4	C13H29O4N4	2	Unknown_Structure	N.A.	N.A.	N.A.
435.199	8.51	HP	0.233254	0.00275511	1.01226	Zimbabwe	2163.8	9276.6	C18H31O10N2	5	Unknown_Structure		N.A.	N.A.	N.A.		305.222	4.08	HP	2.02447	0.000207735	1.11143	Hehua	17206.4	8499.2	C18H29O2N2	6	Unknown_Structure	N.A.	N.A.	N.A.
435.21	8.67	HP	0.215251	4.67737e-05	1.14365	Zimbabwe	2567.6	11928.4	C22H31O7N2	9	Unknown_Structure		N.A.	N.A.	N.A.		306.06	9.04	HP	9.84185	0.000115169	1.12823	Hehua	1269.6	129	C14H12O7N	10	Unknown_Structure	N.A.	N.A.	N.A.
436.176	9.8	HP	0.237814	0.000105218	1.12741	Zimbabwe	1700.8	7151.8	C25H26O6N	14	Unknown_Structure		N.A.	N.A.	N.A.		306.081	10.08	HP	5.71026	0.00356992	1.01164	Hehua	3204.6	561.2	C11H16O9N	5	Unknown_Structure	N.A.	N.A.	N.A.
436.177	10.06	HP	0.295251	0.000114141	1.12564	Zimbabwe	2078.8	7040.8	C25H26O6N	14	Unknown_Structure		N.A.	N.A.	N.A.		306.086	10.06	HP	6.10728	0.00427105	1.00083	Hehua	3370	551.8	C17H12O3N3	14	Unknown_Structure	N.A.	N.A.	N.A.
436.191	9.9	HP	0.271885	0.000176481	1.11583	Zimbabwe	2166	7966.6	C24H26O5N3	14	Unknown_Structure		N.A.	N.A.	N.A.		306.157	12.64	HP	2.0024	0.000812325	1.06867	Hehua	4671.2	2332.8	C13H24O7N	3	Unknown_Structure	N.A.	N.A.	N.A.
436.197	9.87	HP	0.296712	6.87782e-05	1.13635	Zimbabwe	2546.2	8581.4	C22H30O8N	9	Unknown_Structure		N.A.	N.A.	N.A.		306.16	7.09	HP	3.39609	0.00227391	1.0265	Hehua	6706.6	1974.8	C19H20ON3	12	Unknown_Structure	N.A.	N.A.	N.A.
438.196	5.34	RP	0.308893	0.00122932	1.0527	Zimbabwe	720.4	2332.2	C25H28O6N	13	Unknown_Structure		N.A.	N.A.	N.A.		306.18	7.12	HP	4.05024	0.000499417	1.08908	Hehua	3224.8	796.2	C16H24O3N3	7	Unknown_Structure	N.A.	N.A.	N.A.
439.157	7.27	RP	0.464724	5.59039e-05	1.14036	Zimbabwe	3699.2	7960	C21H27O10	9	Unknown_Structure		N.A.	N.A.	N.A.		306.203	7.02	RP	2.46348	0.000151208	1.11962	Hehua	7069.2	2869.6	Unknown_Formula	0	Unknown_Structure	N.A.	N.A.	N.A.
439.236	11.48	HP	0.199334	0.000126051	1.1233	Zimbabwe	634.2	3181.6	C29H31O2N2	16	Unknown_Structure		N.A.	N.A.	N.A.		306.204	7.48	RP	2.18413	0.00035548	1.09635	Hehua	6573.8	3009.8	C13H28O5N3	2	Unknown_Structure	N.A.	N.A.	N.A.
439.239	11.8	HP	0.214295	0.00125667	1.04958	Zimbabwe	663.8	3097.6	C29H31O2N2	16	Unknown_Structure		N.A.	N.A.	N.A.		306.206	7.48	RP	2.34983	0.00040306	1.0922	Hehua	7122.8	3031.2	C18H28O3N	6	Unknown_Structure	N.A.	N.A.	N.A.
440.158	7.27	RP	0.444444	0.000233747	1.10804	Zimbabwe	714.4	1607.4	Unknown_Formula	0	Unknown_Structure		N.A.	N.A.	N.A.		306.207	7.1	HP	2.41211	5.66071e-07	1.19116	Hehua	78484.2	32537.6	C18H28O3N	6	(E)-N-[(4-hydroxy-3-methoxyphenyl)methyl]-8-methylnon-6-enamide	Lipids and Lipid-like Molecules	0.5	FCC	[M+H]+
440.249	7.37	RP	0.47544	0.000219469	1.11022	Zimbabwe	892.4	1877	C15H34O8N7	3	Unknown_Structure		N.A.	N.A.	N.A.		306.227	7.23	HP	2.26997	0.00212914	1.02743	Hehua	14368	6329.6	C15H32O5N	2	(1-acetyloxy-3-hydroxypropan-2-yl) decanoate	Lipids and Lipid-like Molecules	0.4	FCC	[M+NH4]+
441.101	8.25	RN	0.314905	0.0012493	1.04987	Zimbabwe	494.4	1570	C19H21O12	9	Unknown_Structure		N.A.	N.A.	N.A.		306.248	10.94	RP	2.19214	0.000286149	1.10201	Hehua	7577.8	3456.8	Unknown_Formula	0	Unknown_Structure	N.A.	N.A.	N.A.
441.111	8.43	HP	0.499269	0.000975329	1.06053	Zimbabwe	48160.2	96461.4	C12H25O17	1	Unknown_Structure		N.A.	N.A.	N.A.		306.248	10.97	RP	2.18705	0.000214759	1.10999	Hehua	7560.2	3456.8	Unknown_Formula	0	Unknown_Structure	N.A.	N.A.	N.A.
441.144	8.93	HP	0.494641	0.000255942	1.10525	Zimbabwe	5695	11513.4	C20H25O11	9	8-tert-butyl-6,9,12,17-tetrahydroxy-16-methyl-2,4,14,19-tetraoxahexacyclo[8.7.2.01,11.03,7.07,11.013,17]nonadecane-5,15,18-trione	Terpenoids and Steroids	0.458824	FCC	[M+H]+		306.25	10.66	RP	2.29559	0.000154482	1.11869	Hehua	8205.8	3574.6	Unknown_Formula	0	Unknown_Structure	N.A.	N.A.	N.A.
441.223	17.32	HP	0.491018	0.00175725	1.03446	Zimbabwe	13704.6	27910.6	C21H33O8N2	7	Unknown_Structure		N.A.	N.A.	N.A.		306.252	10.69	RP	2.2346	0.000129021	1.12306	Hehua	8273.4	3702.4	Unknown_Formula	0	Unknown_Structure	N.A.	N.A.	N.A.
442.168	8.23	RP	0.322967	0.000720359	1.07172	Zimbabwe	2114.4	6546.8	C20H28O10N	8	Unknown_Structure		N.A.	N.A.	N.A.		306.9	6.85	RN	2.43371	9.28244e-05	1.1303	Hehua	1582.4	650.2	Unknown_Formula	0	Unknown_Structure	N.A.	N.A.	N.A.
442.18	8.23	RP	0.318242	0.00109799	1.05523	Zimbabwe	1774.2	5575	C19H28O9N3	8	Unknown_Structure		N.A.	N.A.	N.A.		306.991	8.47	HN	2.88446	0.000137165	1.12549	Hehua	1677.6	581.6	C4H20O5PS4	0	Unknown_Structure	N.A.	N.A.	N.A.
443.126	15.47	HP	0.329429	0.000708429	1.07314	Zimbabwe	1057.6	3210.4	C17H23O8N4S	9	Unknown_Structure		N.A.	N.A.	N.A.		307.048	5.52	HN	3.17892	0.00236315	1.02049	Hehua	977.2	307.4	C15H7O4N4	14	Unknown_Structure	N.A.	N.A.	N.A.
446.16	9.27	HP	0.484144	0.000313078	1.09959	Zimbabwe	732.8	1513.6	C21H24O8N3	12	Unknown_Structure		N.A.	N.A.	N.A.		307.09	5.03	HN	2.14985	0.000277616	1.10304	Hehua	41615.6	19357.4	C14H15O6N2	8	Unknown_Structure	N.A.	N.A.	N.A.
448.146	9.88	HP	0.202308	4.64285e-05	1.14421	Zimbabwe	799.4	3951.4	C18H26O12N	7	Unknown_Structure		N.A.	N.A.	N.A.		307.211	7.07	HP	2.17597	9.29829e-05	1.13539	Hehua	14344	6592	C16H27O2N4	6	Unknown_Structure	N.A.	N.A.	N.A.
448.218	6.5	RP	0.477274	1.22721e-06	1.18619	Zimbabwe	49579.6	103881	C20H34O10N	5	Unknown_Structure		N.A.	N.A.	N.A.		308.095	15.26	HN	12.5176	0.00355738	1.00444	Hehua	11598.8	926.6	C11H18O9N	3	5-acetamido-2,4-dihydroxy-6-(1,2,3-trihydroxypropyl)oxane-2-carboxylic acid	Carbohydrates and Glycosidic Conjugates	0.6	FCC	[M-H]-
448.218	7	RP	0.462827	1.33084e-06	1.18565	Zimbabwe	48392.2	104558	C24H34O5NS	9	Unknown_Structure		N.A.	N.A.	N.A.		308.217	7.16	RP	7.10768	0.000116486	1.12676	Hehua	2072.6	291.6	C13H30O5N3	1	Unknown_Structure	N.A.	N.A.	N.A.
449.123	11.5	HP	0.260755	4.03501e-05	1.14681	Zimbabwe	335.8	1287.8	C17H22O11N2F	8	Unknown_Structure		N.A.	N.A.	N.A.		308.222	7.42	RP	5.82604	9.79319e-05	1.13087	Hehua	2103.2	361	C18H30O3N	5	Unknown_Structure	N.A.	N.A.	N.A.
449.22	6.5	RP	0.486442	1.68092e-06	1.18389	Zimbabwe	11445.2	23528.4	C24H33O8	9	Unknown_Structure		N.A.	N.A.	N.A.		308.225	7.19	RP	6.83769	0.00171889	1.04089	Hehua	2300.2	336.4	C18H30O3N	5	Unknown_Structure	N.A.	N.A.	N.A.
450.188	15.57	HP	0.341904	0.00252282	1.01671	Zimbabwe	912.2	2668	C26H28O6N	14	Unknown_Structure		N.A.	N.A.	N.A.		308.989	7.87	HN	2.84893	0.000253869	1.10601	Hehua	56844.2	19952.8	C11H11O6Cl2	5	Unknown_Structure	N.A.	N.A.	N.A.
450.192	9.57	HP	0.199241	1.53885e-05	1.16103	Zimbabwe	3695.8	18549.4	C26H28O6N	14	Unknown_Structure		N.A.	N.A.	N.A.		308.994	7.36	HN	2.15564	0.00106924	1.05703	Hehua	36296.6	16838	C11H5O9N2	10	Unknown_Structure	N.A.	N.A.	N.A.
450.194	10.19	HP	0.420464	0.000153397	1.11861	Zimbabwe	17713.8	42129.2	C26H28O6N	14	Unknown_Structure		N.A.	N.A.	N.A.		308.996	7.85	HN	2.81081	0.000338685	1.0977	Hehua	58507	20815	C11H5O9N2	10	Unknown_Structure	N.A.	N.A.	N.A.
450.195	9.63	HP	0.245705	7.61652e-06	1.16972	Zimbabwe	6475.6	26355.2	C26H28O6N	14	Unknown_Structure		N.A.	N.A.	N.A.		309.088	10.78	RP	2.82269	0.000484736	1.0866	Hehua	40667	14407.2	C15H12O2N2F3	10	Unknown_Structure	N.A.	N.A.	N.A.
450.197	10.19	HP	0.417872	0.000123584	1.12378	Zimbabwe	18038.8	43168.2	C19H32O11N	5	Unknown_Structure		N.A.	N.A.	N.A.		309.12	4.38	RP	16.6214	1.3997e-09	1.20931	Hehua	12080.4	726.8	C13H17O5N4	8	Unknown_Structure	N.A.	N.A.	N.A.
450.198	9.57	HP	0.180672	1.16223e-05	1.16469	Zimbabwe	3529	19532.6	C19H32O11N	5	Unknown_Structure		N.A.	N.A.	N.A.		309.124	14.33	HP	6.27523	0.00217451	1.02419	Hehua	4737.8	755	C18H17O3N2	12	Unknown_Structure	N.A.	N.A.	N.A.
450.206	10.19	HP	0.426073	0.000359171	1.09521	Zimbabwe	16674.2	39134.6	C25H28O5N3	14	Unknown_Structure		N.A.	N.A.	N.A.		309.13	5.23	HN	15.6818	7.55722e-08	1.20038	Hehua	4977.4	317.4	C18H17O3N2	11	Unknown_Structure	N.A.	N.A.	N.A.
450.213	9.57	HP	0.197813	0.000121482	1.12417	Zimbabwe	2210.8	11176.2	C23H32O8N	9	Unknown_Structure		N.A.	N.A.	N.A.		309.145	5.23	HN	44692001	4.09982e-07	1.19301	Hehua	4469.2	0	C15H21O5N2	6	Unknown_Structure	N.A.	N.A.	N.A.
450.216	9.95	HP	0.397801	0.000436929	1.08904	Zimbabwe	6475	16277	C23H32O8N	9	Unknown_Structure		N.A.	N.A.	N.A.		309.164	19.12	HP	11.4289	0.000201809	1.11169	Hehua	13865.6	1213.2	C12H25O7N2	2	Unknown_Structure	N.A.	N.A.	N.A.
451.138	10.33	HN	0.489096	0.000197127	1.11237	Zimbabwe	2825.8	5777.6	C20H23O10N2	10	Unknown_Structure		N.A.	N.A.	N.A.		309.169	19.09	HP	10.0737	5.0565e-05	1.14288	Hehua	11611	1152.6	C18H21ON4	11	Unknown_Structure	N.A.	N.A.	N.A.
451.195	10.19	HP	0.425272	0.00166358	1.0373	Zimbabwe	5108.2	12011.6	C23H31O9	9	Unknown_Structure		N.A.	N.A.	N.A.		310.086	10.82	RP	2.98189	0.000355392	1.09704	Hehua	6652	2230.8	C16H14O3NFNa	10	Unknown_Structure	N.A.	N.A.	N.A.
451.199	9.56	HP	0.237018	7.04388e-05	1.13591	Zimbabwe	1321.8	5576.8	C16H35O14	0	Unknown_Structure		N.A.	N.A.	N.A.		310.112	16.51	HP	1.1658e+07	0.00174361	1.03496	Hehua	1165.8	0	C11H20O9N	3	(4S,5R,6R)-5-acetamido-2,4-dihydroxy-6-[(1R,2R)-1,2,3-trihydroxypropyl]oxane-2-carboxylic acid	Carbohydrates and Glycosidic Conjugates	0.553846	FCC	[M+H]+
451.208	10.06	HP	0.305461	0.00132856	1.04722	Zimbabwe	3580.8	11722.6	C17H31O10N4	5	Unknown_Structure		N.A.	N.A.	N.A.		310.115	14.33	HP	2.42695	3.25912e-05	1.15017	Hehua	4362.2	1797.4	C11H20O9N	3	Unknown_Structure	N.A.	N.A.	N.A.
452.138	15.1	HN	0.359871	0.000474875	1.08674	Zimbabwe	1560.4	4336	C24H22O8N	14	Unknown_Structure		N.A.	N.A.	N.A.		310.125	12.02	HP	18.4522	2.23524e-05	1.15574	Hehua	50308	2726.4	C19H20ONS	11	2-(1-methylpiperidin-4-ylidene)-6-thiatricyclo[8.4.0.03,7]tetradeca-1(14),3(7),4,10,12-pentaen-8-one	Alkaloids and Nitrogenous Derivatives	0.733333	FCC	[M+H]+
452.173	15.56	HP	0.440352	0.000230715	1.10914	Zimbabwe	4989.8	11331.4	C25H26O7N	14	Unknown_Structure		N.A.	N.A.	N.A.		310.126	4.57	RP	5.36587	4.47323e-09	1.20746	Hehua	69278.8	12911	C19H20ONS	11	2-(1-methylpiperidin-4-ylidene)-6-thiatricyclo[8.4.0.03,7]tetradeca-1(14),3(7),4,10,12-pentaen-8-one	Alkaloids and Nitrogenous Derivatives	0.733333	FCC	[M+H]+
452.176	15.57	HP	0.43154	0.00110588	1.056	Zimbabwe	5230	12119.4	C19H26O8N5	10	Unknown_Structure		N.A.	N.A.	N.A.		310.128	14.33	HP	6.3948	0.0009555	1.06218	Hehua	3738.4	584.6	C15H20O6N	7	Unknown_Structure	N.A.	N.A.	N.A.
453.188	13.52	HP	0.266714	0.000637588	1.07618	Zimbabwe	2790.2	10461.4	Unknown_Formula	0	Unknown_Structure		N.A.	N.A.	N.A.		310.128	12.06	HP	13.1776	0.000194948	1.11254	Hehua	53158.6	4034	C19H20ONS	11	2-(1-methylpiperidin-4-ylidene)-6-thiatricyclo[8.4.0.03,7]tetradeca-1(14),3(7),4,10,12-pentaen-8-one	Alkaloids and Nitrogenous Derivatives	0.733333	FCC	[M+H]+
453.191	13.56	HP	0.12965	0.000147617	1.11959	Zimbabwe	1326.6	10232.2	C27H25O3N4	18	Unknown_Structure		N.A.	N.A.	N.A.		310.167	19.08	HP	7456001	0.00128776	1.04891	Hehua	745.6	0	C9H24O3N7S	2	Unknown_Structure	N.A.	N.A.	N.A.
454.22	14.77	HP	0.0958975	0.000127876	1.12297	Zimbabwe	774.2	8073.2	C26H32O6N	12	Unknown_Structure		N.A.	N.A.	N.A.		310.169	18.49	HP	1.0074e+07	9.40246e-06	1.1684	Hehua	1007.4	0	C14H24ON5S	6	Unknown_Structure	N.A.	N.A.	N.A.
454.226	17.57	HP	0.1697	0.00315625	1.00491	Zimbabwe	1232.6	7263.4	C19H29O5N7F	9	Unknown_Structure		N.A.	N.A.	N.A.		310.966	19.34	HP	2.38854	0.00246746	1.01867	Hehua	16363.4	6850.8	C9H8O8SCl	6	Unknown_Structure	N.A.	N.A.	N.A.
455.109	6.33	HP	0.290652	5.6865e-05	1.14014	Zimbabwe	597	2054	C22H19O9N2	15	Unknown_Structure		N.A.	N.A.	N.A.		310.995	10.93	HN	3.78953	0.00245678	1.0235	Hehua	15394.6	4062.4	C6H8O5N6SCl	5	Unknown_Structure	N.A.	N.A.	N.A.
455.118	9	HP	0.214583	8.40807e-05	1.13233	Zimbabwe	14055.6	65502	C20H23O12	10	Unknown_Structure		N.A.	N.A.	N.A.		310.995	11.29	HN	2.34773	0.00214099	1.02517	Hehua	10777	4590.4	C11H7O7N2S	9	Unknown_Structure	N.A.	N.A.	N.A.
455.127	5.98	HP	0.0339418	4.66804e-05	1.14383	Zimbabwe	90	2651.6	C19H23O11N2	10	Unknown_Structure		N.A.	N.A.	N.A.		311.129	4.56	RP	9.64888	7.77675e-06	1.1695	Hehua	12366	1281.6	C17H20O4Na	8	(3,6,9-trimethylidene-2-oxo-3a,4,5,6a,7,8,9a,9b-octahydroazuleno[4,5-b]furan-8-yl) acetate	Terpenoids and Steroids	0.5	FCC	[M+Na]+
455.133	7.27	RP	0.322054	0.000444046	1.08878	Zimbabwe	552	1714	C19H23O11N2	10	Unknown_Structure		N.A.	N.A.	N.A.		311.132	4.57	RP	7.52233	7.38088e-06	1.17016	Hehua	12630	1679	C12H23O9	2	Unknown_Structure	N.A.	N.A.	N.A.
455.139	8.68	HP	0.194185	3.66908e-05	1.14803	Zimbabwe	19716.8	101536	C18H23O10N4	10	Unknown_Structure		N.A.	N.A.	N.A.		311.154	5.16	HN	6.23207	2.30316e-06	1.18211	Hehua	8448.2	1355.6	C17H19O2N4	10	Unknown_Structure	N.A.	N.A.	N.A.
455.151	8.5	HP	0.170197	0.000220526	1.10927	Zimbabwe	5467.6	32125.2	C28H23O6	18	5,10-bis(4-hydroxyphenyl)-4b,5,9b,10-tetrahydroindeno[2,1-a]indene-1,3,6,8-tetrol	Phenols, Phenylpropanoids, and Lignans	0.511111	FCC	[M+H]+		312.112	12.22	HP	2.23383	0.000153899	1.11864	Hehua	8896	3982.4	C20H14ON3	16	4,14,18-triazahexacyclo[14.6.1.02,14.03,11.05,10.020,23]tricosa-1,3(11),5,7,9,16(23),17,19,21-nonaen-15-one	Alkaloids and Nitrogenous Derivatives	0.4	FCC	[M+H]+
455.199	9.94	HP	0.260214	0.001838	1.0323	Zimbabwe	4698	18054.4	C21H31O9N2	8	Unknown_Structure		N.A.	N.A.	N.A.		312.123	8.47	RP	2.83801	6.03804e-06	1.17228	Hehua	3640.6	1282.8	C18H18O4N	11	Unknown_Structure	N.A.	N.A.	N.A.
455.205	9.91	HP	0.254793	0.00106646	1.0564	Zimbabwe	4838	18988	C24H32O7Na	9	Unknown_Structure		N.A.	N.A.	N.A.		312.125	12.16	HP	2.03284	5.26546e-06	1.17512	Hehua	27781.2	13666.2	C18H18O4N	11	(E)-3-(4-hydroxy-3-methoxyphenyl)-N-[(E)-2-(4-hydroxyphenyl)ethenyl]prop-2-enamide	Phenols, Phenylpropanoids, and Lignans	0.4	FCC	[M+H]+
455.216	8.08	HN	0.274283	0.000803631	1.06764	Zimbabwe	839.8	3061.8	C20H31O8N4	7	Unknown_Structure		N.A.	N.A.	N.A.		312.129	12.17	HP	2.08065	7.47057e-07	1.19063	Hehua	29437.8	14148.4	C16H18N5S	11	11-benzyl-8-thia-4,6,11-triazatricyclo[7.4.0.02,7]trideca-1(9),2,4,6-tetraene-3,5-diamine	Exogenous / Synthetic Compounds & Contaminants	1	FCC	[M+H]+
455.901	8.22	RN	0.2499	0.000166371	1.1166	Zimbabwe	499.8	2000	Unknown_Formula	0	Unknown_Structure		N.A.	N.A.	N.A.		312.132	12.13	HP	2.05308	2.35399e-06	1.18229	Hehua	29881.4	14554.4	C12H18O5N5	7	9-[(2R,3R,4S,5R)-3,4-dihydroxy-5-(hydroxymethyl)oxolan-2-yl]-2-(dimethylamino)-1H-purin-6-one	Alkaloids and Nitrogenous Derivatives	0.6	FCC	[M+H]+
457.12	10.11	HP	0.105664	0.000105267	1.1274	Zimbabwe	227.6	2154	C16H25O15	5	Unknown_Structure		N.A.	N.A.	N.A.		312.914	3.56	HN	3.26092	0.00197252	1.02936	Hehua	17194.2	5272.8	Unknown_Formula	0	Unknown_Structure	N.A.	N.A.	N.A.
457.12	17.72	HN	0.264948	0.00242694	1.01996	Zimbabwe	1333.8	5034.2	C17H21O11N4	9	Unknown_Structure		N.A.	N.A.	N.A.		312.927	3.64	HN	5.09543	7.10993e-05	1.13857	Hehua	19264.8	3780.8	Unknown_Formula	0	Unknown_Structure	N.A.	N.A.	N.A.
457.121	15.97	HN	0.217605	0.00317738	1.00534	Zimbabwe	4181.8	19217.4	C17H21O11N4	9	Unknown_Structure		N.A.	N.A.	N.A.		312.955	19.31	HP	3.09167	0.00201398	1.03104	Hehua	8755.6	2832	C15H2O6Cl	15	Unknown_Structure	N.A.	N.A.	N.A.
457.125	13.65	HN	0.497166	0.00240086	1.01959	Zimbabwe	3561	7162.6	C17H21O11N4	9	Unknown_Structure		N.A.	N.A.	N.A.		313.097	5.7	HN	3.12109	0.00265376	1.01881	Hehua	6541.8	2096	C14H17O8	6	Unknown_Structure	N.A.	N.A.	N.A.
457.126	9.73	HP	0.145349	0.000781654	1.06866	Zimbabwe	245	1685.6	C27H21O7	18	Unknown_Structure		N.A.	N.A.	N.A.		313.122	6.88	RP	5.89361	3.70972e-05	1.14801	Hehua	3578.6	607.2	C17H17O4N2	11	Unknown_Structure	N.A.	N.A.	N.A.
458.131	14.55	HP	0.206198	2.37996e-05	1.15537	Zimbabwe	307.4	1490.8	C14H29O12NSNa	1	Unknown_Structure		N.A.	N.A.	N.A.		313.133	12.16	HP	2.1705	0.00250946	1.01727	Hehua	5362	2470.4	C16H17O3N4	11	Unknown_Structure	N.A.	N.A.	N.A.
461.051	14.33	HN	0.483149	0.00334827	1.00176	Zimbabwe	1304.6	2700.2	C17H17O15	9	Unknown_Structure		N.A.	N.A.	N.A.		313.151	7.23	HP	4.00561	5.07289e-05	1.14709	Hehua	10284	2567.4	C17H21N4S	10	2-methyl-4-(4-methylpiperazin-1-yl)-10H-thieno[2,3-b][1,5]benzodiazepine	Exogenous / Synthetic Compounds & Contaminants	0.581818	FCC	[M+H]+
461.058	14.35	HN	0.36015	0.00274736	1.01541	Zimbabwe	1036.8	2878.8	C17H17O15	9	Unknown_Structure		N.A.	N.A.	N.A.		313.94	7.49	RN	3.74429	2.80506e-07	1.19491	Hehua	1804	481.8	C6H3N3SF5Cl2	3	Unknown_Structure	N.A.	N.A.	N.A.
461.164	7.28	RN	0.320185	0.00220707	1.02337	Zimbabwe	7198.6	22482.6	C20H29O12	6	2-(2-phenylethoxy)-6-[(3,4,5-trihydroxyoxan-2-yl)oxymethyl]oxane-3,4,5-triol	Carbohydrates and Glycosidic Conjugates	0.511111	FCC	[M+HCOO]-		314.086	3.69	RP	2.55489	0.000616269	1.07918	Hehua	1615.2	632.2	C13H16O8N	7	Unknown_Structure	N.A.	N.A.	N.A.
461.171	8.66	HN	0.459113	7.62216e-06	1.16976	Zimbabwe	14990.6	32651.2	C20H29O12	6	(2R,3S,4S,5R,6R)-5-[(2S,3R,4R)-3,4-dihydroxy-4-(hydroxymethyl)oxolan-2-yl]oxy-2-(hydroxymethyl)-6-(2-phenylethoxy)oxane-3,4-diol	Carbohydrates and Glycosidic Conjugates	0.511111	FCC	[M+HCOO]-		314.123	7.05	HP	2.64524	0.00109028	1.05614	Hehua	22861.2	8642.4	C14H20O7N	6	Unknown_Structure	N.A.	N.A.	N.A.
462.169	8.69	HN	0.154422	0.000142431	1.12052	Zimbabwe	945	6119.6	C23H28O9N	10	Unknown_Structure		N.A.	N.A.	N.A.		314.133	7.1	HP	2.84504	0.000232616	1.10801	Hehua	45736.8	16076	C13H20O6N3	6	Unknown_Structure	N.A.	N.A.	N.A.
462.232	7.27	RP	0.303107	2.83549e-06	1.17971	Zimbabwe	13611	44905	C28H30ON3F2	15	3-[1-[4,4-bis(4-fluorophenyl)butyl]piperidin-4-yl]-1H-benzimidazol-2-one	Exogenous / Synthetic Compounds & Contaminants	0.525	FCC	[M+H]+		314.136	7.79	RP	3.51672	8.02753e-06	1.16922	Hehua	9590.8	2727.2	C18H20O4N	10	Unknown_Structure	N.A.	N.A.	N.A.
462.248	7.27	RP	0.274854	3.18412e-05	1.15073	Zimbabwe	7245.6	26361.6	C25H36O7N	9	Unknown_Structure		N.A.	N.A.	N.A.		314.138	7.09	HP	3.34723	0.00140534	1.04571	Hehua	51966.4	15525.2	C18H20O4N	10	(E)-3-(4-hydroxy-3-methoxyphenyl)-N-[2-(4-hydroxyphenyl)ethyl]prop-2-enamide	Phenols, Phenylpropanoids, and Lignans	0.733333	FCC	[M+H]+
462.305	8.26	RP	0.434061	0.00245054	1.02077	Zimbabwe	2835.2	6531.8	C23H44O8N	3	Unknown_Structure		N.A.	N.A.	N.A.		314.146	7.09	HP	3.163	0.000231217	1.10861	Hehua	45088	14254.8	C12H20O5N5	6	Unknown_Structure	N.A.	N.A.	N.A.
463.235	7.27	RP	0.290927	2.02168e-06	1.18248	Zimbabwe	3177.8	10923	C25H35O8	9	4-[2-[(8S,9S,10R,11S,13S,14S,17R)-11,17-dihydroxy-10,13-dimethyl-3-oxo-2,6,7,8,9,11,12,14,15,16-decahydro-1H-cyclopenta[a]phenanthren-17-yl]-2-oxoethoxy]-4-oxobutanoic acid	Terpenoids and Steroids	0.533333	FCC	[M+H]+		314.214	6.79	RP	5.74073	0.00345388	1.00741	Hehua	434	75.6	C20H28O2N	8	Unknown_Structure	N.A.	N.A.	N.A.
465.118	11.53	HN	0.242814	0.000469425	1.08699	Zimbabwe	699.4	2880.4	C18H25O14	6	3-[(2S,3R,4S,5S,6R)-6-[[(2R,3R,4R)-3,4-dihydroxy-4-(hydroxymethyl)oxolan-2-yl]oxymethyl]-3,4,5-trihydroxyoxan-2-yl]oxy-2-methylpyran-4-one	Carbohydrates and Glycosidic Conjugates	0.566667	FCC	[M+HCOO]-		315.109	4.21	HN	4.65009	6.6982e-06	1.17116	Hehua	10735.2	2308.6	C15H15O4N4	10	Unknown_Structure	N.A.	N.A.	N.A.
469.094	9.57	HN	0.470652	0.0027496	1.01189	Zimbabwe	612.6	1301.6	C13H18O6N2F9	1	Unknown_Structure		N.A.	N.A.	N.A.		315.952	8.05	HN	3.15342	0.0016935	1.04035	Hehua	1364.8	432.8	Unknown_Formula	0	Unknown_Structure	N.A.	N.A.	N.A.
469.152	15.57	HP	0.345985	0.00210636	1.02563	Zimbabwe	993.6	2871.8	C17H29O11N2S	5	5-[[1-carboxy-2-[(E)-prop-1-enyl]sulfinylethyl]amino]-5-oxo-2-[(2,3,4,5-tetrahydroxyoxan-2-yl)methylamino]pentanoic acid	Amino Acids, Peptides, and Analogues	0.6	FCC	[M+H]+		316.224	4.7	HP	18.1072	1.35246e-08	1.20587	Hehua	14293.8	789.4	C15H30O4N3	3	Unknown_Structure	N.A.	N.A.	N.A.
469.156	15.26	HP	0.41831	0.00109734	1.05522	Zimbabwe	1234.6	2951.4	C19H25O10N4	10	Unknown_Structure		N.A.	N.A.	N.A.		316.228	3.4	HP	11.6025	0.000122524	1.12443	Hehua	8685.6	748.6	C20H30O2N	7	(2E,4E)-N-[2-(4-hydroxyphenyl)ethyl]dodeca-2,4-dienamide	Lipids and Lipid-like Molecules	0.6	FCC	[M+H]+
469.156	15.56	HP	0.406796	0.000140947	1.12067	Zimbabwe	1197.2	2943	C19H25O10N4	10	Unknown_Structure		N.A.	N.A.	N.A.		318.025	13.99	HP	29.853	5.02418e-06	1.177	Hehua	4346.6	145.6	C11H12O8NS	7	Unknown_Structure	N.A.	N.A.	N.A.
469.168	16.09	HP	0.139929	0.000505955	1.08446	Zimbabwe	158.4	1132	C22H25O4N6S	14	Unknown_Structure		N.A.	N.A.	N.A.		318.124	18.22	HP	6.1072	0.00227417	1.02736	Hehua	92564.4	15156.6	C19H16O2N3	14	Unknown_Structure	N.A.	N.A.	N.A.
470.181	16.73	HP	0.453805	0.00196682	1.02898	Zimbabwe	10651.8	23472.2	C25H28O8N	13	Unknown_Structure		N.A.	N.A.	N.A.		318.129	18.22	HP	5.82835	0.00252488	1.02227	Hehua	98641.4	16924.4	C16H20O2N3S	9	Unknown_Structure	N.A.	N.A.	N.A.
470.184	17.41	HP	0.45282	0.00179174	1.03345	Zimbabwe	2810.2	6206	C25H28O8N	13	Unknown_Structure		N.A.	N.A.	N.A.		318.265	9.11	RP	2.97171	0.000213196	1.11434	Hehua	2017.2	678.8	Unknown_Formula	0	Unknown_Structure	N.A.	N.A.	N.A.
470.196	16.72	HP	0.404323	0.000464321	1.08706	Zimbabwe	8888.8	21984.4	C24H28O7N3	13	3-hydroxy-2-[[1-[2-[(4-hydroxybenzoyl)amino]-3-methylbutanoyl]pyrrolidine-2-carbonyl]amino]benzoic acid	Amino Acids, Peptides, and Analogues	0.542857	FCC	[M+H]+		319.085	5.02	HN	6.60556	0.00158975	1.0414	Hehua	12252	1854.8	C17H11O3N4	14	Unknown_Structure	N.A.	N.A.	N.A.
470.199	17.37	HP	0.361454	0.00066128	1.07499	Zimbabwe	2246.8	6216	C22H32O10N	8	Unknown_Structure		N.A.	N.A.	N.A.		319.092	7.86	RN	2.94227	0.000306362	1.10068	Hehua	2986.4	1015	C15H15O6N2	9	Unknown_Structure	N.A.	N.A.	N.A.
471.113	6.99	RP	0.215488	2.77641e-05	1.15243	Zimbabwe	753	3494.4	C20H23O13	10	Unknown_Structure		N.A.	N.A.	N.A.		319.095	8.33	RN	3.42431	4.91024e-05	1.14314	Hehua	3764	1099.2	C13H15O2N6S	9	Unknown_Structure	N.A.	N.A.	N.A.
471.125	10.05	HP	0.225193	2.84889e-05	1.15203	Zimbabwe	5310.6	23582.4	C19H23O12N2	10	Unknown_Structure		N.A.	N.A.	N.A.		319.095	4.76	HN	4.94042	0.00022687	1.10895	Hehua	10630.8	2151.8	C15H15O6N2	9	Unknown_Structure	N.A.	N.A.	N.A.
471.125	9.57	HP	0.349529	0.000475508	1.08651	Zimbabwe	5759.4	16477.6	C19H23O12N2	10	Unknown_Structure		N.A.	N.A.	N.A.		319.128	7.92	HN	10.0308	0.000255383	1.1059	Hehua	2471.6	246.4	C16H19O5N2	8	Unknown_Structure	N.A.	N.A.	N.A.
471.128	10.08	HP	0.249698	5.39152e-05	1.14111	Zimbabwe	5490.6	21989	C19H23O12N2	10	Unknown_Structure		N.A.	N.A.	N.A.		319.131	18.13	HP	26.6048	0.00314088	1.01139	Hehua	12413.8	466.6	C16H19O5N2	9	Unknown_Structure	N.A.	N.A.	N.A.
471.128	10.04	HP	0.234827	4.53069e-05	1.14425	Zimbabwe	5163.6	21989	C19H23O12N2	10	Unknown_Structure		N.A.	N.A.	N.A.		319.159	18.17	HP	27006001	1.82701e-06	1.18321	Hehua	2700.6	0	C12H23O6N4	4	Unknown_Structure	N.A.	N.A.	N.A.
471.137	10.18	HP	0.250076	1.45769e-05	1.16175	Zimbabwe	4778.6	19108.6	C23H23O9N2	14	Unknown_Structure		N.A.	N.A.	N.A.		319.162	7.28	HP	4.07758	0.00152674	1.04169	Hehua	5277.2	1294.2	C12H23O6N4	4	Unknown_Structure	N.A.	N.A.	N.A.
471.155	11.56	HP	0.450014	0.0027495	1.01218	Zimbabwe	633.8	1408.4	C21H27O12	9	Unknown_Structure		N.A.	N.A.	N.A.		319.165	7.55	HP	4.00848	0.000982924	1.06047	Hehua	4820.6	1202.6	C17H23O4N2	8	Unknown_Structure	N.A.	N.A.	N.A.
472.102	12.33	HP	0.300926	0.000970464	1.06077	Zimbabwe	949	3153.6	C14H22O15N3	6	Unknown_Structure		N.A.	N.A.	N.A.		319.267	10.37	RP	2.08709	0.000155061	1.12093	Hehua	3230.4	1547.8	C21H35O2	5	2-(3-hydroxycyclohexyl)-5-(2-methyloctan-2-yl)phenol	Phenols, Phenylpropanoids, and Lignans	0.476923	FCC	[M+H]+
472.13	10.19	HP	0.0518857	1.40878e-06	1.18518	Zimbabwe	270.2	5207.6	C20H23O9N3Na	11	Unknown_Structure		N.A.	N.A.	N.A.		319.883	20.52	HN	3.89682	0.00344956	1.00095	Hehua	1616.4	414.8	Unknown_Formula	0	Unknown_Structure	N.A.	N.A.	N.A.
472.139	12.33	HP	0.336789	0.00222783	1.02437	Zimbabwe	623.8	1852.2	C15H26O14N3	5	Unknown_Structure		N.A.	N.A.	N.A.		319.888	21.01	HN	3.78957	0.00350513	1.00232	Hehua	1628	429.6	Unknown_Formula	0	Unknown_Structure	N.A.	N.A.	N.A.
472.139	11.1	HP	0.259097	0.000113403	1.12614	Zimbabwe	3950.4	15246.8	C19H26O9N3S	9	Unknown_Structure		N.A.	N.A.	N.A.		320.173	4.53	RP	3.19557	0.0010526	1.0572	Hehua	3839.8	1201.6	C15H22O3N5	8	Unknown_Structure	N.A.	N.A.	N.A.
472.142	11.46	HP	0.255862	7.16582e-05	1.13579	Zimbabwe	4015.4	15693.6	C20H26O12N	9	Unknown_Structure		N.A.	N.A.	N.A.		321.105	6.08	HP	2.92218	1.12284e-06	1.18721	Hehua	20501.4	7015.8	C14H17O3N4S	9	N-[4-[(4,6-dimethylpyrimidin-2-yl)sulfamoyl]phenyl]acetamide	Exogenous / Synthetic Compounds & Contaminants	0.525	FCC	[M+H]+
472.142	11.53	HP	0.268397	4.37584e-05	1.1449	Zimbabwe	3262.8	12156.6	C20H26O12N	9	Unknown_Structure		N.A.	N.A.	N.A.		321.108	6.1	HP	2.92146	6.00534e-07	1.19121	Hehua	21038.6	7201.4	C15H17O6N2	9	Unknown_Structure	N.A.	N.A.	N.A.
472.142	11.04	HP	0.261921	0.00012851	1.12329	Zimbabwe	4216.4	16098	C20H26O12N	9	Unknown_Structure		N.A.	N.A.	N.A.		321.108	8.35	RP	3.16516	2.3678e-06	1.18232	Hehua	4469.2	1412	C15H17O6N2	9	Unknown_Structure	N.A.	N.A.	N.A.
472.143	5.77	RP	0.443235	0.000739107	1.07129	Zimbabwe	928.4	2094.6	C24H27O3N3SCl	13	Unknown_Structure		N.A.	N.A.	N.A.		321.108	7.86	RP	3.46588	4.75336e-07	1.19272	Hehua	4154.2	1198.6	C15H17O6N2	9	Unknown_Structure	N.A.	N.A.	N.A.
472.145	11.59	HP	0.326799	0.000787272	1.06869	Zimbabwe	2834	8672	C20H26O12N	9	Unknown_Structure		N.A.	N.A.	N.A.		321.125	15.42	HP	3.64019	3.46887e-05	1.15105	Hehua	3235.4	888.8	C19H17O3N2	13	Unknown_Structure	N.A.	N.A.	N.A.
472.145	11.1	HP	0.23412	0.000125737	1.12433	Zimbabwe	3797.2	16219	C20H26O12N	9	Unknown_Structure		N.A.	N.A.	N.A.		321.127	15.42	HP	3.31945	8.8447e-05	1.13371	Hehua	3300.2	994.2	C12H21O8N2	4	Unknown_Structure	N.A.	N.A.	N.A.
472.145	12.09	HP	0.160039	0.00206705	1.02658	Zimbabwe	463.6	2896.8	C20H26O12N	9	Unknown_Structure		N.A.	N.A.	N.A.		321.143	6.7	RP	3.53111	6.42202e-07	1.19041	Hehua	2372.2	671.8	C16H21O5N2	8	Unknown_Structure	N.A.	N.A.	N.A.
472.146	12.08	HP	0.19222	0.000224891	1.10884	Zimbabwe	710.6	3696.8	C17H27O13NF	5	Unknown_Structure		N.A.	N.A.	N.A.		321.146	5.47	RP	4.00586	0.00296738	1.00809	Hehua	12584.8	3141.6	C16H21O5N2	8	Unknown_Structure	N.A.	N.A.	N.A.
473.125	10.2	HP	0.14641	0.000221767	1.10956	Zimbabwe	346.2	2364.6	C27H21O8	18	Unknown_Structure		N.A.	N.A.	N.A.		322.054	10.01	HP	5.144	0.00179512	1.04557	Hehua	8344.6	1622.2	C10H16O5N3S2	5	Unknown_Structure	N.A.	N.A.	N.A.
473.226	14.62	HP	0.405172	0.00119099	1.05587	Zimbabwe	17208	42470.8	Unknown_Formula	0	Unknown_Structure		N.A.	N.A.	N.A.		322.198	7.45	HP	2.68481	0.00210593	1.03335	Hehua	1756.4	654.2	C16H29O4NNa	3	Unknown_Structure	N.A.	N.A.	N.A.
474.157	11.5	HP	0.21235	0.00036591	1.09474	Zimbabwe	557.8	2626.8	C20H28O12N	8	Unknown_Structure		N.A.	N.A.	N.A.		323.041	8.86	HP	2.42428	0.00232681	1.0209	Hehua	1114.2	459.6	C8H12O8N4P	6	Unknown_Structure	N.A.	N.A.	N.A.
474.227	14.82	HP	0.286215	0.00036064	1.09702	Zimbabwe	3166	11061.6	C29H32O5N	15	Unknown_Structure		N.A.	N.A.	N.A.		323.125	8.43	HN	2.23819	3.135e-05	1.15089	Hehua	6348.4	2836.4	C15H19O6N2	7	Unknown_Structure	N.A.	N.A.	N.A.
476.129	14.34	HN	0.28766	0.000943591	1.06136	Zimbabwe	2091	7269	C21H22O10N3	12	Unknown_Structure		N.A.	N.A.	N.A.		323.133	8.04	HN	2.39024	1.49211e-05	1.1615	Hehua	6025.8	2521	C14H19O5N4	7	Unknown_Structure	N.A.	N.A.	N.A.
476.135	14.3	HN	0.286389	0.000888533	1.0638	Zimbabwe	2836.8	9905.4	C20H22O9N5	12	Unknown_Structure		N.A.	N.A.	N.A.		323.147	16.83	HP	3.43727	0.000922018	1.0623	Hehua	19626.8	5710	C15H24O6Na	4	1-[4,5-bis(hydroxymethyl)-3-methoxy-2-methylphenoxy]-3-methylbutane-2,3-diol	Phenols, Phenylpropanoids, and Lignans	0.542857	FCC	[M+Na]+
476.138	12.31	HP	0.261763	0.00115125	1.05376	Zimbabwe	298.2	1139.2	C23H26O8NS	12	Unknown_Structure		N.A.	N.A.	N.A.		323.158	7.8	RP	5.02844	1.75845e-05	1.15993	Hehua	4702.6	935.2	C16H23O5N2	7	Unknown_Structure	N.A.	N.A.	N.A.
477.123	12.19	HN	0.376015	0.00295343	1.00905	Zimbabwe	722.4	1921.2	C23H23O6N2FCl	12	Unknown_Structure		N.A.	N.A.	N.A.		323.16	17.05	HP	3.18472	0.00054931	1.08189	Hehua	26440.2	8302.2	C19H24O3Na	8	(4,7,7-trimethyl-2-bicyclo[2.2.1]heptanyl) 3-(4-hydroxyphenyl)prop-2-enoate	Phenols, Phenylpropanoids, and Lignans	0.733333	FCC	[M+Na]+
477.135	14.62	HN	0.36693	9.67558e-06	1.16694	Zimbabwe	9063.6	24701.2	C20H21O10N4	12	Unknown_Structure		N.A.	N.A.	N.A.		323.16	6.33	HP	5.56953	8.74924e-06	1.1709	Hehua	9812.4	1761.8	C16H23O5N2	7	Unknown_Structure	N.A.	N.A.	N.A.
477.146	14.3	HN	0.408833	3.51833e-09	1.20804	Zimbabwe	13833.2	33835.8	C23H25O11	11	Unknown_Structure		N.A.	N.A.	N.A.		323.163	5.66	HP	7.99448	6.25647e-06	1.17399	Hehua	9551.8	1194.8	C16H23O5N2	7	Unknown_Structure	N.A.	N.A.	N.A.
477.156	14.24	HN	0.368105	1.6647e-06	1.18425	Zimbabwe	10688	29035.2	C20H29O13	6	(2R,3S,4S,5R,6R)-2-[[(2R,3R,4R)-3,4-dihydroxy-4-(hydroxymethyl)oxolan-2-yl]oxymethyl]-6-[2-(4-hydroxyphenyl)ethoxy]oxane-3,4,5-triol	Carbohydrates and Glycosidic Conjugates	0.542857	FCC	[M+HCOO]-		323.167	16.98	HP	2.825	0.00149311	1.04228	Hehua	23958.8	8481	C16H24ON4Cl	7	Unknown_Structure	N.A.	N.A.	N.A.
478.149	14.28	HN	0.299399	0.000806668	1.06766	Zimbabwe	1295.2	4326	C19H28O13N	6	Unknown_Structure		N.A.	N.A.	N.A.		326.087	5.35	HN	2.93244	9.71909e-05	1.12916	Hehua	1970.6	672	C13H16O5N3S	7	Unknown_Structure	N.A.	N.A.	N.A.
478.149	14.34	HN	0.284329	0.00181684	1.03299	Zimbabwe	1313.2	4618.6	C26H24O8N	15	Unknown_Structure		N.A.	N.A.	N.A.		326.089	5.74	HN	3.19442	0.00322301	1.00372	Hehua	1350.6	422.8	C14H16O8N	7	Unknown_Structure	N.A.	N.A.	N.A.
478.19	5.47	RP	0.0864566	0.000189415	1.11345	Zimbabwe	168.4	1947.8	C27H28O7N	15	Unknown_Structure		N.A.	N.A.	N.A.		326.123	11.95	HN	16.6955	9.06138e-06	1.16799	Hehua	74492	4461.8	C15H20O7N	6	Unknown_Structure	N.A.	N.A.	N.A.
479.133	13.29	HP	0.130855	7.52971e-05	1.13541	Zimbabwe	259.8	1985.4	C17H20O5N10Cl	13	Unknown_Structure		N.A.	N.A.	N.A.		326.123	4.52	RN	7.27068	1.11616e-05	1.16599	Hehua	38760	5331	C15H20O7N	6	Unknown_Structure	N.A.	N.A.	N.A.
479.135	12.19	HP	0.210361	0.0015565	1.04047	Zimbabwe	831.6	3953.2	C26H24O5N2Cl	16	Unknown_Structure		N.A.	N.A.	N.A.		326.125	12.11	HN	17.9798	1.57676e-07	1.19757	Hehua	78499.6	4366	C15H20O7N	6	Unknown_Structure	N.A.	N.A.	N.A.
479.137	14.23	HP	0.263978	0.00207267	1.0264	Zimbabwe	599.6	2271.4	C26H23O9	16	Unknown_Structure		N.A.	N.A.	N.A.		326.125	12.69	HN	13.6129	1.15247e-06	1.18663	Hehua	20468.4	1503.6	C15H20O7N	6	Unknown_Structure	N.A.	N.A.	N.A.
480.151	5.77	HP	0.251281	0.00034897	1.09719	Zimbabwe	3001.4	11944.4	C22H26O11N	11	Unknown_Structure		N.A.	N.A.	N.A.		327.128	4.52	RN	10.4904	2.26031e-06	1.18168	Hehua	4941	471	C18H19O4N2	10	Unknown_Structure	N.A.	N.A.	N.A.
480.155	5.72	HP	0.29252	0.000220599	1.11007	Zimbabwe	3429.8	11725	C22H26O11N	11	Unknown_Structure		N.A.	N.A.	N.A.		327.919	16.39	HN	4.16205	0.00190667	1.04014	Hehua	1654	397.4	C9H3O4NPF2Cl2	7	Unknown_Structure	N.A.	N.A.	N.A.
480.32	6.61	RP	0.442425	0.000296558	1.10136	Zimbabwe	1115	2520.2	C29H42O3N3	11	Unknown_Structure		N.A.	N.A.	N.A.		328.104	16.42	HP	3.01996	0.000573644	1.08237	Hehua	1845.8	611.2	C14H18O8N	7	Unknown_Structure	N.A.	N.A.	N.A.
481.113	14.28	HP	0.0524159	0.00146705	1.04421	Zimbabwe	71.6	1366	C23H22O10Na	13	Unknown_Structure		N.A.	N.A.	N.A.		328.117	11.92	HP	2.03027	0.0020661	1.02905	Hehua	21544.8	10611.8	C18H18O5N	11	(2S)-3-(4-hydroxyphenyl)-2-[[(Z)-3-(4-hydroxyphenyl)prop-2-enoyl]amino]propanoic acid	Amino Acids, Peptides, and Analogues	0.542857	FCC	[M+H]+
481.114	13.73	HP	0.23989	0.0014697	1.04266	Zimbabwe	296.6	1236.4	C14H29O12N2S2	2	Unknown_Structure		N.A.	N.A.	N.A.		328.135	11.94	HP	6.28853	0.0017372	1.03637	Hehua	142869	22719	C14H22O4N3S	6	Unknown_Structure	N.A.	N.A.	N.A.
481.117	14.23	HP	0.0345076	2.98603e-06	1.18016	Zimbabwe	57.6	1669.2	C14H29O12N2S2	2	Unknown_Structure		N.A.	N.A.	N.A.		328.138	11.92	HP	6.4178	0.00140262	1.04556	Hehua	149498	23294.2	C15H22O7N	6	N-Fructosyl phenylalanine	Amino Acids, Peptides, and Analogues	0.634354	DP	[M+H]
483.164	7.49	HP	0.297947	0.00151827	1.04131	Zimbabwe	374.4	1256.6	C26H27O9	14	Unknown_Structure		N.A.	N.A.	N.A.		328.138	11.84	HP	5.34636	0.00187586	1.03165	Hehua	153582	28726.4	C15H22O7N	6	N-Fructosyl phenylalanine	Amino Acids, Peptides, and Analogues	0.608776	DP	[M+H]
490.148	13.42	HP	0.26041	8.39596e-05	1.13265	Zimbabwe	995.6	3823.2	C22H24O10N3	13	Unknown_Structure		N.A.	N.A.	N.A.		328.138	12.08	HP	5.06925	0.00207073	1.02715	Hehua	149968	29583.8	C15H22O7N	6	N-Fructosyl phenylalanine	Amino Acids, Peptides, and Analogues	0.636053	DP	[M+H]
490.154	13.53	HP	0.131058	0.000439517	1.08921	Zimbabwe	634.4	4840.6	Unknown_Formula	0	Unknown_Structure		N.A.	N.A.	N.A.		328.138	4.53	RP	5.27143	2.77609e-10	1.21098	Hehua	186980	35470.4	C15H22O7N	6	N-Fructosyl phenylalanine	Amino Acids, Peptides, and Analogues	0.55589	DP	[M+H]
490.155	12.91	HP	0.229058	0.00301634	1.00686	Zimbabwe	659	2877	Unknown_Formula	0	Unknown_Structure		N.A.	N.A.	N.A.		328.146	11.89	HP	16.5021	0.000608444	1.07841	Hehua	146832	8897.8	C18H22ON3S	10	N-[[2-(5-methylfuran-2-yl)-1,3-thiazol-4-yl]methyl]-N-(pyridin-2-ylmethyl)propan-2-amine	Exogenous / Synthetic Compounds & Contaminants	0.6	FCC	[M+H]+
490.157	14.69	HP	0.280951	1.0604e-05	1.16583	Zimbabwe	1117.4	3977.2	Unknown_Formula	0	Unknown_Structure		N.A.	N.A.	N.A.		328.148	14.33	HP	10.5137	0.000228906	1.11523	Hehua	5309.4	505	C14H22O6N3	6	Unknown_Structure	N.A.	N.A.	N.A.
490.16	14.65	HP	0.273067	8.0666e-06	1.16972	Zimbabwe	1127	4127.2	C17H29O12N3Na	5	Unknown_Structure		N.A.	N.A.	N.A.		328.169	6.28	HP	18.4787	0.00231895	1.03074	Hehua	10222.4	553.2	C18H22O3N3	10	Unknown_Structure	N.A.	N.A.	N.A.
490.16	14.3	HP	0.240506	5.33494e-06	1.17362	Zimbabwe	912	3792	Unknown_Formula	0	Unknown_Structure		N.A.	N.A.	N.A.		328.864	8.56	HN	3.32869	0.00106761	1.05749	Hehua	1099.8	330.4	Unknown_Formula	0	Unknown_Structure	N.A.	N.A.	N.A.
491.259	6.5	RP	0.195726	0.000964395	1.06049	Zimbabwe	161.2	823.6	C29H35O5N2	14	Unknown_Structure		N.A.	N.A.	N.A.		328.867	8.52	HN	3.10358	0.00151996	1.0423	Hehua	1108.6	357.2	Unknown_Formula	0	Unknown_Structure	N.A.	N.A.	N.A.
492.166	16.77	HP	0.245234	3.72407e-05	1.14907	Zimbabwe	841.2	3430.2	C25H27O8NNa	13	Unknown_Structure		N.A.	N.A.	N.A.		328.869	9	HN	2.51252	0.00120147	1.05269	Hehua	1104	439.4	Unknown_Formula	0	Unknown_Structure	N.A.	N.A.	N.A.
495.173	13.93	HP	0.325468	0.000372159	1.09423	Zimbabwe	2060.8	6331.8	C26H27O8N2	15	19-ethenyl-25,26-dihydroxy-24-(hydroxymethyl)-21,23,28,29-tetraoxa-4,14-diazaheptacyclo[18.8.1.02,18.04,16.07,15.08,13.022,27]nonacosa-2(18),7(15),8,10,12,16-hexaen-3-one	Polyketides	0.542857	FCC	[M+H]+		329.115	4.91	HN	3.33924	0.00128763	1.05451	Hehua	2602.6	779.4	C17H17O5N2	10	Unknown_Structure	N.A.	N.A.	N.A.
495.177	13.64	HP	0.314025	0.00117486	1.05265	Zimbabwe	2053.6	6539.6	C26H27O8N2	15	Unknown_Structure		N.A.	N.A.	N.A.		329.133	11.91	HP	6.80125	0.000634023	1.07891	Hehua	17657.4	2596.2	C14H21O7N2	6	Unknown_Structure	N.A.	N.A.	N.A.
495.186	13.95	HP	0.142433	0.000522647	1.0831	Zimbabwe	624.2	4382.4	Unknown_Formula	0	Unknown_Structure		N.A.	N.A.	N.A.		329.142	4.56	RP	3.80125	2.24985e-07	1.19596	Hehua	34709.2	9131	C19H21O5	10	Unknown_Structure	N.A.	N.A.	N.A.
496.17	13.98	HP	0.115525	0.00146482	1.04608	Zimbabwe	107.6	931.4	Unknown_Formula	0	Unknown_Structure		N.A.	N.A.	N.A.		329.161	5.81	HN	8.25482	7.33777e-05	1.14059	Hehua	7275.8	881.4	C16H25O7	4	4-decyl-3-hydroxy-5-oxooxolane-2,3-dicarboxylic acid	Lipids and Lipid-like Molecules	0.566667	FCC	[M-H]-
497.146	17.58	HP	0.320744	0.00345227	1.0011	Zimbabwe	779.6	2430.6	C19H29O15	6	Unknown_Structure		N.A.	N.A.	N.A.		330.139	4.31	RP	3.67014	0.00017402	1.11756	Hehua	11538.2	3143.8	C12H20O6N5	6	Unknown_Structure	N.A.	N.A.	N.A.
503.148	9.46	HP	0.396938	0.000649184	1.07655	Zimbabwe	1161.6	2926.4	C20H27O13N2	9	Unknown_Structure		N.A.	N.A.	N.A.		330.166	5.79	HN	14.6666	0.000516854	1.09187	Hehua	1082.4	73.8	C19H24O4N	8	Unknown_Structure	N.A.	N.A.	N.A.
503.148	9.16	HP	0.410151	0.0027082	1.01347	Zimbabwe	1139.4	2778	C23H28O11Na	10	Unknown_Structure		N.A.	N.A.	N.A.		330.231	7.7	RP	10.1518	1.0715e-07	1.19935	Hehua	3478	342.6	C17H32O5N	3	Unknown_Structure	N.A.	N.A.	N.A.
503.183	9.25	HP	0.263676	0.00328905	1.00205	Zimbabwe	4877.8	18499.2	C28H27O7N2	17	Unknown_Structure		N.A.	N.A.	N.A.		330.832	18.82	HN	6.4656	0.00142463	1.0469	Hehua	977.6	151.2	Unknown_Formula	0	Unknown_Structure	N.A.	N.A.	N.A.
503.186	9.25	HP	0.289797	0.00251001	1.01714	Zimbabwe	5597.2	19314.2	C24H32O10Na	9	Unknown_Structure		N.A.	N.A.	N.A.		331.088	6.07	HP	4.27111	0.00331293	1.00361	Hehua	2164.6	506.8	C14H19O7S	6	Unknown_Structure	N.A.	N.A.	N.A.
503.196	9.1	HP	0.351124	0.0015995	1.03913	Zimbabwe	6846	19497.4	C18H32O11N4Na	5	Unknown_Structure		N.A.	N.A.	N.A.		331.127	5.05	HP	3.08729	0.00207905	1.03438	Hehua	8007.2	2593.6	C15H20O5N2Na	7	4-acetamido-5-[2-(4-hydroxyphenyl)ethylamino]-5-oxopentanoic acid	Amino Acids, Peptides, and Analogues	0.65	FCC	[M+Na]+
503.236	16.1	HP	0.154893	0.00168755	1.03714	Zimbabwe	555.6	3587	C26H35O8N2	11	Unknown_Structure		N.A.	N.A.	N.A.		331.129	6.95	RP	2.05023	0.00102691	1.06074	Hehua	6008.8	2930.8	C17H19O5N2	10	Unknown_Structure	N.A.	N.A.	N.A.
504.143	6.12	HP	2.2242e-07	3.46516e-05	1.14886	Zimbabwe	0	449.6	C31H22O6N	22	Unknown_Structure		N.A.	N.A.	N.A.		331.157	10.93	HP	2.74913	0.00120057	1.05726	Hehua	14817.8	5390	C19H23O5	9	5'-(furan-3-yl)-4a-hydroxy-4,7-dimethylspiro[5,6,7,8a-tetrahydro-1H-naphthalene-8,3'-oxolane]-2,2'-dione	Terpenoids and Steroids	0.471429	FCC	[M+H]+
504.169	12.43	HP	0.172274	0.000325544	1.09856	Zimbabwe	500.8	2907	C17H27O7N9Cl	9	Unknown_Structure		N.A.	N.A.	N.A.		331.158	4.19	RP	2.49943	0.000485556	1.08574	Hehua	3969.6	1588.2	C19H23O5	9	(3R,4R)-3-[(3,4-dimethoxyphenyl)methyl]-7-methoxy-3,4-dihydro-2H-chromen-4-ol	Phenols, Phenylpropanoids, and Lignans	0.525	FCC	[M+H]+
505.218	11.15	HP	0.270633	0.0018625	1.03183	Zimbabwe	2135.4	7890.4	C25H33O9N2	11	Unknown_Structure		N.A.	N.A.	N.A.		331.16	11.08	HP	2.40694	0.000670877	1.07978	Hehua	14463.8	6009.2	C13H23O6N4	5	Unknown_Structure	N.A.	N.A.	N.A.
505.221	10.94	HP	0.267013	0.00192461	1.03071	Zimbabwe	2089.8	7826.6	C25H33O9N2	11	Unknown_Structure		N.A.	N.A.	N.A.		331.93	11.14	RN	2.68736	0.00158134	1.04014	Hehua	26051.8	9694.2	Unknown_Formula	0	Unknown_Structure	N.A.	N.A.	N.A.
507.238	11.15	HP	0.139523	6.30909e-05	1.13808	Zimbabwe	692.2	4961.2	C25H35O9N2	10	Unknown_Structure		N.A.	N.A.	N.A.		331.949	13.02	HN	2.44971	0.00203581	1.02761	Hehua	72208	29476.2	Unknown_Formula	0	Unknown_Structure	N.A.	N.A.	N.A.
508.163	14.3	HP	0.425926	0.00302081	1.0098	Zimbabwe	1265	2970	C20H30O14N	7	Unknown_Structure		N.A.	N.A.	N.A.		332.08	13.77	HN	4.09868	0.00310795	1.00568	Hehua	2724.8	664.8	C16H14O7N	10	Unknown_Structure	N.A.	N.A.	N.A.
509.12	12.43	HP	0.19564	0.000523698	1.08304	Zimbabwe	208.2	1064.2	C20H21O12N4	13	Unknown_Structure		N.A.	N.A.	N.A.		332.132	4.22	HN	6.97791	0.00113542	1.05431	Hehua	2147.8	307.8	C14H22O8N	4	Unknown_Structure	N.A.	N.A.	N.A.
509.147	14.24	HP	0.225533	0.00221956	1.02301	Zimbabwe	393.6	1745.2	C20H29O15	7	Unknown_Structure		N.A.	N.A.	N.A.		332.955	13.91	HN	3.07164	0.000638411	1.07769	Hehua	4759.2	1549.4	Unknown_Formula	0	Unknown_Structure	N.A.	N.A.	N.A.
509.15	15.33	HP	0.395317	0.0008239	1.06877	Zimbabwe	864.4	2186.6	C18H30O15Na	4	Unknown_Structure		N.A.	N.A.	N.A.		333.06	17.65	HN	2.05379	0.0033144	1.00288	Hehua	56517	27518.4	C16H13O8	10	(3S,4R)-5,10-dihydroxy-4,7-dimethoxy-3-methyl-3,4-dihydrobenzo[g]isochromene-1,6,9-trione	Polyketides	0.542857	FCC	[M-H]-
509.219	9.28	HN	0.262599	0.000307319	1.10189	Zimbabwe	445	1694.6	C29H33O8	13	Unknown_Structure		N.A.	N.A.	N.A.		333.135	6.93	HP	2.22685	1.68898e-05	1.161	Hehua	29205.2	13115	C19H22ON2K	10	(R)-[(2S,4S,5R)-5-ethenyl-1-azabicyclo[2.2.2]octan-2-yl]-quinolin-4-ylmethanol	Alkaloids and Nitrogenous Derivatives	0.5	FCC	[M+K]+
515.11	9.56	HP	0.33607	0.00205715	1.0268	Zimbabwe	3176.4	9451.6	C19H23O11N4S	11	Unknown_Structure		N.A.	N.A.	N.A.		333.138	7.14	HP	2.17247	1.33318e-05	1.1638	Hehua	29386.2	13526.6	C19H22ON2K	10	(S)-[(2R,4S,5R)-5-ethenyl-1-azabicyclo[2.2.2]octan-2-yl]-quinolin-4-ylmethanol	Alkaloids and Nitrogenous Derivatives	0.5	FCC	[M+K]+
515.116	9.56	HP	0.398105	0.00223662	1.0232	Zimbabwe	4143.8	10408.8	C23H24O12Na	12	Unknown_Structure		N.A.	N.A.	N.A.		333.201	9.21	HP	2.54199	0.00356708	1.00031	Hehua	4516.6	1776.8	C15H29O6N2	3	Unknown_Structure	N.A.	N.A.	N.A.
515.125	9.59	HP	0.374789	0.00129952	1.04841	Zimbabwe	3602.4	9611.8	C21H24O8N4SNa	12	Unknown_Structure		N.A.	N.A.	N.A.		333.927	11.17	RN	2.97085	0.000966626	1.06148	Hehua	16591.6	5584.8	Unknown_Formula	0	Unknown_Structure	N.A.	N.A.	N.A.
515.147	10.76	HN	0.152378	3.84063e-05	1.1472	Zimbabwe	1018.4	6683.4	C27H28O8Cl	13	Unknown_Structure		N.A.	N.A.	N.A.		333.968	16.66	HN	3.95004	0.00084968	1.06751	Hehua	4633.4	1173	C6H9O11NPS	3	Unknown_Structure	N.A.	N.A.	N.A.
515.2	5.59	RP	0.353369	0.000588961	1.08311	Zimbabwe	2227	6302.2	C26H31O9N2	13	Unknown_Structure		N.A.	N.A.	N.A.		334.061	17.65	HN	2.49674	0.00113531	1.0561	Hehua	4974	1992.2	C15H12O8N	10	Unknown_Structure	N.A.	N.A.	N.A.
515.208	4.99	RP	0.370143	0.000660891	1.07563	Zimbabwe	2341.6	6326.2	C23H35O9N2S	8	Unknown_Structure		N.A.	N.A.	N.A.		334.117	16.88	HN	4.8786	8.89808e-06	1.17025	Hehua	1864.6	382.2	C13H20O9N	4	Unknown_Structure	N.A.	N.A.	N.A.
516.167	7.58	HP	0.309646	0.000247035	1.10626	Zimbabwe	1406.6	4542.6	C22H30O13N	9	Unknown_Structure		N.A.	N.A.	N.A.		334.141	7.2	HP	2.51204	5.89663e-06	1.17254	Hehua	9327.2	3713	C16H20O5N3	9	Unknown_Structure	N.A.	N.A.	N.A.
516.416	25	RP	0.286342	2.97901e-06	1.17949	Zimbabwe	23926.6	83559.4	Unknown_Formula	0	Unknown_Structure		N.A.	N.A.	N.A.		334.152	7.02	HP	2.05132	0.000421993	1.09326	Hehua	8386.2	4088.2	C14H24O8N	5	(2S,3R,4S,5S,6R)-2-[2-hydroxy-4-(2-hydroxyethyl)phenoxy]-6-(hydroxymethyl)oxane-3,4,5-triol	Carbohydrates and Glycosidic Conjugates	0.733333	FCC	[M+NH4]+
517.157	9.53	HN	0.418155	1.17893e-05	1.1646	Zimbabwe	2986.8	7142.8	C22H29O14	8	Unknown_Structure		N.A.	N.A.	N.A.		335.077	4.97	HN	4.25536	0.0030893	1.01466	Hehua	7665.6	1801.4	C9H19O13	0	Unknown_Structure	N.A.	N.A.	N.A.
517.158	9.58	HN	0.354767	6.44507e-06	1.1716	Zimbabwe	2510.4	7076.2	C22H29O14	8	Unknown_Structure		N.A.	N.A.	N.A.		335.192	6.85	HP	2.31797	8.11481e-08	1.2001	Hehua	42340	18266	C13H27O6N4	3	Unknown_Structure	N.A.	N.A.	N.A.
517.158	9.09	HN	0.415404	1.66972e-05	1.15996	Zimbabwe	2994.4	7208.4	C22H29O14	8	[6-[3,4-dihydroxy-2,5-bis(hydroxymethyl)oxolan-2-yl]oxy-3,4,5-trihydroxyoxan-2-yl]methyl (E)-3-(4-hydroxy-3-methoxyphenyl)prop-2-enoate	Carbohydrates and Glycosidic Conjugates	0.471429	FCC	[M-H]-		335.197	6.89	HP	2.23939	7.29573e-08	1.20056	Hehua	42337.4	18905.8	C18H27O4N2	7	methyl (E)-11-(5-carbamoyl-4-oxo-1H-pyridin-2-yl)undec-10-enoate	Alkaloids and Nitrogenous Derivatives	0.4	FCC	[M+H]+
517.165	8.49	HN	0.384972	0.00155277	1.04021	Zimbabwe	548.2	1424	C26H29O11	12	Unknown_Structure		N.A.	N.A.	N.A.		335.198	7.37	RP	2.17979	0.000160163	1.11858	Hehua	3620.2	1660.8	C18H27O4N2	7	Unknown_Structure	N.A.	N.A.	N.A.
521.166	14.26	HN	0.42996	0.000241033	1.10921	Zimbabwe	3990.8	9281.8	C25H29O12	11	dimethyl 2-acetyloxy-5'-(furan-3-yl)-1-hydroxy-6-methyl-2'-oxospiro[3,4,4a,8-tetrahydro-2H-naphthalene-5,3'-oxolane]-1,8a-dicarboxylate	Terpenoids and Steroids	0.525	FCC	[M+HCOO]-		335.198	7.19	RP	2.17847	0.000152379	1.11988	Hehua	3618	1660.8	C18H27O4N2	7	Unknown_Structure	N.A.	N.A.	N.A.
521.171	14.57	HN	0.344312	7.89901e-05	1.13455	Zimbabwe	3550.2	10311	C24H29O11N2	11	Unknown_Structure		N.A.	N.A.	N.A.		335.208	6.88	HP	2.38345	2.08084e-06	1.18218	Hehua	32831.6	13774.8	C17H27O3N4	7	Unknown_Structure	N.A.	N.A.	N.A.
521.176	14.27	HN	0.34443	9.78783e-05	1.13005	Zimbabwe	3538.6	10273.8	C25H29O12	11	dimethyl 2-acetyloxy-5'-(furan-3-yl)-1-hydroxy-6-methyl-2'-oxospiro[3,4,4a,8-tetrahydro-2H-naphthalene-5,3'-oxolane]-1,8a-dicarboxylate	Terpenoids and Steroids	0.525	FCC	[M+HCOO]-		336.144	16.87	HP	2.91493	0.00107079	1.06126	Hehua	2748.2	942.8	C17H22O6N	8	Unknown_Structure	N.A.	N.A.	N.A.
522.185	14.26	HN	0.394717	0.000260435	1.10476	Zimbabwe	517	1309.8	C32H28O6N	19	Unknown_Structure		N.A.	N.A.	N.A.		336.198	6.82	HP	3.58031	0.000332289	1.09948	Hehua	6459.6	1804.2	C22H26O2N	11	Unknown_Structure	N.A.	N.A.	N.A.
525.08	8.85	HP	0.461783	0.0016269	1.0393	Zimbabwe	8587.6	18596.6	C17H26O7N4I	7	Unknown_Structure		N.A.	N.A.	N.A.		336.25	6.17	HP	4.30921	0.000116643	1.12568	Hehua	2274.4	527.8	C18H35O3NNa	2	Unknown_Structure	N.A.	N.A.	N.A.
525.145	6.91	HP	2.34082e-07	0.00227258	1.02187	Zimbabwe	0	427.2	C27H25O11	16	Unknown_Structure		N.A.	N.A.	N.A.		337.075	12.67	HN	7.51992	0.000174713	1.11599	Hehua	4038.2	537	C19H13O6	13	Unknown_Structure	N.A.	N.A.	N.A.
525.145	6.42	HP	2.04415e-07	0.000187677	1.11355	Zimbabwe	0	489.2	C20H29O16	7	Unknown_Structure		N.A.	N.A.	N.A.		337.08	12.66	HN	8.58496	0.00014673	1.12005	Hehua	4658.2	542.6	C15H17O5N2S	8	Unknown_Structure	N.A.	N.A.	N.A.
525.283	6.42	RP	0.410006	0.000698376	1.07304	Zimbabwe	2227.4	5432.6	C29H42O7Na	9	Unknown_Structure		N.A.	N.A.	N.A.		337.096	6.22	HN	2.07438	0.00116019	1.05809	Hehua	48803.2	23526.6	C16H17O8	8	Coumaroyl quinic acid (isomer of 758, 760)	Phenols, Phenylpropanoids, and Lignans	0.684529	DP	[M-H]
528.176	16.81	HP	0.423296	0.000203944	1.11139	Zimbabwe	6801.6	16068.2	C23H30O13N	10	Unknown_Structure		N.A.	N.A.	N.A.		337.129	5.19	HP	4.23036	0.000434579	1.08921	Hehua	7915	1871	C17H21O7	8	Unknown_Structure	N.A.	N.A.	N.A.
529.177	17.05	HP	0.30624	2.53005e-05	1.15387	Zimbabwe	1550.8	5064	C20H33O16	5	Unknown_Structure		N.A.	N.A.	N.A.		337.169	18.17	HP	6.06183	2.20773e-06	1.18169	Hehua	38120.4	6288.6	C12H25O7N4	3	Unknown_Structure	N.A.	N.A.	N.A.
533.152	9.79	HN	0.348943	0.00170105	1.03674	Zimbabwe	23872.8	68414.6	C22H29O15	8	Unknown_Structure		N.A.	N.A.	N.A.		337.175	17.93	HP	7.55866	5.48766e-06	1.17332	Hehua	40032.2	5296.2	C20H26O3Na	8	1,4a-dimethyl-9-oxo-7-propan-2-yl-3,4,10,10a-tetrahydro-2H-phenanthrene-1-carboxylic acid	Terpenoids and Steroids	0.511111	FCC	[M+Na]+
533.19	14.09	HN	0.401983	0.00138622	1.04536	Zimbabwe	22317.2	55517.8	C30H29O9	16	Unknown_Structure		N.A.	N.A.	N.A.		337.966	19.33	HP	2.44662	0.00171829	1.03554	Hehua	28960.2	11836.8	C9H8O9NS2	7	Unknown_Structure	N.A.	N.A.	N.A.
533.316	9.98	HP	0.403157	0.00260228	1.01521	Zimbabwe	1297.6	3218.6	C30H45O8	9	Unknown_Structure		N.A.	N.A.	N.A.		338.141	10.69	HP	3.41902	1.59733e-06	1.18439	Hehua	10326.8	3020.4	C20H20O4N	12	Unknown_Structure	N.A.	N.A.	N.A.
535.175	14.28	HN	0.257052	0.000374919	1.09391	Zimbabwe	3012.8	11720.6	C28H27O9N2	16	Unknown_Structure		N.A.	N.A.	N.A.		338.143	10.66	HP	3.26768	1.25032e-06	1.18621	Hehua	10442.2	3195.6	C14H20O5N5	8	Unknown_Structure	N.A.	N.A.	N.A.
535.184	14.33	HN	0.183272	0.000383479	1.09339	Zimbabwe	2873.6	15679.4	C25H31O11N2	11	Unknown_Structure		N.A.	N.A.	N.A.		338.171	6.7	RP	2.99649	8.79298e-06	1.16807	Hehua	2219.8	740.8	C19H26ONFCl	7	Unknown_Structure	N.A.	N.A.	N.A.
537.054	6.03	HP	0.470599	0.000574353	1.08127	Zimbabwe	3050.8	6482.8	C26H18O7N2SCl	19	Unknown_Structure		N.A.	N.A.	N.A.		338.176	17.99	HP	33.0275	0.000101356	1.12847	Hehua	2873.4	87	C21H24O3N	11	2-[(11Z)-11-[3-(dimethylamino)propylidene]-6H-benzo[c][1]benzoxepin-2-yl]acetic acid	Exogenous / Synthetic Compounds & Contaminants	0.483333	FCC	[M+H]+
537.065	5.91	HP	0.435996	0.00218864	1.02448	Zimbabwe	2406	5518.4	C17H20O16F3	7	Unknown_Structure		N.A.	N.A.	N.A.		338.969	19.37	HP	3.1699	0.00031598	1.0995	Hehua	15303	4827.6	C7H9O6N4P2S	7	Unknown_Structure	N.A.	N.A.	N.A.
537.141	11.42	HN	0.163587	1.47528e-06	1.18494	Zimbabwe	830.4	5076.2	C25H29O11S	11	Unknown_Structure		N.A.	N.A.	N.A.		339.964	19.31	HP	2.8353	0.000109543	1.12694	Hehua	14271.2	5033.4	C10H8O8NCl2	7	Unknown_Structure	N.A.	N.A.	N.A.
538.389	24.97	RP	0.394124	5.45875e-06	1.17419	Zimbabwe	32222.4	81757	C34H52O4N	10	Unknown_Structure		N.A.	N.A.	N.A.		340.888	8.85	HN	3.56518	0.00254569	1.02128	Hehua	31547.6	8848.8	C5H3O13Cl2	3	Unknown_Structure	N.A.	N.A.	N.A.
539.295	6.61	RP	0.344243	6.08137e-05	1.13915	Zimbabwe	2488.6	7229.2	C27H43O9N2	8	Unknown_Structure		N.A.	N.A.	N.A.		341.203	9.63	HP	3.91921	0.000578277	1.08206	Hehua	4055.6	1034.8	C15H30O5N2Na	2	Unknown_Structure	N.A.	N.A.	N.A.
539.305	11.78	HP	0.302742	0.00274175	1.01244	Zimbabwe	7118	23511.8	Unknown_Formula	0	Unknown_Structure		N.A.	N.A.	N.A.		342.947	9.09	HN	4.10148	0.000668403	1.07521	Hehua	7000.4	1706.8	C6H10O8N2Cl3	1	Unknown_Structure	N.A.	N.A.	N.A.
543.161	11.06	HP	0.133128	0.000943083	1.06161	Zimbabwe	629.8	4730.8	C27H23O7N6	20	12-[9-[4-hydroxy-5-(hydroxymethyl)oxolan-2-yl]purin-6-yl]imino-14-methoxy-3,5-dioxa-10-azapentacyclo[9.7.1.02,6.08,19.013,18]nonadeca-1,6,8,11(19),13(18),14,16-heptaen-9-ol	Alkaloids and Nitrogenous Derivatives	0.65	FCC	[M+H]+		342.949	8.49	HN	3.08023	0.00122945	1.05128	Hehua	10304	3345.2	C5H9O8N2S2FCl	1	Unknown_Structure	N.A.	N.A.	N.A.
543.167	11.13	HP	0.168727	0.000159606	1.11764	Zimbabwe	952.6	5645.8	C24H31O14	10	[(2S,3R,4S,5S,6R)-4,5-dihydroxy-2-(6-methoxy-2-oxochromen-7-yl)oxy-6-[[(2R,3R,4R,5R,6S)-3,4,5-trihydroxy-6-methyloxan-2-yl]oxymethyl]oxan-3-yl] acetate	Carbohydrates and Glycosidic Conjugates	0.428571	FCC	[M+H]+		343.088	14.02	HP	2.34204	0.00327531	1.00339	Hehua	1058.6	452	C15H16O6N2Na	9	Unknown_Structure	N.A.	N.A.	N.A.
543.168	10.8	HP	0.172004	6.86078e-05	1.13644	Zimbabwe	1001.2	5820.8	C24H31O14	10	methyl (2S,3R,4S)-3-ethenyl-4-[2-(3,4,5-trihydroxybenzoyl)oxyethyl]-2-[(2S,3R,4S,5S,6R)-3,4,5-trihydroxy-6-(hydroxymethyl)oxan-2-yl]oxy-3,4-dihydro-2H-pyran-5-carboxylate	Carbohydrates and Glycosidic Conjugates	0.685714	FCC	[M+H]+		343.093	13.59	HP	2.57256	0.000883159	1.06485	Hehua	1102.6	428.6	C17H15O6N2	12	Unknown_Structure	N.A.	N.A.	N.A.
545.127	6.63	HP	0.148849	0.000734629	1.07101	Zimbabwe	276.8	1859.6	C26H25O13	15	Unknown_Structure		N.A.	N.A.	N.A.		343.87	6.87	RN	2.98191	0.000329512	1.09834	Hehua	1055	353.8	Unknown_Formula	0	Unknown_Structure	N.A.	N.A.	N.A.
545.14	6.61	HP	0.228955	0.000271084	1.10356	Zimbabwe	334	1458.8	C25H25O12N2	15	Unknown_Structure		N.A.	N.A.	N.A.		344.139	9.9	HN	23.6644	6.71263e-06	1.17193	Hehua	26016.6	1099.4	C15H22O8N	5	Unknown_Structure	N.A.	N.A.	N.A.
547.169	11.1	HN	0.434752	0.00252425	1.01736	Zimbabwe	976.8	2246.8	C30H27O10	17	Unknown_Structure		N.A.	N.A.	N.A.		344.206	4.82	HP	2.63065	0.00185391	1.03637	Hehua	35677.4	13562.2	C18H26O2N5	9	2-(4-cyclohexylphenoxy)-N-(2-propyltetrazol-5-yl)acetamide	Exogenous / Synthetic Compounds & Contaminants	0.6	FCC	[M+H]+
549.142	13.6	HN	0.349795	3.11789e-05	1.15105	Zimbabwe	835.8	2389.4	C27H25O7N4S	17	Unknown_Structure		N.A.	N.A.	N.A.		344.209	4.87	HP	2.52582	0.00187997	1.03557	Hehua	36580	14482.4	C18H26O2N5	9	2-(4-cyclohexylphenoxy)-N-(2-propyltetrazol-5-yl)acetamide	Exogenous / Synthetic Compounds & Contaminants	0.6	FCC	[M+H]+
549.201	6.58	RN	0.33898	0.00020645	1.1111	Zimbabwe	1464.8	4321.2	C27H33O12	11	Unknown_Structure		N.A.	N.A.	N.A.		344.261	10.37	RP	8.34557	0.00035204	1.09915	Hehua	1226.8	147	C22H34O2N	7	Unknown_Structure	N.A.	N.A.	N.A.
549.202	6.79	RN	0.376531	0.000364229	1.09545	Zimbabwe	1789.2	4751.8	C27H33O12	11	Unknown_Structure		N.A.	N.A.	N.A.		345.105	6.3	HP	4.01655	0.000509526	1.08434	Hehua	18391	4578.8	C10H22O9N2P	2	Unknown_Structure	N.A.	N.A.	N.A.
549.202	7.03	RN	0.392811	0.000316008	1.09971	Zimbabwe	1884	4796.2	C27H33O12	11	Unknown_Structure		N.A.	N.A.	N.A.		345.115	5.7	HP	10.4278	0.000597958	1.08113	Hehua	10042	963	C22H17O4	15	Unknown_Structure	N.A.	N.A.	N.A.
550.305	12.54	HP	0.393092	0.00018454	1.1142	Zimbabwe	7224	18377.4	C29H44O9N	9	Unknown_Structure		N.A.	N.A.	N.A.		345.21	4.89	HP	3.22529	5.47595e-05	1.14108	Hehua	10219	3168.4	C15H29O5N4	4	Unknown_Structure	N.A.	N.A.	N.A.
550.309	6.28	RP	0.388465	9.67654e-05	1.12985	Zimbabwe	3185.8	8201	C35H40O3N3	18	Unknown_Structure		N.A.	N.A.	N.A.		345.213	4.81	HP	3.02627	0.000100109	1.12918	Hehua	10552.6	3487	C15H29O5N4	4	Unknown_Structure	N.A.	N.A.	N.A.
550.328	12.57	HP	0.327189	0.000129549	1.12346	Zimbabwe	2957.2	9038.2	C30H49O6NP	8	Unknown_Structure		N.A.	N.A.	N.A.		346.023	2.29	RP	3.89412	0.000115439	1.12784	Hehua	4067.8	1044.6	C10H13O9NSNa	5	Unknown_Structure	N.A.	N.A.	N.A.
555.088	16.32	HN	0.280797	0.000320792	1.09895	Zimbabwe	693.4	2469.4	C23H23O16	12	Unknown_Structure		N.A.	N.A.	N.A.		346.094	6.32	HP	2.51744	0.000582779	1.08432	Hehua	4041	1605.2	C17H16O7N	11	Unknown_Structure	N.A.	N.A.	N.A.
555.211	9.38	HP	0.185397	2.58972e-06	1.1804	Zimbabwe	698.8	3769.2	C26H35O13	10	methyl (4aS,5R,7S,7aS)-7-hydroxy-5-[3-(4-hydroxyphenyl)propanoyloxy]-7-methyl-1-[(2S,3R,4S,5S,6R)-3,4,5-trihydroxy-6-(hydroxymethyl)oxan-2-yl]oxy-4a,5,6,7a-tetrahydro-1H-cyclopenta[c]pyran-4-carboxylate	Carbohydrates and Glycosidic Conjugates	0.622222	FCC	[M+H]+		346.983	10.18	HN	7.07626	0.000434081	1.08936	Hehua	3433.4	485.2	C8H7O6N6S2	8	Unknown_Structure	N.A.	N.A.	N.A.
555.217	9.24	HP	0.158934	1.04407e-06	1.18739	Zimbabwe	729	4586.8	C30H35O10	14	Unknown_Structure		N.A.	N.A.	N.A.		347.075	4.91	HN	2.0389	0.000458087	1.08797	Hehua	2903.8	1424.2	C12H15O10N2	6	Unknown_Structure	N.A.	N.A.	N.A.
557.132	16.27	HN	0.20575	0.0028554	1.01118	Zimbabwe	1079.2	5245.2	C27H25O13	15	Unknown_Structure		N.A.	N.A.	N.A.		347.121	16.56	HP	4.50646	0.00118605	1.05231	Hehua	11158	2476	C17H19O6N2	10	Unknown_Structure	N.A.	N.A.	N.A.
557.298	7.06	HP	0.29534	0.00282788	1.01036	Zimbabwe	1086.2	3677.8	C34H41O5N2	16	Unknown_Structure		N.A.	N.A.	N.A.		348.159	10.19	RP	15.2065	1.04621e-07	1.19981	Hehua	4124	271.2	C22H22O3N	13	Unknown_Structure	N.A.	N.A.	N.A.
559.322	7.42	HP	0.286415	0.00324818	1.00456	Zimbabwe	653.6	2282	C32H47O8	10	[(E,6R)-6-[(2S,8S,9R,10R,13R,14S,16R,17R)-2,16-dihydroxy-4,4,9,13,14-pentamethyl-3,11-dioxo-2,7,8,10,12,15,16,17-octahydro-1H-cyclopenta[a]phenanthren-17-yl]-6-hydroxy-2-methyl-5-oxohept-3-en-2-yl] acetate	Terpenoids and Steroids	0.6	FCC	[M+H]+		348.166	5.23	HP	3.96089	1.49581e-07	1.19865	Hehua	16993.8	4290.4	C16H22O4N5	9	Unknown_Structure	N.A.	N.A.	N.A.
561.251	9.24	HN	0.240775	0.00125687	1.05094	Zimbabwe	368	1528.4	C33H37O8	15	Unknown_Structure		N.A.	N.A.	N.A.		348.214	6.6	HP	2.74655	0.000499139	1.08524	Hehua	9544.8	3475.2	C18H31O4NNa	4	Unknown_Structure	N.A.	N.A.	N.A.
561.254	10.33	RN	5.20237e-08	0.000225735	1.10866	Zimbabwe	0	1922.2	Unknown_Formula	0	Unknown_Structure		N.A.	N.A.	N.A.		348.216	6.58	HP	3.27162	0.000436743	1.08984	Hehua	9722.6	2971.8	C20H30O4N	7	Unknown_Structure	N.A.	N.A.	N.A.
561.282	7.17	RP	0.35883	0.000203649	1.11348	Zimbabwe	3287.6	9162	Unknown_Formula	0	Unknown_Structure		N.A.	N.A.	N.A.		349.096	6.1	HN	3.97458	7.89563e-07	1.18915	Hehua	4034.2	1015	C17H17O8	9	methyl 2-(4a,6,10a-trihydroxy-1-methyl-5,10-dioxo-3,4-dihydro-1H-benzo[g]isochromen-3-yl)acetate	Polyketides	0.476923	FCC	[M-H]-
561.284	10.5	HP	0.200746	0.00103746	1.05759	Zimbabwe	4541.8	22624.6	C29H41O9N2	11	Unknown_Structure		N.A.	N.A.	N.A.		349.103	5.99	HN	4.12552	9.04654e-07	1.18832	Hehua	4141.2	1003.8	C16H17O7N2	9	Unknown_Structure	N.A.	N.A.	N.A.
562.211	5.14	RP	0.464726	0.00291062	1.01091	Zimbabwe	1621.8	3489.8	C24H36O14N	8	Unknown_Structure		N.A.	N.A.	N.A.		349.111	6.62	RN	3.05263	1.90741e-06	1.18287	Hehua	18480	6053.8	C13H16O4N4F3	6	2,4-dinitro-3-N,3-N-dipropyl-6-(trifluoromethyl)benzene-1,3-diamine	Exogenous / Synthetic Compounds & Contaminants	0.511111	FCC	[M-H]-
562.213	5.75	RP	0.44808	0.000128453	1.12301	Zimbabwe	4634.4	10342.8	C24H36O14N	8	Unknown_Structure		N.A.	N.A.	N.A.		349.111	7.57	HN	4.04924	2.35797e-07	1.19627	Hehua	107608	26574.8	C13H16O4N4F3	6	2,4-dinitro-3-N,3-N-dipropyl-6-(trifluoromethyl)benzene-1,3-diamine	Exogenous / Synthetic Compounds & Contaminants	0.511111	FCC	[M-H]-
562.217	5.75	RP	0.430724	6.25762e-05	1.13825	Zimbabwe	4339.8	10075.6	C24H36O14N	8	Unknown_Structure		N.A.	N.A.	N.A.		349.114	6.03	RN	5.00993	3.63983e-06	1.17739	Hehua	2319.6	463	C20H17O4N2	13	Unknown_Structure	N.A.	N.A.	N.A.
562.281	10.48	HP	0.253543	0.00260617	1.01655	Zimbabwe	1127.2	4445.8	C26H44O12N	6	Unknown_Structure		N.A.	N.A.	N.A.		349.127	7.57	HN	4.18454	1.12739e-06	1.18678	Hehua	72694.6	17372.2	C25H17O2	17	4-[9-(4-hydroxyphenyl)fluoren-9-yl]phenol	Exogenous / Synthetic Compounds & Contaminants	0.5	FCC	[M-H]-
563.159	10.84	HN	0.496288	0.00209138	1.02614	Zimbabwe	1751.6	3529.4	C30H27O11	17	Unknown_Structure		N.A.	N.A.	N.A.		349.138	5.48	RP	9.04508	1.20695e-07	1.19964	Hehua	31140.4	3442.8	C15H22O6N2Na	6	4-amino-2-hydroxy-5-[[1-hydroxy-1-(2-oxo-1-bicyclo[4.1.0]hept-3-enyl)propan-2-yl]amino]-5-oxopentanoic acid	Amino Acids, Peptides, and Analogues	0.566667	FCC	[M+Na]+
566.154	17.01	HN	0.40013	0.000752153	1.07024	Zimbabwe	2467.6	6167	C23H33O13NCl	7	Unknown_Structure		N.A.	N.A.	N.A.		349.139	12.12	HP	5.52879	0.0031369	1.00473	Hehua	12308.2	2226.2	C17H21O6N2	9	Unknown_Structure	N.A.	N.A.	N.A.
566.157	16.97	HN	0.380478	5.61397e-05	1.14033	Zimbabwe	2500.2	6571.2	C23H33O13NCl	7	Unknown_Structure		N.A.	N.A.	N.A.		349.14	12.06	HP	5.54497	0.00313081	1.00484	Hehua	12305.4	2219.2	C15H22O6N2Na	6	4-amino-2-hydroxy-5-[[1-hydroxy-1-(2-oxo-1-bicyclo[4.1.0]hept-3-enyl)propan-2-yl]amino]-5-oxopentanoic acid	Amino Acids, Peptides, and Analogues	0.566667	FCC	[M+Na]+
568.177	13.64	HP	0.127425	0.00114297	1.05389	Zimbabwe	145.8	1144.2	C24H30O13N3	12	Unknown_Structure		N.A.	N.A.	N.A.		349.14	7.16	RP	2.47175	2.59597e-05	1.15388	Hehua	4321.6	1748.4	C20H22O4Na	10	Unknown_Structure	N.A.	N.A.	N.A.
571.153	11.1	HP	0.193275	0.00117009	1.05265	Zimbabwe	4570.8	23649.2	C27H27O12N2	16	Unknown_Structure		N.A.	N.A.	N.A.		349.165	5.24	HP	4.78002	0.000209546	1.11283	Hehua	3828.8	801	C19H25O6	8	(1S,2R,5S,9S,10S,12R,13R,16R)-9,12-dihydroxy-2,6,10,16-tetramethyl-14-oxatetracyclo[11.2.1.02,11.05,10]hexadec-6-ene-3,8,15-trione	Terpenoids and Steroids	0.525	FCC	[M+H]+
571.161	10.82	HP	0.203476	0.00068731	1.07345	Zimbabwe	5961.8	29299.8	C32H27O10	20	3-[5,7-dihydroxy-2-(4-methoxyphenyl)-4-oxo-2,3-dihydrochromen-3-yl]-5,7-dihydroxy-2-(4-methoxyphenyl)-2,3-dihydrochromen-4-one	Flavonoids	0.525	FCC	[M+H]+		349.179	4.43	RP	2.01023	0.000148469	1.11982	Hehua	2908	1446.6	C18H25O5N2	8	Unknown_Structure	N.A.	N.A.	N.A.
571.164	10.8	HP	0.20229	0.000546951	1.08154	Zimbabwe	6130.2	30304	C32H27O10	20	3-[5,7-dihydroxy-2-(4-methoxyphenyl)-4-oxo-2,3-dihydrochromen-3-yl]-5,7-dihydroxy-2-(4-methoxyphenyl)-2,3-dihydrochromen-4-one	Flavonoids	0.525	FCC	[M+H]+		349.197	17.23	HP	4.47848	0.000512353	1.08439	Hehua	9676.2	2160.6	C16H25O3N6	8	Unknown_Structure	N.A.	N.A.	N.A.
571.164	10.55	HP	0.204508	5.36759e-05	1.14119	Zimbabwe	6796	33231	C25H31O15	11	Unknown_Structure		N.A.	N.A.	N.A.		349.996	5.14	HN	6.84335	9.24191e-06	1.16813	Hehua	3940.4	575.8	C10H13O6N3Br	5	Unknown_Structure	N.A.	N.A.	N.A.
571.17	10.78	HP	0.204143	0.000551818	1.08124	Zimbabwe	5818.6	28502.6	C25H31O15	11	(2Z)-2-[4-[2-[2-(3,4-dihydroxyphenyl)ethoxy]-2-oxoethyl]-5-methoxycarbonyl-2-[(2S,3R,4S,5S,6R)-3,4,5-trihydroxy-6-(hydroxymethyl)oxan-2-yl]oxy-4H-pyran-3-ylidene]acetic acid	Carbohydrates and Glycosidic Conjugates	0.466667	FCC	[M+H]+		350.114	6.62	RN	3.09986	5.32426e-06	1.17365	Hehua	2731.6	881.2	C14H16O6N5	9	Unknown_Structure	N.A.	N.A.	N.A.
571.194	9.83	HP	0.321854	0.00158747	1.03925	Zimbabwe	2729	8479	C28H31O11N2	15	Unknown_Structure		N.A.	N.A.	N.A.		350.117	7.57	HN	7.96419	1.49372e-06	1.18513	Hehua	11831.6	1485.6	C17H20O7N	8	Unknown_Structure	N.A.	N.A.	N.A.
573.163	10.76	HP	0.142318	0.00167124	1.03673	Zimbabwe	143.4	1007.6	C28H29O13	15	Unknown_Structure		N.A.	N.A.	N.A.		350.206	7.38	RP	2.68855	0.00205126	1.03667	Hehua	2596.6	965.8	C18H28O4N3	7	Unknown_Structure	N.A.	N.A.	N.A.
573.166	10.87	HP	0.190628	0.000311011	1.09982	Zimbabwe	240	1259	C28H29O13	15	Unknown_Structure		N.A.	N.A.	N.A.		350.221	17.88	HP	3.67562	0.00226101	1.0258	Hehua	18750.8	5101.4	C16H32O7N	3	(2R,3S,4S,5R,6S)-2-(hydroxymethyl)-6-[4-(hydroxymethyl)-1-propan-2-ylcyclohex-3-en-1-yl]oxyoxane-3,4,5-triol	Carbohydrates and Glycosidic Conjugates	0.5	FCC	[M+NH4]+
581.208	9.45	HP	0.253003	0.00232839	1.02078	Zimbabwe	623.4	2464	C31H33O11	16	Unknown_Structure		N.A.	N.A.	N.A.		351.1	8.76	HP	3.73271	0.000244559	1.10706	Hehua	1284.8	344.2	Unknown_Formula	0	Unknown_Structure	N.A.	N.A.	N.A.
583.187	10.18	HN	0.374269	0.00289388	1.00917	Zimbabwe	1074.6	2871.2	C30H31O12	15	[(2R,3S,4S,5R,6S)-6-[[(1S,2S,3R,5R,6S,8S)-2-(benzoyloxymethyl)-6-hydroxy-8-methyl-9,10-dioxatetracyclo[4.3.1.02,5.03,8]decan-3-yl]oxy]-3,4,5-trihydroxyoxan-2-yl]methyl benzoate	Carbohydrates and Glycosidic Conjugates	0.5	FCC	[M-H]-		351.126	6.64	RP	3.3478	5.79327e-07	1.19114	Hehua	10674.8	3188.6	C21H20ON2Cl	13	Unknown_Structure	N.A.	N.A.	N.A.
586.17	10.15	HN	0.269235	0.00142089	1.04528	Zimbabwe	553.6	2056.2	C32H28O10N	19	Unknown_Structure		N.A.	N.A.	N.A.		351.128	7.59	HP	2.00686	0.000193883	1.11527	Hehua	34232.6	17057.8	C15H19O6N4	9	Unknown_Structure	N.A.	N.A.	N.A.
593.163	11.31	HN	0.224067	0.00160062	1.04049	Zimbabwe	815.2	3638.2	C26H29O14N2	13	Unknown_Structure		N.A.	N.A.	N.A.		351.129	6.96	RN	2.61593	1.55442e-05	1.16089	Hehua	9693.6	3705.6	C15H19O6N4	8	Unknown_Structure	N.A.	N.A.	N.A.
593.167	10.8	HN	0.153576	2.65746e-05	1.15313	Zimbabwe	1147.4	7471.2	C31H29O12	17	Unknown_Structure		N.A.	N.A.	N.A.		351.135	7.27	HN	2.88085	0.00188453	1.03324	Hehua	19840.4	6887	C20H19O4N2	12	Unknown_Structure	N.A.	N.A.	N.A.
593.181	13.55	HN	0.391145	0.000880023	1.0643	Zimbabwe	385.2	984.8	C35H29O9	21	Unknown_Structure		N.A.	N.A.	N.A.		351.136	7.6	HP	2.07406	9.61161e-06	1.16718	Hehua	28681	13828.4	C20H19O4N2	13	Unknown_Structure	N.A.	N.A.	N.A.
593.182	10.78	HN	0.117121	0.000145198	1.11994	Zimbabwe	822	7018.4	C28H33O14	12	Unknown_Structure		N.A.	N.A.	N.A.		351.212	17.32	HP	3.39461	4.41645e-06	1.17588	Hehua	37467	11037.2	C18H32O5Na	3	9,12,13-trihydroxyoctadeca-10,15-dienoic acid	Lipids and Lipid-like Molecules	1	FCC	[M+Na]+
593.217	18.09	HP	0.278202	0.00150545	1.04284	Zimbabwe	2119.4	7618.2	C27H38O13Na	9	Unknown_Structure		N.A.	N.A.	N.A.		351.221	10.3	RP	4.13812	0.000350251	1.09632	Hehua	2720.4	657.4	C20H31O5	6	6,8-dihydroxy-3-(10-hydroxyundecyl)-3,4-dihydroisochromen-1-one	Polyketides	0.542857	FCC	[M+H]+
593.221	18.04	HP	0.159327	0.000794721	1.06823	Zimbabwe	1248.2	7834.2	C29H37O13	12	Unknown_Structure		N.A.	N.A.	N.A.		351.24	6.85	RP	4.77892	0.00283069	1.0182	Hehua	4461.6	933.6	C18H31O3N4	6	Unknown_Structure	N.A.	N.A.	N.A.
596.245	12.03	HP	0.427512	0.000682642	1.0737	Zimbabwe	5385.2	12596.6	C32H38O10N	15	Unknown_Structure		N.A.	N.A.	N.A.		351.983	19.33	HP	2.74271	0.000528605	1.08317	Hehua	17450.2	6362.4	C10H10O9NS2	7	Unknown_Structure	N.A.	N.A.	N.A.
596.253	12.05	HP	0.430326	0.000808935	1.06738	Zimbabwe	6425.2	14931	C32H38O10N	15	Unknown_Structure		N.A.	N.A.	N.A.		352.075	5.43	HN	2.16817	0.000700087	1.07317	Hehua	3806	1755.4	C14H14O8N3	9	Unknown_Structure	N.A.	N.A.	N.A.
596.266	12.03	HP	0.431671	0.00035544	1.09553	Zimbabwe	5005.4	11595.4	C29H42O12N	11	methyl 3-ethenyl-4-[[6-[2-(4-hydroxyphenyl)ethyl]-4-oxooxan-2-yl]methyl]-2-[3,4,5-trihydroxy-6-(hydroxymethyl)oxan-2-yl]oxy-3,4-dihydro-2H-pyran-5-carboxylate	Carbohydrates and Glycosidic Conjugates	0.455556	FCC	[M+NH4]+		352.096	5.23	HN	2.84654	0.000700353	1.07407	Hehua	3476.2	1221.2	C18H14O5N3	13	Unknown_Structure	N.A.	N.A.	N.A.
597.251	11.8	HP	0.367993	0.00182444	1.03379	Zimbabwe	1818.4	4941.4	C24H41O15N2	6	Unknown_Structure		N.A.	N.A.	N.A.		352.985	7.32	HN	2.48236	0.00392726	1.0015	Hehua	1660.2	668.8	C12H11O8Cl2	6	Unknown_Structure	N.A.	N.A.	N.A.
599.318	9.42	HP	0.454155	0.00170022	1.03806	Zimbabwe	4593.6	10114.6	C29H47O11N2	8	Unknown_Structure		N.A.	N.A.	N.A.		352.985	19.33	HP	3.77793	4.84104e-05	1.14364	Hehua	7914	2094.8	C10H9O12S	7	Unknown_Structure	N.A.	N.A.	N.A.
601.217	12.05	HP	0.443119	0.00227662	1.02171	Zimbabwe	3818	8616.2	C27H37O15	10	Unknown_Structure		N.A.	N.A.	N.A.		352.995	7.21	HN	2.37102	0.00206514	1.02839	Hehua	1342	566	C16H11O5Cl2	10	Unknown_Structure	N.A.	N.A.	N.A.
605.12	9.98	HP	0.376603	0.00045866	1.08753	Zimbabwe	470	1248	C27H25O16	16	Unknown_Structure		N.A.	N.A.	N.A.		353.075	8.16	HN	5.89922	0.0007509	1.07647	Hehua	2.10113e+06	356171	C12H17O12	4	3-hydroxy-2-(1,2,2-trihydroxyethyl)-4-[3,4,5-trihydroxy-6-(hydroxymethyl)oxan-2-yl]oxy-2H-furan-5-one	Carbohydrates and Glycosidic Conjugates	0.6	FCC	[M-H]-
607.185	12.81	HN	0.218511	1.56502e-06	1.1844	Zimbabwe	1593.6	7293	C29H37O10P2	12	Unknown_Structure		N.A.	N.A.	N.A.		353.085	7.71	HN	8.44583	8.15403e-08	1.20034	Hehua	2.79363e+06	330770	C16H17O9	8	Neochlorogenic acid	Phenols, Phenylpropanoids, and Lignans	0.712505	DP	[M-H]-
607.193	5.93	RN	0.207181	0.000578692	1.07962	Zimbabwe	567.8	2740.6	C29H35O14	12	Unknown_Structure		N.A.	N.A.	N.A.		353.089	7.87	HN	8.58895	1.34005e-06	1.1856	Hehua	2.76276e+06	321664	C16H17O9	8	Neochlorogenic acid	Phenols, Phenylpropanoids, and Lignans	0.554798	DP	[M-H]-
611.032	8.89	HP	0.262773	5.62709e-05	1.14031	Zimbabwe	323	1229.2	C13H25O23P2	3	Unknown_Structure		N.A.	N.A.	N.A.		353.095	7.98	HN	8.2624	5.27942e-08	1.2018	Hehua	2687775	325302	C15H17O8N2	8	4-Caffeoylquinic acid	Phenols, Phenylpropanoids, and Lignans	0.759558	DP	[M-H]-
614.299	10.92	HP	0.309263	0.000862248	1.06546	Zimbabwe	1054.4	3409.4	C33H44O10N	13	Unknown_Structure		N.A.	N.A.	N.A.		353.106	7.57	HN	2.92224	8.79425e-06	1.16886	Hehua	761418	260560	C14H17O7N4	8	trans-5-O-Caffeoylquinic acid	Phenols, Phenylpropanoids, and Lignans	0.400713	DP	N.A.
614.305	10.96	HP	0.322674	0.00303381	1.00854	Zimbabwe	1053.4	3264.6	C32H44O9N3	13	Unknown_Structure		N.A.	N.A.	N.A.		353.134	7.89	HN	3.14064	2.44564e-05	1.15504	Hehua	10075.8	3208.2	C14H26O8P	2	(1-acetyloxy-3-phosphonooxypropan-2-yl) nonanoate	Lipids and Lipid-like Molecules	0.566667	FCC	[M-H]-
614.309	7.58	RP	0.373777	0.00177651	1.03393	Zimbabwe	1038.8	2779.2	C32H44O9N3	13	Unknown_Structure		N.A.	N.A.	N.A.		353.135	9.93	HN	4.01466	2.30881e-05	1.15586	Hehua	15340	3821	C14H26O8P	2	(1-acetyloxy-3-phosphonooxypropan-2-yl) nonanoate	Lipids and Lipid-like Molecules	0.566667	FCC	[M-H]-
618.322	8.39	RP	0.368608	0.00150267	1.04161	Zimbabwe	810.2	2198	C33H48O10N	11	Unknown_Structure		N.A.	N.A.	N.A.		353.143	4.4	RN	12.5647	7.37293e-08	1.20096	Hehua	2817	224.2	C21H21O5	11	3-(3,4-dihydroxy-2-methoxyphenyl)-1-[4-hydroxy-3-(3-methylbut-2-enyl)phenyl]prop-2-en-1-one	Flavonoids	0.542857	FCC	[M-H]-
618.328	10.48	HP	0.195784	9.16346e-05	1.13057	Zimbabwe	490.4	2504.8	C33H48O10N	11	Unknown_Structure		N.A.	N.A.	N.A.		353.143	4.39	RN	12.7841	7.61735e-08	1.20094	Hehua	2866.2	224.2	C21H21O5	11	3-(3,4-dihydroxy-2-methoxyphenyl)-1-[4-hydroxy-3-(3-methylbut-2-enyl)phenyl]prop-2-en-1-one	Flavonoids	0.542857	FCC	[M-H]-
618.333	10.47	HP	0.171859	0.00101535	1.05844	Zimbabwe	474.4	2760.4	C33H48O10N	11	Unknown_Structure		N.A.	N.A.	N.A.		353.144	9.43	HN	10.915	9.97337e-10	1.20972	Hehua	21561.4	1975.4	C21H21O5	11	(E)-1-[2,4-dihydroxy-6-methoxy-3-(3-methylbut-2-enyl)phenyl]-3-(4-hydroxyphenyl)prop-2-en-1-one	Flavonoids	0.483333	FCC	[M-H]-
619.256	10.96	HP	0.279446	0.00322896	1.00308	Zimbabwe	2771.6	9918.2	C30H39O12N2	13	Unknown_Structure		N.A.	N.A.	N.A.		353.145	6.98	RP	2.02471	0.000149201	1.11941	Hehua	2556	1262.4	C15H21O6N4	8	Unknown_Structure	N.A.	N.A.	N.A.
623.221	12.05	HN	0.398922	0.000153453	1.1187	Zimbabwe	3346	8387.6	C25H40O14N2P	7	Unknown_Structure		N.A.	N.A.	N.A.		353.149	9.43	HN	18.6763	2.87884e-09	1.20825	Hehua	19815.6	1061	C20H21O4N2	11	Unknown_Structure	N.A.	N.A.	N.A.
624.222	12.05	HN	0.362921	0.000890233	1.06515	Zimbabwe	655	1804.8	Unknown_Formula	0	Unknown_Structure		N.A.	N.A.	N.A.		353.154	15.63	HP	3.49899	0.000259975	1.10528	Hehua	35785.6	10227.4	C16H26O7Na	4	Unknown_Structure	N.A.	N.A.	N.A.
626.221	5.93	RP	0.254092	7.28214e-06	1.17022	Zimbabwe	1086.6	4276.4	C32H36O12N	16	Unknown_Structure		N.A.	N.A.	N.A.		353.157	15.65	HP	3.35758	0.000283529	1.10283	Hehua	36118.8	10757.4	C16H26O7Na	4	Unknown_Structure	N.A.	N.A.	N.A.
626.224	12.82	HP	0.235147	0.000222777	1.1091	Zimbabwe	1581.6	6726	C30H36O8N5S	16	Unknown_Structure		N.A.	N.A.	N.A.		353.162	9.42	HN	6.14997	0.000335296	1.09944	Hehua	6520.2	1060.2	C14H21O5N6	7	[2-[(2-amino-6-oxo-1H-purin-9-yl)methoxy]-3-hydroxypropyl] (2S)-2-amino-3-methylbutanoate	Alkaloids and Nitrogenous Derivatives	0.483333	FCC	[M-H]-
626.252	12.82	HP	0.0953761	0.000390052	1.09265	Zimbabwe	171.2	1795	C23H40O15N5	7	Unknown_Structure		N.A.	N.A.	N.A.		353.166	15.88	HP	2.52927	0.000246991	1.10636	Hehua	29048.2	11484.8	C24H21ON2	16	Unknown_Structure	N.A.	N.A.	N.A.
627.227	12.8	HP	0.106789	0.00125018	1.05048	Zimbabwe	185.6	1738	C27H40O15Na	8	Unknown_Structure		N.A.	N.A.	N.A.		353.934	16.32	HN	2.0496	8.05291e-05	1.1337	Hehua	33539.2	16363.8	C9H3O4NF5Cl2	5	Unknown_Structure	N.A.	N.A.	N.A.
627.231	12.82	HP	0.141002	0.00058245	1.07943	Zimbabwe	260.6	1848.2	C27H40O15Na	8	Unknown_Structure		N.A.	N.A.	N.A.		353.983	19.33	HP	3.4599	0.00197351	1.03015	Hehua	9188.8	2655.8	C16H11O2NCl3	11	Unknown_Structure	N.A.	N.A.	N.A.
631.183	12.82	HP	0.188144	0.000171157	1.1159	Zimbabwe	642.4	3414.4	C25H36O17Na	8	Unknown_Structure		N.A.	N.A.	N.A.		354.089	8.32	HN	3.0157	0.00209825	1.03508	Hehua	632381	209696	C14H16O8N3	8	Unknown_Structure	N.A.	N.A.	N.A.
635.163	9.88	HP	0.461261	0.00051051	1.08409	Zimbabwe	2250.4	4878.8	C29H31O16	15	Unknown_Structure		N.A.	N.A.	N.A.		354.092	6.19	HN	3.46043	4.14771e-05	1.14583	Hehua	23411.2	6765.4	C14H16O8N3	8	Unknown_Structure	N.A.	N.A.	N.A.
636.315	6.11	RP	0.33926	2.96536e-05	1.1545	Zimbabwe	881.6	2598.6	C36H46O9N	15	Unknown_Structure		N.A.	N.A.	N.A.		354.153	15.56	HP	32600001	3.09873e-05	1.15071	Hehua	3260	0	C17H24O7N	7	Unknown_Structure	N.A.	N.A.	N.A.
637.183	14.24	HN	0.183202	2.23955e-05	1.1562	Zimbabwe	2311.2	12615.6	C29H33O16	13	Unknown_Structure		N.A.	N.A.	N.A.		354.155	15.64	HP	39.0133	3.95866e-05	1.1482	Hehua	2926	75	C17H24O7N	7	Unknown_Structure	N.A.	N.A.	N.A.
637.189	14.31	HN	0.155243	6.57466e-05	1.13755	Zimbabwe	1996.4	12859.8	C29H33O16	13	Unknown_Structure		N.A.	N.A.	N.A.		354.934	19.34	HP	7.09773	0.00130674	1.0496	Hehua	1568.6	221	C8H7O8N2S3	7	Unknown_Structure	N.A.	N.A.	N.A.
637.26	12.48	HP	0.255904	0.00107769	1.05678	Zimbabwe	726	2837	C33H42O11Na	13	Unknown_Structure		N.A.	N.A.	N.A.		355.091	7.57	HN	3.58838	0.00179193	1.03553	Hehua	58528.6	16310.6	C18H15O6N2	12	Unknown_Structure	N.A.	N.A.	N.A.
641.26	7.57	RN	0.354167	0.00134006	1.04674	Zimbabwe	754.8	2131.2	C27H45O17	5	Unknown_Structure		N.A.	N.A.	N.A.		355.094	7.75	HN	3.34277	0.000237689	1.11089	Hehua	59970.6	17940.4	C18H15O6N2	12	Unknown_Structure	N.A.	N.A.	N.A.
642.28	7.67	RP	0.454931	4.25017e-06	1.17602	Zimbabwe	1201.2	2640.4	C30H44O14N	10	Unknown_Structure		N.A.	N.A.	N.A.		355.121	5.13	HN	5.36584	0.00187449	1.03367	Hehua	3267.8	609	C20H19O6	11	Flavanone base + 4O, 1Prenyl	Flavonoids	0.579856	DP	[M-H]
642.281	7.88	RP	0.47884	1.10822e-05	1.16634	Zimbabwe	1265	2641.8	C30H44O14N	10	Unknown_Structure		N.A.	N.A.	N.A.		355.136	16.87	HP	7.57973	0.00207836	1.03352	Hehua	4173.4	550.6	C16H23O5N2S	7	Unknown_Structure	N.A.	N.A.	N.A.
644.199	8.18	HN	0.309578	0.000355173	1.09609	Zimbabwe	9558.6	30876.2	C31H34O14N	15	Unknown_Structure		N.A.	N.A.	N.A.		355.138	5.2	HP	2.85714	0.00125394	1.05054	Hehua	5692	1992.2	C17H23O8	7	Unknown_Structure	N.A.	N.A.	N.A.
645.187	10.18	HN	0.468162	0.00298023	1.00821	Zimbabwe	8100.6	17303	C31H33O15	15	Unknown_Structure		N.A.	N.A.	N.A.		355.139	5.16	HN	12.1193	0.000635631	1.0765	Hehua	1604.6	132.4	C18H19O4N4	11	Unknown_Structure	N.A.	N.A.	N.A.
645.2	8.29	HN	0.270594	7.65237e-05	1.13423	Zimbabwe	1994.6	7371.2	C28H37O17	10	Unknown_Structure		N.A.	N.A.	N.A.		355.158	4.38	RP	2.51075	3.07824e-05	1.15138	Hehua	9038.2	3599.8	C14H27O10	2	Unknown_Structure	N.A.	N.A.	N.A.
645.297	10.48	HN	0.207221	0.000158813	1.1179	Zimbabwe	762.2	3678.2	C25H51O11N4P2	3	Unknown_Structure		N.A.	N.A.	N.A.		356.192	8.23	RP	3.54954	7.46986e-05	1.13716	Hehua	2701.2	761	C18H27O3N3Na	7	Unknown_Structure	N.A.	N.A.	N.A.
645.301	8.4	RN	0.292792	4.96901e-05	1.14266	Zimbabwe	774.2	2644.2	C31H50O12P	7	Unknown_Structure		N.A.	N.A.	N.A.		356.202	8.68	RP	3.07484	6.33347e-05	1.14219	Hehua	4782.6	1555.4	C16H31O6NNa	2	Unknown_Structure	N.A.	N.A.	N.A.
646.187	10.16	HN	0.379661	0.00167695	1.03803	Zimbabwe	1590.4	4189	C30H32O15N	15	Unknown_Structure		N.A.	N.A.	N.A.		356.205	7.83	HP	4.36454	0.000270731	1.10364	Hehua	5696.6	1305.2	C18H30O6N	5	Unknown_Structure	N.A.	N.A.	N.A.
660.308	11.31	HP	0.328105	0.00198765	1.03032	Zimbabwe	255.2	777.8	C34H46O12N	13	Unknown_Structure		N.A.	N.A.	N.A.		356.209	8.88	RP	2.84839	0.000327027	1.10482	Hehua	4873.6	1711	C18H30O6N	5	Unknown_Structure	N.A.	N.A.	N.A.
662.33	11.48	HP	0.191067	0.000205882	1.11126	Zimbabwe	1292.8	6766.2	C38H48O9N	16	Unknown_Structure		N.A.	N.A.	N.A.		356.215	7.58	HP	3.82628	0.00149241	1.04204	Hehua	7506.4	1961.8	C17H30O5N3	5	Unknown_Structure	N.A.	N.A.	N.A.
663.333	11.48	HP	0.196429	0.000656602	1.07584	Zimbabwe	347.6	1769.6	C33H52O12Na	8	Unknown_Structure		N.A.	N.A.	N.A.		356.244	7.45	HP	3.00089	0.000417395	1.09137	Hehua	2691.8	897	C19H34O5N	4	Unknown_Structure	N.A.	N.A.	N.A.
663.337	11.48	HP	0.114359	0.000249229	1.10605	Zimbabwe	197.2	1724.4	C30H51O14N2	7	Unknown_Structure		N.A.	N.A.	N.A.		357.155	5.17	HP	3.71848	1.80301e-05	1.16105	Hehua	10482.4	2819	C17H25O8	6	Unknown_Structure	N.A.	N.A.	N.A.
664.341	11.57	HP	0.0329458	0.00126854	1.04925	Zimbabwe	40.8	1238.4	C36H51O9NNa	12	Unknown_Structure		N.A.	N.A.	N.A.		357.247	15.43	HP	6.27364	1.15015e-06	1.18765	Hehua	39511.4	6298	C17H33O4N4	4	Unknown_Structure	N.A.	N.A.	N.A.
665.212	18.61	HN	2.19684e-07	4.54373e-07	1.19243	Zimbabwe	0	455.2	C25H42O18Cl	4	Unknown_Structure		N.A.	N.A.	N.A.		358.156	5.16	HP	5.93522	0.000603777	1.08059	Hehua	3262	549.6	C19H24O2N3S	10	Unknown_Structure	N.A.	N.A.	N.A.
666.178	10.19	HN	0.340686	0.000766412	1.07064	Zimbabwe	1214	3563.4	C29H32O17N	14	Unknown_Structure		N.A.	N.A.	N.A.		358.203	6.4	RP	4.12513	0.00226377	1.02381	Hehua	797.8	193.4	C21H28O4N	9	Unknown_Structure	N.A.	N.A.	N.A.
671.348	12.66	HP	0.36235	0.000736345	1.07162	Zimbabwe	568.6	1569.2	C36H51O10N2	13	Unknown_Structure		N.A.	N.A.	N.A.		358.208	6.4	RP	15.2509	0.000164205	1.12031	Hehua	838.8	55	C18H29O3N3Na	6	Unknown_Structure	N.A.	N.A.	N.A.
677.207	14.62	HP	0.489417	0.00198342	1.02859	Zimbabwe	1345.8	2749.8	C32H37O16	15	Unknown_Structure		N.A.	N.A.	N.A.		358.219	6.63	HP	2.08627	0.00297111	1.00921	Hehua	3878.8	1859.2	C25H28ON	13	Unknown_Structure	N.A.	N.A.	N.A.
677.21	14.33	HP	0.472413	0.00332437	1.00166	Zimbabwe	1388.8	2939.8	C32H37O16	15	Unknown_Structure		N.A.	N.A.	N.A.		358.222	7.06	HP	2.01662	0.00134186	1.04989	Hehua	5580.8	2767.4	C18H32O6N	4	Unknown_Structure	N.A.	N.A.	N.A.
677.214	14.31	HP	0.450898	0.00190902	1.03053	Zimbabwe	1330.6	2951	C32H37O16	15	Unknown_Structure		N.A.	N.A.	N.A.		358.254	15.43	HP	20.2742	2.35245e-06	1.1833	Hehua	6151.2	303.4	C26H32N	12	Unknown_Structure	N.A.	N.A.	N.A.
679.332	6.01	RP	0.227966	0.00015418	1.11848	Zimbabwe	792	3474.2	C35H51O13	11	Unknown_Structure		N.A.	N.A.	N.A.		359.107	7.18	HN	2.02895	0.00125557	1.04954	Hehua	52718.2	25983	C19H19O7	10	5,11,17,19-tetrahydroxy-15-methyl-2-oxapentacyclo[9.8.0.01,3.04,9.012,17]nonadeca-4(9),5,7-triene-10,13-dione	Polyketides	0.733333	FCC	[M-H]-
681.163	7.92	RN	0.335919	0.00112037	1.05525	Zimbabwe	1385.6	4124.8	C30H33O18	14	[3,4-dihydroxy-6-[3,5,8-trihydroxy-2-(4-hydroxy-3-methoxyphenyl)-4-oxochromen-7-yl]oxy-5-(3,4,5-trihydroxy-6-methyloxan-2-yl)oxyoxan-2-yl]methyl acetate	Carbohydrates and Glycosidic Conjugates	0.5	FCC	[M-H]-		359.126	6.1	HN	2.88106	0.000658626	1.08083	Hehua	3793.2	1316.6	C18H19O6N2	10	5-O-ethyl 3-O-methyl 2,6-dimethyl-4-(3-nitrophenyl)-1,4-dihydropyridine-3,5-dicarboxylate	Exogenous / Synthetic Compounds & Contaminants	0.6	FCC	[M-H]-
682.262	9.57	HP	0.210536	0.000210493	1.11097	Zimbabwe	231.8	1101	C28H44O18N	8	Unknown_Structure		N.A.	N.A.	N.A.		360	19.31	HP	2376001	0.000252943	1.10551	Hehua	237.6	0	C15H7O6N3Cl	14	Unknown_Structure	N.A.	N.A.	N.A.
683.312	14.86	HP	0.413201	0.000561967	1.08624	Zimbabwe	1343.4	3251.2	C36H47O11N2	15	Unknown_Structure		N.A.	N.A.	N.A.		360.108	6.16	HN	3.05043	0.00147762	1.04297	Hehua	2564.8	840.8	C18H18O7N	10	Unknown_Structure	N.A.	N.A.	N.A.
684.26	18.62	HP	0.316685	0.00327565	1.00422	Zimbabwe	2039.2	6439.2	C24H46O21N	3	Unknown_Structure		N.A.	N.A.	N.A.		360.977	20.47	HP	6.674e+06	0.00101444	1.05948	Hehua	667.4	0	C10H10O3N4I	8	Unknown_Structure	N.A.	N.A.	N.A.
688.425	6.43	HP	0.280184	0.00218687	1.02373	Zimbabwe	537	1916.6	C35H62O12N	6	Unknown_Structure		N.A.	N.A.	N.A.		360.999	10.16	HN	3.61798	0.000607428	1.07835	Hehua	3042	840.8	C14H12O2N2SFCl2	8	Unknown_Structure	N.A.	N.A.	N.A.
692.178	7.65	RN	0.413926	0.00170142	1.03616	Zimbabwe	1892.8	4572.8	Unknown_Formula	0	Unknown_Structure		N.A.	N.A.	N.A.		361.084	15.59	HN	2.11093	8.30976e-06	1.16884	Hehua	28647.8	13571.2	C20H13O5N2	15	Unknown_Structure	N.A.	N.A.	N.A.
693.379	6.44	HP	0.266051	1.27922e-05	1.16351	Zimbabwe	668.8	2513.8	C37H57O12	10	Unknown_Structure		N.A.	N.A.	N.A.		361.086	15.8	HN	2.47883	0.000182507	1.11429	Hehua	30921.4	12474.2	C17H17O5N2S	10	Unknown_Structure	N.A.	N.A.	N.A.
694.2	7.63	RP	0.491584	0.00100452	1.05912	Zimbabwe	3235.8	6582.4	C31H36O17N	15	Unknown_Structure		N.A.	N.A.	N.A.		361.088	15.95	HN	2.45822	0.000295892	1.1011	Hehua	33813.8	13755.4	C20H13O5N2	15	Unknown_Structure	N.A.	N.A.	N.A.
695.197	14.24	HN	0.4386	0.000479247	1.08642	Zimbabwe	6202.6	14141.8	C35H35O15	18	Unknown_Structure		N.A.	N.A.	N.A.		361.098	5.06	HN	2.79951	9.42798e-07	1.18963	Hehua	27169.8	9705.2	C18H17O8	10	3,8-dihydroxy-1-methoxy-4-(1,3,4-trihydroxybutan-2-yl)xanthen-9-one	Phenols, Phenylpropanoids, and Lignans	0.5	FCC	[M-H]-
695.197	7.63	RP	0.450022	0.00287275	1.00978	Zimbabwe	1025.6	2279	C23H39O22N2	6	Unknown_Structure		N.A.	N.A.	N.A.		361.106	5.05	HN	2.61375	7.42612e-06	1.17042	Hehua	23650.8	9048.6	C17H17O7N2	10	Unknown_Structure	N.A.	N.A.	N.A.
695.223	14.24	HN	0.288352	0.000987901	1.05952	Zimbabwe	1961.6	6802.8	C32H39O17	13	Unknown_Structure		N.A.	N.A.	N.A.		361.14	5.91	HP	2.56598	5.45994e-05	1.14337	Hehua	21585	8412	C18H21O6N2	10	Unknown_Structure	N.A.	N.A.	N.A.
695.391	7.17	HP	0.391009	0.000947209	1.06148	Zimbabwe	770.6	1970.8	C39H55O9N2	14	Unknown_Structure		N.A.	N.A.	N.A.		361.187	5.43	HN	6.04373	2.87017e-05	1.15208	Hehua	4339.4	718	C18H25O4N4	8	Unknown_Structure	N.A.	N.A.	N.A.
699.217	16.96	HN	0.136924	0.00169654	1.03647	Zimbabwe	1285	9384.8	C29H44O17Cl	7	Unknown_Structure		N.A.	N.A.	N.A.		361.189	5.41	HN	6.31539	3.04153e-05	1.1513	Hehua	4317.2	683.6	C23H25O2N2	12	Unknown_Structure	N.A.	N.A.	N.A.
703.199	9.55	HP	0.179129	0.000624667	1.07691	Zimbabwe	287	1602.2	C23H40O23F	4	Unknown_Structure		N.A.	N.A.	N.A.		362.073	5.06	HN	2.5317	0.00126038	1.05007	Hehua	3162.6	1249.2	C17H16O6NS	10	Unknown_Structure	N.A.	N.A.	N.A.
707.212	14.3	HP	0.358222	0.000136113	1.12157	Zimbabwe	5996.2	16738.8	C33H39O17	15	Unknown_Structure		N.A.	N.A.	N.A.		362.147	5.56	RP	2.09099	3.37488e-05	1.14929	Hehua	8934.8	4273	C15H24O9N	5	Unknown_Structure	N.A.	N.A.	N.A.
707.219	14.3	HP	0.386237	0.000152732	1.11893	Zimbabwe	7440.4	19263.8	C33H39O17	15	SUCROSE	Carbohydrates and Glycosidic Conjugates	0.565335	DP	N.A.		363.127	5.28	HN	3.48583	4.26881e-05	1.14613	Hehua	6766	1941	C15H23O10	4	7-methyl-1-[(2S,3R,4S,5S,6R)-3,4,5-trihydroxy-6-(hydroxymethyl)oxan-2-yl]oxy-1,5,6,7a-tetrahydrocyclopenta[c]pyran-4a,5,7-triol	Carbohydrates and Glycosidic Conjugates	0.5	FCC	[M-H]-
707.22	14.31	HP	0.389234	0.000182081	1.11455	Zimbabwe	7442	19119.6	C33H39O17	15	[(2S,3S,4R,5R,6R)-5-acetyloxy-3-hydroxy-2-methyl-6-[[(2R,3S,4S,5R,6S)-3,4,5-trihydroxy-6-[5-hydroxy-6-methoxy-2-(4-methoxyphenyl)-4-oxochromen-7-yl]oxyoxan-2-yl]methoxy]oxan-4-yl] acetate	Carbohydrates and Glycosidic Conjugates	0.6	FCC	[M+H]+		363.244	7.32	RP	2.08394	0.00163455	1.03883	Hehua	3371.4	1617.8	C19H36O2N2K	3	Unknown_Structure	N.A.	N.A.	N.A.
708.226	14.31	HP	0.259404	0.00297916	1.00792	Zimbabwe	1311.6	5056.2	C36H38O14N	19	Unknown_Structure		N.A.	N.A.	N.A.		363.251	10.26	HP	3.27276	0.000163215	1.11896	Hehua	1711	522.8	Unknown_Formula	0	Unknown_Structure	N.A.	N.A.	N.A.
709.234	14.38	HP	0.118518	1.64652e-05	1.16011	Zimbabwe	570	4809.4	C31H42O17Na	11	NCGC00381323-01_C31H42O17_Methyl (2S,3Z,4S)-3-ethylidene-2-[(6-O-hexopyranosylhexopyranosyl)oxy]-4-{2-[2-(4-hydroxyphenyl)ethoxy]-2-oxoethyl}-3,4-dihydro-2H-pyran-5-carboxylate	Carbohydrates and Glycosidic Conjugates	0.516777	DP	[M+Na]		364.031	13.87	HN	4.90749	6.13732e-06	1.17242	Hehua	4413.8	899.4	C16H12O3N3Cl2	11	Unknown_Structure	N.A.	N.A.	N.A.
709.237	14.37	HP	0.0830396	9.52179e-06	1.16713	Zimbabwe	395.8	4766.4	C31H42O17Na	11	Unknown_Structure		N.A.	N.A.	N.A.		364.213	6.01	RP	3.2978e+07	0.00134349	1.05241	Hehua	3297.8	0	C20H30O5N	7	Unknown_Structure	N.A.	N.A.	N.A.
710.203	6.03	HP	0.231259	0.00123951	1.05009	Zimbabwe	130.8	565.6	C35H36O15N	19	Unknown_Structure		N.A.	N.A.	N.A.		364.213	12.52	HP	10.0066	0.000365552	1.09696	Hehua	4575	457.2	C20H30O5N	7	Unknown_Structure	N.A.	N.A.	N.A.
711.22	18.6	HN	0.333476	0.000525352	1.08304	Zimbabwe	3263.2	9785.4	C25H43O23	4	Tetrasaccharides (Hex-Hex-Hex-Hex)	Carbohydrates and Glycosidic Conjugates	0.732288	DP	[M+HCOO-]		364.216	12.48	HP	8.523	0.000122696	1.12473	Hehua	5335.4	626	C21H26ON5	12	Unknown_Structure	N.A.	N.A.	N.A.
711.225	18.63	HN	0.345072	0.000760348	1.06986	Zimbabwe	3584.4	10387.4	C30H44O17Cl	8	Unknown_Structure		N.A.	N.A.	N.A.		364.219	12.96	HP	39.2127	0.00190898	1.03709	Hehua	6525	166.4	C14H30O6N5	3	Unknown_Structure	N.A.	N.A.	N.A.
716.181	10.04	HN	0.202096	0.000114364	1.12554	Zimbabwe	563.2	2786.8	C29H34O20N	13	Unknown_Structure		N.A.	N.A.	N.A.		364.224	12.45	HP	6.4269	6.13232e-05	1.13949	Hehua	5046.4	785.2	C19H30O4N3	7	Unknown_Structure	N.A.	N.A.	N.A.
717.165	10.25	HN	0.188617	0.000229206	1.10828	Zimbabwe	888.8	4712.2	C33H33O18	17	Unknown_Structure		N.A.	N.A.	N.A.		364.246	7.07	HP	5.27062	0.00169912	1.03728	Hehua	4269.2	810	C21H34O4N	6	Unknown_Structure	N.A.	N.A.	N.A.
717.167	9.49	HN	0.274804	3.72387e-05	1.14763	Zimbabwe	5544	20174.4	C33H33O18	17	Unknown_Structure		N.A.	N.A.	N.A.		364.932	19.27	HP	2.14084	0.00339759	1.00169	Hehua	2000.4	934.4	C10H6O7N2S2Cl	9	Unknown_Structure	N.A.	N.A.	N.A.
717.167	9.93	HN	0.251869	8.65643e-07	1.18887	Zimbabwe	4614.4	18320.6	C33H33O18	17	Unknown_Structure		N.A.	N.A.	N.A.		365.133	4.8	RN	2.60825	0.00082214	1.06678	Hehua	2211.8	848	Unknown_Formula	0	Unknown_Structure	N.A.	N.A.	N.A.
717.182	10.2	HN	0.289898	5.32405e-05	1.14128	Zimbabwe	859.2	2963.8	C30H37O20	12	Unknown_Structure		N.A.	N.A.	N.A.		365.133	5.42	RN	9.29669	1.78551e-05	1.15944	Hehua	30019	3229	C17H21O7N2	8	Unknown_Structure	N.A.	N.A.	N.A.
718.2	10.09	HP	0.360182	0.0033478	1.00145	Zimbabwe	648.4	1800.2	C33H36O17N	17	Unknown_Structure		N.A.	N.A.	N.A.		365.133	12.91	HN	6.06766	0.000737002	1.07408	Hehua	3910	644.4	C17H21O7N2	8	Unknown_Structure	N.A.	N.A.	N.A.
719.176	9.45	HP	0.289548	0.000557443	1.08092	Zimbabwe	2982	10298.8	C28H35O20N2	13	Unknown_Structure		N.A.	N.A.	N.A.		365.134	12.15	HN	42.5967	1.67986e-06	1.18394	Hehua	46115.2	1082.6	C18H17O3N6	13	Unknown_Structure	N.A.	N.A.	N.A.
719.178	8.3	RP	0.201666	5.88303e-06	1.17282	Zimbabwe	1288.2	6387.8	Unknown_Formula	0	Unknown_Structure		N.A.	N.A.	N.A.		365.134	14.15	HN	3.13641	4.13844e-06	1.17662	Hehua	6709.4	2139.2	C17H21O7N2	8	Unknown_Structure	N.A.	N.A.	N.A.
719.191	9.44	HP	0.316953	0.000780075	1.0691	Zimbabwe	2852.2	8998.8	C26H39O23	8	Unknown_Structure		N.A.	N.A.	N.A.		365.134	14.13	HN	3.15537	3.76279e-06	1.17746	Hehua	6710.2	2126.6	C17H21O7N2	8	Unknown_Structure	N.A.	N.A.	N.A.
719.198	14.26	HN	0.266486	0.000186178	1.11382	Zimbabwe	274.8	1031.2	C37H35O15	20	Unknown_Structure		N.A.	N.A.	N.A.		365.136	12.91	HN	7.70798	0.000496543	1.08832	Hehua	3980.4	516.4	C17H21O7N2	8	Unknown_Structure	N.A.	N.A.	N.A.
720.18	9.45	HP	0.168275	0.000951468	1.06102	Zimbabwe	484.8	2881	C27H34O20N3	13	Unknown_Structure		N.A.	N.A.	N.A.		365.136	12.02	HN	33.1305	2.58849e-05	1.15355	Hehua	39895.8	1204.2	C17H21O7N2	8	Unknown_Structure	N.A.	N.A.	N.A.
720.199	9.45	HP	0.139724	0.000437449	1.08906	Zimbabwe	303.2	2170	C29H38O20N	12	Unknown_Structure		N.A.	N.A.	N.A.		365.137	11.73	HN	39.9194	1.77058e-08	1.20464	Hehua	47344.4	1186	C17H21O7N2	8	Unknown_Structure	N.A.	N.A.	N.A.
723.168	7.89	RN	0.371357	0.000816108	1.06703	Zimbabwe	1666.8	4488.4	C32H35O19	15	Unknown_Structure		N.A.	N.A.	N.A.		365.942	4.58	RN	4.53026	0.00269604	1.01434	Hehua	628.8	138.8	Unknown_Formula	0	Unknown_Structure	N.A.	N.A.	N.A.
725.18	7.88	RP	0.185681	0.00204438	1.02858	Zimbabwe	430	2315.8	C28H37O22	11	Unknown_Structure		N.A.	N.A.	N.A.		366.135	5.42	RN	14.253	5.80752e-06	1.17268	Hehua	4709.2	330.4	C21H20O5N	12	Unknown_Structure	N.A.	N.A.	N.A.
733.165	7.82	RN	0.461524	0.00103006	1.05784	Zimbabwe	3969.2	8600.2	C33H33O19	17	Unknown_Structure		N.A.	N.A.	N.A.		366.138	12.19	HN	8.71221	0.000820482	1.06721	Hehua	3354.2	385	C15H20O6N5	8	Unknown_Structure	N.A.	N.A.	N.A.
735.173	7.8	RP	0.483193	0.00258959	1.01505	Zimbabwe	5534.2	11453.4	C33H35O19	17	Unknown_Structure		N.A.	N.A.	N.A.		366.141	10.82	HN	2.23805	0.000497152	1.0848	Hehua	3559.4	1590.4	C21H20O5N	12	Unknown_Structure	N.A.	N.A.	N.A.
745.121	10.63	HN	0.448074	0.000132756	1.12251	Zimbabwe	521.2	1163.2	C34H30O17Cl	19	Unknown_Structure		N.A.	N.A.	N.A.		366.143	10.8	HN	2.25423	0.000305286	1.10017	Hehua	3465.2	1537.2	C20H20O4N3	12	Unknown_Structure	N.A.	N.A.	N.A.
748.297	6.61	RP	0.4366	0.00132528	1.04738	Zimbabwe	1504	3444.8	C33H50O18N	10	Unknown_Structure		N.A.	N.A.	N.A.		366.199	6.68	RP	2.12923	0.000128705	1.12719	Hehua	6004	2819.8	C22H25ON3F	12	Unknown_Structure	N.A.	N.A.	N.A.
748.301	11.36	HP	0.366146	6.22994e-05	1.13832	Zimbabwe	2180.4	5955	C33H50O18N	10	Unknown_Structure		N.A.	N.A.	N.A.		366.995	13.07	HN	2.4767	4.53952e-05	1.14432	Hehua	19578.8	7905.2	C11H8ON8S2Cl	11	Unknown_Structure	N.A.	N.A.	N.A.
748.31	11.11	HP	0.339364	6.21159e-05	1.1384	Zimbabwe	1785.8	5262.2	C33H50O18N	10	Unknown_Structure		N.A.	N.A.	N.A.		367.004	19.33	HP	8.22333	0.000951738	1.06109	Hehua	986.8	120	C16H8O9Na	13	Unknown_Structure	N.A.	N.A.	N.A.
751.174	8.4	RN	0.142053	0.00168648	1.0366	Zimbabwe	570	4012.6	C33H35O20	16	Unknown_Structure		N.A.	N.A.	N.A.		367.061	11.35	HP	3.32366	0.000348644	1.09888	Hehua	2244.8	675.4	C12H19O7N2S2	5	Unknown_Structure	N.A.	N.A.	N.A.
751.248	11.2	HP	0.286053	0.00192049	1.03055	Zimbabwe	699	2443.6	C33H44O18Na	12	Unknown_Structure		N.A.	N.A.	N.A.		367.061	11.04	HP	2.88609	0.000401555	1.09572	Hehua	2244.8	777.8	C12H19O7N2S2	5	Unknown_Structure	N.A.	N.A.	N.A.
751.248	10.8	HP	0.286053	0.00192049	1.03055	Zimbabwe	699	2443.6	C35H43O18	15	Unknown_Structure		N.A.	N.A.	N.A.		367.066	11.36	HP	2.9187	0.00142771	1.04742	Hehua	2204.2	755.2	C16H15O10	10	Unknown_Structure	N.A.	N.A.	N.A.
753.184	8.42	RP	0.1602	0.000324015	1.09862	Zimbabwe	671.4	4191	C27H38O19N4P	12	Unknown_Structure		N.A.	N.A.	N.A.		367.099	5.56	RP	2.73633	4.97373e-05	1.14304	Hehua	1291	471.8	C16H19O6N2S	9	Unknown_Structure	N.A.	N.A.	N.A.
753.186	12.41	HN	0.420093	0.00313717	1.00533	Zimbabwe	562	1337.8	C33H37O20	15	5-[[(2R,3S,4S,5R,6S)-3,4-dihydroxy-6-[[5-hydroxy-2-(4-hydroxy-3-methoxyphenyl)-4-oxo-2,3-dihydrochromen-7-yl]oxy]-5-[(2S,3R,4R,5R,6S)-3,4,5-trihydroxy-6-methyloxan-2-yl]oxyoxan-2-yl]methoxy]-3-hydroxy-3-methyl-5-oxopentanoic acid	Carbohydrates and Glycosidic Conjugates	0.612884	DP	N.A.		367.103	5.92	HN	2.55931	0.00350456	1.00039	Hehua	27468	10732.6	C10H23O14	0	Unknown_Structure	N.A.	N.A.	N.A.
753.249	11.13	HP	0.34604	0.000346554	1.09756	Zimbabwe	2064.2	5965.2	C40H42O13Na	20	Unknown_Structure		N.A.	N.A.	N.A.		367.117	5.79	HN	3.57268	0.000161738	1.1173	Hehua	16340	4573.6	C16H19O8N2	8	Unknown_Structure	N.A.	N.A.	N.A.
753.252	11.36	HP	0.348332	0.000269292	1.10525	Zimbabwe	2303.8	6613.8	C31H45O21	10	Unknown_Structure		N.A.	N.A.	N.A.		367.12	5.35	HN	2.28288	0.00237426	1.01956	Hehua	12000.2	5256.6	C16H19O8N2	8	Unknown_Structure	N.A.	N.A.	N.A.
753.257	11.08	HP	0.399237	8.36207e-05	1.13241	Zimbabwe	2867	7181.2	C30H45O20N2	10	Unknown_Structure		N.A.	N.A.	N.A.		367.145	11.8	HP	13.1565	6.77234e-06	1.17176	Hehua	133664	10159.6	C24H19O2N2	17	Unknown_Structure	N.A.	N.A.	N.A.
754.252	5.65	RP	0.457197	3.5821e-05	1.14878	Zimbabwe	6104.4	13351.8	C34H44O18N	14	Unknown_Structure		N.A.	N.A.	N.A.		367.148	12.08	HP	12.9748	1.72407e-05	1.16073	Hehua	139036	10715.8	C17H23O7N2	8	Unknown_Structure	N.A.	N.A.	N.A.
755.2	6.32	RP	0.351378	1.07268e-05	1.16759	Zimbabwe	2747	7817.8	C33H39O20	15	Unknown_Structure		N.A.	N.A.	N.A.		367.151	5.48	RP	7.08509	4.77055e-08	1.20265	Hehua	202951	28644.8	C20H24O5Na	9	4-[5-(4-hydroxy-3-methoxyphenyl)-3,4-dimethyloxolan-2-yl]-2-methoxyphenol	Phenols, Phenylpropanoids, and Lignans	0.511111	FCC	[M+Na]+
755.204	6.7	RP	0.273084	0.000144582	1.12245	Zimbabwe	2321.6	8501.4	C33H39O20	15	Unknown_Structure		N.A.	N.A.	N.A.		367.156	12.08	HP	12.7539	2.28425e-05	1.15647	Hehua	142744	11192.2	C22H23O5	12	Unknown_Structure	N.A.	N.A.	N.A.
755.206	12.29	HP	0.222301	0.000447905	1.08824	Zimbabwe	756.4	3402.6	C33H39O20	15	3-hydroxy-3-methyl-5-oxo-5-[[3,4,5-trihydroxy-6-[5-hydroxy-2-(4-hydroxyphenyl)-4-oxo-7-[3,4,5-trihydroxy-6-(hydroxymethyl)oxan-2-yl]oxychromen-3-yl]oxyoxan-2-yl]methoxy]pentanoic acid	Carbohydrates and Glycosidic Conjugates	0.6	FCC	[M+H]+		367.226	12.12	HP	9.19672	0.00221103	1.02625	Hehua	1346.4	146.4	C19H31O5N2	6	Unknown_Structure	N.A.	N.A.	N.A.
755.256	5.65	RP	0.357157	2.45129e-05	1.15459	Zimbabwe	1767	4947.4	C38H43O16	18	Unknown_Structure		N.A.	N.A.	N.A.		368.01	13.11	HN	3.39416	0.00149128	1.04207	Hehua	2860.6	842.8	C12H10O3N3SF3Cl	7	Unknown_Structure	N.A.	N.A.	N.A.
758.294	20.54	HP	0.220649	0.000653753	1.0759	Zimbabwe	689	3122.6	C32H57O11NI	5	Unknown_Structure		N.A.	N.A.	N.A.		368.089	6.36	RP	53510001	6.10997e-06	1.17281	Hehua	5351	0	C15H18O6N3S	9	Unknown_Structure	N.A.	N.A.	N.A.
761.18	8.6	HP	0.11941	0.000756398	1.06998	Zimbabwe	110	921.2	C26H37O24N2	10	Unknown_Structure		N.A.	N.A.	N.A.		368.152	12.12	HP	7.93977	3.12059e-05	1.15058	Hehua	17321.4	2181.6	C21H22O5N	12	2,3,10,11-tetramethoxy-5,6-dihydroisoquinolino[2,1-b]isoquinolin-8-one	Alkaloids and Nitrogenous Derivatives	0.733333	FCC	[M+H]+
769.237	6	RN	0.363304	0.00192438	1.03004	Zimbabwe	1828.8	5033.8	C31H45O22	9	Unknown_Structure		N.A.	N.A.	N.A.		368.152	6.64	RP	3.12704	1.7291e-07	1.19754	Hehua	4642.4	1484.6	C21H22O5N	12	Unknown_Structure	N.A.	N.A.	N.A.
769.249	6	RN	0.365988	0.000765485	1.06952	Zimbabwe	2326	6355.4	C35H45O19	13	Unknown_Structure		N.A.	N.A.	N.A.		368.153	5.48	RP	7.9911	3.93039e-07	1.19382	Hehua	42746	5349.2	C21H22O5N	12	Unknown_Structure	N.A.	N.A.	N.A.
770.248	6	RN	0.370915	0.00312509	1.00491	Zimbabwe	958	2582.8	C34H44O19N	13	Unknown_Structure		N.A.	N.A.	N.A.		368.154	7.63	HP	2.18362	8.35741e-05	1.13302	Hehua	15526.4	7110.4	C15H22O6N5	8	Unknown_Structure	N.A.	N.A.	N.A.
771.262	6.44	RP	0.336107	4.22083e-05	1.14625	Zimbabwe	9314.6	27713.2	C30H47O21N2	9	Unknown_Structure		N.A.	N.A.	N.A.		368.165	5.47	RP	7.89331	7.13664e-07	1.19095	Hehua	31311.2	3966.8	C17H26O4N3S	7	Unknown_Structure	N.A.	N.A.	N.A.
771.27	6.44	RP	0.327119	5.85241e-05	1.13999	Zimbabwe	7376.4	22549.6	C35H47O19	13	Unknown_Structure		N.A.	N.A.	N.A.		369.002	19.31	HP	7.1299	6.41364e-06	1.17162	Hehua	1745.4	244.8	C15H11O5N2Cl2	11	Unknown_Structure	N.A.	N.A.	N.A.
771.27	5.94	RP	0.323528	4.96567e-05	1.14311	Zimbabwe	7369	22777	C35H47O19	13	Unknown_Structure		N.A.	N.A.	N.A.		369.008	5.35	HN	2.60613	0.000310327	1.1011	Hehua	5404.6	2073.8	C13H11O7N2P2	10	Unknown_Structure	N.A.	N.A.	N.A.
771.278	5.94	RP	0.30809	2.83278e-05	1.15248	Zimbabwe	4032.4	13088.4	C27H48O20N4Na	6	Unknown_Structure		N.A.	N.A.	N.A.		369.156	5.48	RP	5.07148	3.91942e-07	1.19437	Hehua	6981.4	1376.6	C19H21O4N4	12	Unknown_Structure	N.A.	N.A.	N.A.
771.853	10.59	HP	6.27352e-07	0.000674879	1.0744	Zimbabwe	0	159.4	Unknown_Formula	0	Unknown_Structure		N.A.	N.A.	N.A.		369.249	15.5	HP	12.0354	0.00114912	1.0533	Hehua	2243.4	186.4	C18H33O4N4	5	Unknown_Structure	N.A.	N.A.	N.A.
772.258	6.44	RP	0.343332	1.54246e-05	1.16217	Zimbabwe	3802.2	11074.4	C41H42O14N	22	Unknown_Structure		N.A.	N.A.	N.A.		369.901	11.17	RN	2.53144	0.00301384	1.00764	Hehua	8478.8	3349.4	Unknown_Formula	0	Unknown_Structure	N.A.	N.A.	N.A.
772.262	5.94	RP	0.34687	2.33079e-05	1.15629	Zimbabwe	4077.6	11755.4	C34H46O19N	13	Unknown_Structure		N.A.	N.A.	N.A.		370.121	5.02	HN	5.30382	2.49238e-06	1.18189	Hehua	11741.6	2213.8	C15H20O8N3	7	Unknown_Structure	N.A.	N.A.	N.A.
772.274	5.94	RP	0.343369	4.46509e-05	1.14541	Zimbabwe	3111.4	9061.4	C34H46O19N	13	Unknown_Structure		N.A.	N.A.	N.A.		370.121	4.99	HN	5.24844	2.84692e-06	1.18061	Hehua	11619	2213.8	C15H20O8N3	7	Unknown_Structure	N.A.	N.A.	N.A.
773.263	5.94	RP	0.399648	9.27517e-05	1.13127	Zimbabwe	1544	3863.4	C31H46O19N2Na	10	Unknown_Structure		N.A.	N.A.	N.A.		370.132	7.09	HN	2.33804	0.000988026	1.05992	Hehua	50180.8	21462.8	C20H20O6N	11	Unknown_Structure	N.A.	N.A.	N.A.
773.267	5.94	RP	0.361185	7.06439e-05	1.13709	Zimbabwe	1331.4	3686.2	C38H45O17	17	Unknown_Structure		N.A.	N.A.	N.A.		370.135	6.34	HN	4.07768	5.02721e-05	1.14238	Hehua	786478	192874	C20H20O6N	11	Unknown_Structure	N.A.	N.A.	N.A.
775.256	11.36	HN	0.362183	0.00278414	1.0112	Zimbabwe	548.2	1513.6	C34H47O20	11	Unknown_Structure		N.A.	N.A.	N.A.		370.17	6.98	RP	2.15121	0.000160637	1.11777	Hehua	3693.2	1716.8	C21H25ON3Cl	11	Unknown_Structure	N.A.	N.A.	N.A.
775.271	6.62	RN	0.374587	2.31586e-05	1.15524	Zimbabwe	498.8	1331.6	Unknown_Formula	0	Unknown_Structure		N.A.	N.A.	N.A.		370.221	7.42	HP	2.7687	0.000106522	1.12735	Hehua	10711	3868.6	C20H28O2N5	10	6-[4-(1-cyclohexyltetrazol-5-yl)butoxy]-3,4-dihydro-1H-quinolin-2-one	Exogenous / Synthetic Compounds & Contaminants	0.542857	FCC	[M+H]+
776.2	10.11	HN	0.171149	0.00246903	1.01763	Zimbabwe	975	5696.8	C32H42O19NS	12	Unknown_Structure		N.A.	N.A.	N.A.		370.223	8.85	RP	2.28283	0.000154364	1.11921	Hehua	2218	971.6	C19H32O6N	6	(3',4,5',6,6',7-hexamethyl-3,8-dioxospiro[2-oxabicyclo[2.2.2]octane-5,2'-oxane]-4'-yl) acetate	Terpenoids and Steroids	0.542857	FCC	[M+NH4]+
777.187	11.71	HP	0.166093	0.00225564	1.02227	Zimbabwe	241.2	1452.2	C25H37O24N4	10	Unknown_Structure		N.A.	N.A.	N.A.		371.007	5.35	HN	2.27693	8.80304e-06	1.169	Hehua	4819.8	2116.8	C17H7O10	14	Unknown_Structure	N.A.	N.A.	N.A.
779.313	11.46	HP	0.49659	0.000686338	1.0735	Zimbabwe	2388.4	4809.6	C36H52O17Na	11	Unknown_Structure		N.A.	N.A.	N.A.		371.012	19.29	HP	3.51443	0.00297584	1.00762	Hehua	3652.2	1039.2	C11H16O6N2S2Cl	5	Unknown_Structure	N.A.	N.A.	N.A.
783.287	11.46	HP	0.490532	0.000502612	1.08502	Zimbabwe	4015.2	8185.4	C35H47O18N2	14	Unknown_Structure		N.A.	N.A.	N.A.		371.097	7.57	HN	2.29949	1.87465e-05	1.16078	Hehua	68267.4	29688	C16H19O10	7	(2S,3S,4S,5R,6R)-6-(3-benzoyloxy-2-hydroxypropoxy)-3,4,5-trihydroxyoxane-2-carboxylic acid	Carbohydrates and Glycosidic Conjugates	0.483333	FCC	[M-H]-
784.263	11.46	HP	0.498764	0.00320881	1.00395	Zimbabwe	2905.4	5825.2	C25H46O23N5	6	Unknown_Structure		N.A.	N.A.	N.A.		371.097	7.07	HN	2.18516	0.00012887	1.12282	Hehua	57686.4	26399.2	C17H15O6N4	12	Unknown_Structure	N.A.	N.A.	N.A.
805.277	11.46	HN	0.465475	0.000503045	1.08465	Zimbabwe	2223.2	4776.2	C35H49O21	11	Unknown_Structure		N.A.	N.A.	N.A.		371.133	6.4	HN	6.73445	0.00011359	1.12691	Hehua	71303	10587.8	C17H23O9	6	(2R,3S,4S,5R,6S)-2-(hydroxymethyl)-6-[4-[(E)-3-hydroxyprop-1-enyl]-2,6-dimethoxyphenoxy]oxane-3,4,5-triol	Carbohydrates and Glycosidic Conjugates	0.65	FCC	[M-H]-
900.273	10.16	HN	0.396566	0.000395033	1.09249	Zimbabwe	2157	5439.2	C39H50O23N	15	Unknown_Structure		N.A.	N.A.	N.A.		371.134	5.03	HN	2.10634	0.000995925	1.06129	Hehua	1343	637.6	C17H23O9	6	(2R,3S,4S,5R,6S)-2-(hydroxymethyl)-6-[4-[(E)-3-hydroxyprop-1-enyl]-2,6-dimethoxyphenoxy]oxane-3,4,5-triol	Carbohydrates and Glycosidic Conjugates	0.525	FCC	[M-H]-
901.274	10.18	HN	0.34863	0.00333295	1.00236	Zimbabwe	980	2811	C39H49O24	15	Unknown_Structure		N.A.	N.A.	N.A.		371.135	6.37	HN	6.43912	1.71824e-06	1.18371	Hehua	64077	9951.2	C17H23O9	6	Unknown_Structure	N.A.	N.A.	N.A.
902.249	10.18	HN	0.4498	0.00146068	1.04344	Zimbabwe	1439	3199.2	C31H52O27NS	6	Unknown_Structure		N.A.	N.A.	N.A.		371.135	5.01	HN	2.16196	0.00262879	1.01814	Hehua	1377.6	637.2	C17H23O9	6	(2R,3S,4S,5R,6S)-2-(hydroxymethyl)-6-[4-[(E)-3-hydroxyprop-1-enyl]-2,6-dimethoxyphenoxy]oxane-3,4,5-triol	Carbohydrates and Glycosidic Conjugates	0.525	FCC	[M-H]-
																	371.138	6.55	HN	5.45434	0.000717531	1.07465	Hehua	54046	9908.8	C23H19O3N2	15	Unknown_Structure	N.A.	N.A.	N.A.
																	371.146	6.21	HN	4.93288	0.00170842	1.04705	Hehua	71080.8	14409.6	C21H23O6	10	4-[(3,4-dimethoxyphenyl)methyl]-3-[(4-hydroxy-3-methoxyphenyl)methyl]oxolan-2-one	Phenols, Phenylpropanoids, and Lignans	0.490909	FCC	[M-H]-
																	371.168	6.21	HN	6.27518	0.000605654	1.08425	Hehua	3302	526.2	C19H23O4N4	10	Unknown_Structure	N.A.	N.A.	N.A.
																	372.092	10.8	HN	2.69835	0.00276375	1.01204	Hehua	5070.2	1879	C15H18O10N	7	Unknown_Structure	N.A.	N.A.	N.A.
																	372.098	11.55	HP	4.44997	8.65681e-06	1.16875	Hehua	1467.6	329.8	C13H18O6N5S	8	Unknown_Structure	N.A.	N.A.	N.A.
																	372.098	11.75	HP	5.76107	0.0020773	1.03124	Hehua	1847	320.6	C18H18O4N3S	12	Unknown_Structure	N.A.	N.A.	N.A.
																	372.098	12.08	HP	8.26083	0.00127399	1.05305	Hehua	1868.6	226.2	C18H18O4N3S	12	Unknown_Structure	N.A.	N.A.	N.A.
																	372.101	11.8	HP	10.916	0.00105886	1.05866	Hehua	2054.4	188.2	C14H18O9N3	8	Unknown_Structure	N.A.	N.A.	N.A.
																	372.106	7.58	HN	3.46274	0.00224405	1.03144	Hehua	6384.6	1843.8	C19H18O7N	11	Unknown_Structure	N.A.	N.A.	N.A.
																	372.107	7.42	RN	2.13897	0.000800656	1.07178	Hehua	1699.2	794.4	C17H18O3N5S	11	Unknown_Structure	N.A.	N.A.	N.A.
																	372.109	12.01	HP	7.92379	0.00257671	1.01859	Hehua	2204.4	278.2	C19H18O7N	12	Unknown_Structure	N.A.	N.A.	N.A.
																	372.164	5.2	HP	3.14185	0.000136309	1.12472	Hehua	13209.6	4204.4	C17H26O8N	6	Unknown_Structure	N.A.	N.A.	N.A.
																	372.164	5.19	HP	3.16398	0.000134277	1.12507	Hehua	13209.6	4175	C17H26O8N	6	Unknown_Structure	N.A.	N.A.	N.A.
																	372.185	4.38	RP	5.23342	5.47442e-08	1.20152	Hehua	37379.2	7142.4	C14H30O10N	1	Unknown_Structure	N.A.	N.A.	N.A.
																	372.188	9.45	HP	3.05378	0.000476427	1.08692	Hehua	14467.6	4737.6	C15H26O6N5	6	Unknown_Structure	N.A.	N.A.	N.A.
																	373.109	8.43	HN	2.05313	0.000599134	1.07871	Hehua	9251.8	4506.2	C16H21O10	6	(3S,4R,4aR)-4-ethenyl-4a-hydroxy-3-[(2S,3R,4S,5S,6R)-3,4,5-trihydroxy-6-(hydroxymethyl)oxan-2-yl]oxy-3,4,5,6-tetrahydropyrano[3,4-c]pyran-8-one	Carbohydrates and Glycosidic Conjugates	0.566667	FCC	[M-H]-
																	373.109	6.63	RP	2.90757	3.47817e-05	1.14943	Hehua	2963.4	1019.2	C14H22O10Na	4	Unknown_Structure	N.A.	N.A.	N.A.
																	373.111	7.42	RP	2.09144	6.7424e-05	1.13959	Hehua	4075.8	1948.8	C16H21O10	7	(2S,3S,4S,5R,6R)-6-(3-benzoyloxy-2-hydroxypropoxy)-3,4,5-trihydroxyoxane-2-carboxylic acid	Carbohydrates and Glycosidic Conjugates	0.511111	FCC	[M+H]+
																	373.139	9.8	HP	3.19685	0.00146072	1.0453	Hehua	5274.8	1650	C19H21O6N2	11	Unknown_Structure	N.A.	N.A.	N.A.
																	373.17	4.91	HN	6.8974	5.92995e-05	1.142	Hehua	1963	284.6	C20H25O5N2	9	Unknown_Structure	N.A.	N.A.	N.A.
																	373.188	4.39	RP	3.29771	8.25561e-06	1.17162	Hehua	6189.8	1877	C19H25O4N4	10	Unknown_Structure	N.A.	N.A.	N.A.
																	374.11	10.76	HP	2.55648	0.000720579	1.07377	Hehua	2892.4	1131.4	C15H20O10N	7	Unknown_Structure	N.A.	N.A.	N.A.
																	374.18	5.17	HP	3.43444	1.07303e-06	1.18775	Hehua	18219	5304.8	C17H28O8N	6	5-phenyl-3-[3,4,5-trihydroxy-6-(hydroxymethyl)oxan-2-yl]oxypentanoic acid	Carbohydrates and Glycosidic Conjugates	0.6	FCC	[M+NH4]+
																	374.288	2.38	HP	4.51237	0.00319404	1.00909	Hehua	2881.6	638.6	C20H40O5N	3	Lagochilin	Terpenoids and Steroids	0.578146	DP	[M+NH4]
																	374.94	7.24	RN	3.73396	6.57528e-05	1.13757	Hehua	2711.6	726.2	Unknown_Formula	0	Unknown_Structure	N.A.	N.A.	N.A.
																	375.016	5.7	HN	69.1994	2.49205e-08	1.20438	Hehua	5826.6	84.2	C14H12O10Cl	8	Unknown_Structure	N.A.	N.A.	N.A.
																	375.131	9.71	HN	2.41396	0.00151205	1.04254	Hehua	3319.2	1375	C17H19O6N4	10	Unknown_Structure	N.A.	N.A.	N.A.
																	375.164	5.64	HN	3.4201	7.5e-05	1.13516	Hehua	3634.2	1062.6	C18H23O5N4	9	Unknown_Structure	N.A.	N.A.	N.A.
																	375.165	5.79	HP	4.34818	4.99374e-09	1.20755	Hehua	10365.2	2383.8	C17H27O9	5	Unknown_Structure	N.A.	N.A.	N.A.
																	375.17	13.47	HP	7.75123	0.00201312	1.03552	Hehua	12619	1628	C18H23O5N4	10	Unknown_Structure	N.A.	N.A.	N.A.
																	375.175	13.93	HP	3.51026	5.06039e-06	1.17415	Hehua	8520.8	2427.4	C16H27O8N2	5	Unknown_Structure	N.A.	N.A.	N.A.
																	375.183	5.19	HP	4.04267	3.02251e-05	1.15171	Hehua	5456.8	1349.8	C21H27O6	9	methyl (2S,4aS,6aR,7R,10aR,10bR)-2-(furan-3-yl)-7-hydroxy-6a,10b-dimethyl-4-oxo-2,4a,5,6,10,10a-hexahydro-1H-benzo[f]isochromene-7-carboxylate	Terpenoids and Steroids	0.75	FCC	[M+H]+
																	375.183	5.17	HP	3.49763	1.12526e-05	1.16587	Hehua	5458.4	1560.6	C21H27O6	9	1-[4-[2-(7-methoxy-1,3-benzodioxol-5-yl)ethyl]phenoxy]-3-methylbutane-2,3-diol	Phenols, Phenylpropanoids, and Lignans	0.476923	FCC	[M+H]+
																	375.187	13.43	HP	5.22492	0.00217037	1.02453	Hehua	12957.8	2480	C18H28O5N2Na	6	Unknown_Structure	N.A.	N.A.	N.A.
																	376.039	14.24	HN	3.46325	8.15389e-05	1.13327	Hehua	6616.2	1910.4	C9H10O2N3SF8	2	Unknown_Structure	N.A.	N.A.	N.A.
																	376.098	17.1	HN	22.32	2.43567e-09	1.20844	Hehua	4700.6	210.6	C20H14O5N3	15	Unknown_Structure	N.A.	N.A.	N.A.
																	376.101	16.63	HN	18.6251	1.0693e-07	1.19908	Hehua	8545.2	458.8	C16H18O4N5S	10	Unknown_Structure	N.A.	N.A.	N.A.
																	376.103	16.04	HN	17.7165	2.72021e-06	1.18009	Hehua	2675.2	151	C18H18O8N	10	Unknown_Structure	N.A.	N.A.	N.A.
																	376.274	4.99	HP	7.47985	0.00134858	1.04813	Hehua	445.8	59.6	C25H34N3	11	Unknown_Structure	N.A.	N.A.	N.A.
																	377.009	5.71	HN	31.332	2.13542e-08	1.20474	Hehua	3208.4	102.4	C13H11O6N2SFCl	8	Unknown_Structure	N.A.	N.A.	N.A.
																	377.027	5.73	HP	19214001	8.44162e-07	1.18889	Hehua	1921.4	0	C15H9O10N2	13	Unknown_Structure	N.A.	N.A.	N.A.
																	377.091	5.79	HN	7.83247	0.000439671	1.09124	Hehua	6386.6	815.4	C18H17O9	10	4-hydroxy-5-[(2S,3R,4S,5S,6R)-3,4,5-trihydroxy-6-(hydroxymethyl)oxan-2-yl]oxy-1H-benzo[f][2]benzofuran-3-one	Carbohydrates and Glycosidic Conjugates	0.566667	FCC	[M-H]-
																	377.139	4.38	RP	7.56847	3.55867e-07	1.1938	Hehua	6952.4	918.6	C15H25O7N2S	5	Unknown_Structure	N.A.	N.A.	N.A.
																	377.157	10.23	RP	2.48129	0.00215508	1.02446	Hehua	2056	828.6	C20H25O7	9	[1,3-dihydroxy-1-(7-methoxy-2-oxochromen-6-yl)-3-methylbutan-2-yl] (E)-2-methylbut-2-enoate	Phenols, Phenylpropanoids, and Lignans	0.466667	FCC	[M+H]+
																	377.158	8.95	RP	2.28378	0.000671606	1.07486	Hehua	1926.6	843.6	Unknown_Formula	0	Unknown_Structure	N.A.	N.A.	N.A.
																	377.985	14.3	HN	2.14757	0.00325477	1.007	Hehua	23273.2	10837	C8H13O8N3S2Cl	3	Unknown_Structure	N.A.	N.A.	N.A.
																	377.996	14.3	HN	2.17012	0.00259007	1.02011	Hehua	24755	11407.2	C10H14O10NCl2	3	Unknown_Structure	N.A.	N.A.	N.A.
																	378.088	17.22	HN	3.65134	0.00268373	1.01436	Hehua	1223.2	335	C17H16O9N	10	Unknown_Structure	N.A.	N.A.	N.A.
																	378.113	16.58	HP	12.2241	1.71956e-06	1.18373	Hehua	13612.8	1113.6	C16H21O8NNa	7	Unknown_Structure	N.A.	N.A.	N.A.
																	378.115	16.46	HP	13.7227	6.96733e-07	1.18994	Hehua	14378.6	1047.8	C22H20O3NS	14	Unknown_Structure	N.A.	N.A.	N.A.
																	378.99	14.31	HN	2.90426	0.00216538	1.02526	Hehua	3670.4	1263.8	C13H10O6N2FCl2	8	Unknown_Structure	N.A.	N.A.	N.A.
																	378.99	14.23	HN	2.91013	0.00209119	1.02699	Hehua	3704.6	1273	C13H10O6N2FCl2	8	Unknown_Structure	N.A.	N.A.	N.A.
																	379.083	17.25	HN	4.24515	0.00300856	1.01301	Hehua	2930	690.2	C21H15O7	14	Unknown_Structure	N.A.	N.A.	N.A.
																	379.131	5.17	HP	2.55098	0.000258653	1.10597	Hehua	3503	1373.2	C21H19O5N2	14	Unknown_Structure	N.A.	N.A.	N.A.
																	379.134	5.15	HP	4.51102	2.71915e-05	1.15308	Hehua	4217.8	935	C17H24O8Na	6	Unknown_Structure	N.A.	N.A.	N.A.
																	379.136	5.17	HP	2.53933	0.000622755	1.07735	Hehua	4493.6	1769.6	C19H23O8	9	Unknown_Structure	N.A.	N.A.	N.A.
																	379.149	6.57	RP	2.9054	0.000127742	1.12334	Hehua	10909.2	3754.8	C18H23O7N2	9	Unknown_Structure	N.A.	N.A.	N.A.
																	379.206	6.23	RP	2.68365	0.000211198	1.11141	Hehua	3792	1413	C19H32O6Na	4	Unknown_Structure	N.A.	N.A.	N.A.
																	380.003	14.3	HN	2.52404	0.00126157	1.05003	Hehua	4472.6	1772	C17H12O5NCl2	11	Unknown_Structure	N.A.	N.A.	N.A.
																	380.907	9.07	HN	2.7146	0.0017576	1.03784	Hehua	12897.6	4751.2	C7H12O5N2FBr2	1	Unknown_Structure	N.A.	N.A.	N.A.
																	381.127	14.62	HN	2.77955	4.21851e-05	1.14548	Hehua	4360	1568.6	C17H21O8N2	8	Unknown_Structure	N.A.	N.A.	N.A.
																	381.132	14.6	HN	2.90042	2.99969e-05	1.15119	Hehua	4467.8	1540.4	C17H21O8N2	8	Unknown_Structure	N.A.	N.A.	N.A.
																	381.161	12.43	HP	2.02647	0.00163043	1.03995	Hehua	2985.4	1473.2	C25H21O2N2	17	Unknown_Structure	N.A.	N.A.	N.A.
																	382.195	9.25	HP	2.3483	0.0011657	1.05279	Hehua	4769.4	2031	C13H28O8N5	3	Unknown_Structure	N.A.	N.A.	N.A.
																	382.238	7.52	HP	2.96979	0.000269048	1.10415	Hehua	11185.4	3766.4	C24H32O3N	10	Unknown_Structure	N.A.	N.A.	N.A.
																	382.264	7.12	HP	3.86244	0.00270974	1.01393	Hehua	2291.2	593.2	C22H32ON5	10	Unknown_Structure	N.A.	N.A.	N.A.
																	382.924	19.37	HP	2.69418	0.00054698	1.08273	Hehua	31669	11754.6	C10H8O8I	7	Unknown_Structure	N.A.	N.A.	N.A.
																	383.131	5.75	HN	3.52305	0.000656093	1.07846	Hehua	4386.2	1245	C20H19O6N2	12	Unknown_Structure	N.A.	N.A.	N.A.
																	383.134	5.7	HN	2.83557	0.000646629	1.08028	Hehua	4470	1576.4	C19H19O5N4	12	Unknown_Structure	N.A.	N.A.	N.A.
																	383.137	5.64	HN	2.4531	0.00200443	1.02903	Hehua	4220.8	1720.6	C19H19O5N4	12	Unknown_Structure	N.A.	N.A.	N.A.
																	383.148	14.59	HP	2.06021	0.000432029	1.0894	Hehua	6569.6	3188.8	C22H23O6	11	[2-(3'-ethenyl-3',5-dimethyl-2,4,5'-trioxospiro[chromene-3,2'-cyclopentane]-1'-yl)-3-hydroxypropyl] acetate	Terpenoids and Steroids	0.511111	FCC	[M-H2O+H]+
																	383.164	10.26	RP	2.83939	0.000665535	1.07966	Hehua	2782.6	980	C21H23O5N2	12	Unknown_Structure	N.A.	N.A.	N.A.
																	383.225	5.38	RP	3.73638	4.19382e-06	1.17628	Hehua	1440	385.4	C24H31O4	10	(3'alpha,5'alpha,9'xi,10'beta)-O-(3-Hydroxy-7-drimen-11-yl)umbelliferone	Terpenoids and Steroids	0.686657	DP	[M+H]
																	383.263	6.12	RP	2.45316	0.00233778	1.02547	Hehua	3561	1451.6	C19H35O4N4	5	Unknown_Structure	N.A.	N.A.	N.A.
																	383.267	7.56	HP	5.01025	0.00272518	1.01895	Hehua	46329.8	9247	C24H35O2N2	9	(12R,14R,16S,17S,18S)-15-butyl-13-ethyl-8-methyl-8-aza-15-azoniahexacyclo[14.2.1.01,9.02,7.010,15.012,17]nonadeca-2,4,6-triene-14,18-diol	Alkaloids and Nitrogenous Derivatives	0.5	FCC	[M]+
																	383.268	7.52	HP	5.14698	0.00241104	1.02497	Hehua	46769.6	9086.8	C24H35O2N2	9	(12R,14R,16S,17S,18S)-15-butyl-13-ethyl-8-methyl-8-aza-15-azoniahexacyclo[14.2.1.01,9.02,7.010,15.012,17]nonadeca-2,4,6-triene-14,18-diol	Alkaloids and Nitrogenous Derivatives	0.5	FCC	[M]+
																	383.269	6.12	RP	2.46841	0.00264356	1.0194	Hehua	3781.6	1532	C24H35O2N2	9	(12R,14R,16S,17S,18S)-15-butyl-13-ethyl-8-methyl-8-aza-15-azoniahexacyclo[14.2.1.01,9.02,7.010,15.012,17]nonadeca-2,4,6-triene-14,18-diol	Alkaloids and Nitrogenous Derivatives	0.5	FCC	[M]+
																	383.276	7.52	HP	3.44748	0.00215024	1.03087	Hehua	45413	13172.8	C22H39O5	4	Unknown_Structure	N.A.	N.A.	N.A.
																	383.927	19.33	HP	2.82021	0.00246453	1.0204	Hehua	19516.4	6920.2	C12H7O2N3SI	11	Unknown_Structure	N.A.	N.A.	N.A.
																	384.002	5.35	HN	4.92025	1.83662e-06	1.18325	Hehua	4417.4	897.8	C14H10O10NS	10	Unknown_Structure	N.A.	N.A.	N.A.
																	384.121	11.79	HN	2.27601	0.00100684	1.06194	Hehua	3758.6	1651.4	C19H18O6N3	12	Unknown_Structure	N.A.	N.A.	N.A.
																	384.124	11.8	HN	2.51777	0.00020945	1.11283	Hehua	3754	1491	C17H22O9N	7	Unknown_Structure	N.A.	N.A.	N.A.
																	384.272	7.53	HP	3.73619	0.00279843	1.01379	Hehua	10106.4	2705	C21H38O5N	5	(1-acetyloxy-3-hydroxypropan-2-yl) (7Z,10Z,13Z)-hexadeca-7,10,13-trienoate	Lipids and Lipid-like Molecules	0.6	FCC	[M+NH4]+
																	384.927	19.3	HP	2.67298	0.00093375	1.06333	Hehua	23908.2	8944.4	C12H8O8Cl3	8	Unknown_Structure	N.A.	N.A.	N.A.
																	385.112	7.79	RN	7.44668	1.42467e-06	1.18515	Hehua	4664.6	626.4	C15H21O6N4S	7	Unknown_Structure	N.A.	N.A.	N.A.
																	385.176	6.01	RP	2.03742	0.00016521	1.11735	Hehua	6643.2	3260.6	C21H25O5N2	11	Unknown_Structure	N.A.	N.A.	N.A.
																	385.927	19.3	HP	3.50883	0.000186241	1.11386	Hehua	9857	2809.2	C9H10O6NPI	6	Unknown_Structure	N.A.	N.A.	N.A.
																	386.147	7.32	HN	2.26776	7.07254e-05	1.1371	Hehua	2330.8	1027.8	C18H20O5N5	11	Unknown_Structure	N.A.	N.A.	N.A.
																	386.15	7.28	HN	2.03337	0.000116867	1.12694	Hehua	2339.6	1150.6	C18H20O5N5	11	Unknown_Structure	N.A.	N.A.	N.A.
																	386.926	19.31	HP	3.88786	0.000531177	1.0826	Hehua	5457	1403.6	C9H10ON4Cl2I	6	Unknown_Structure	N.A.	N.A.	N.A.
																	386.939	19.37	HN	2.7171	0.000140195	1.12156	Hehua	373181	137345	C9H10O11P3	6	Unknown_Structure	N.A.	N.A.	N.A.
																	386.97	7.87	HN	3.12036	0.00239402	1.02635	Hehua	16348.8	5239.4	C7H16O8N2S3Cl	0	Unknown_Structure	N.A.	N.A.	N.A.
																	387.196	9.1	HP	2.77863	0.00037907	1.09558	Hehua	2538	913.4	C18H31O5N2S	5	Unknown_Structure	N.A.	N.A.	N.A.
																	387.94	19.36	HN	2.69706	0.000217442	1.11032	Hehua	164375	60946	C9H8O8N3SCl2	6	Unknown_Structure	N.A.	N.A.	N.A.
																	388.112	3.73	RP	2.29731	0.00291108	1.00958	Hehua	2393.8	1042	C12H22O13N	3	Unknown_Structure	N.A.	N.A.	N.A.
																	388.177	7.94	RP	3.09724	5.4203e-05	1.14111	Hehua	2331.6	752.8	C21H26O6N	10	Unknown_Structure	N.A.	N.A.	N.A.
																	388.935	19.38	HN	2.93005	0.000359281	1.09643	Hehua	190939	65165.8	C9H10O7N2S3Cl	5	Unknown_Structure	N.A.	N.A.	N.A.
																	389.005	8.43	RN	3.37427	0.000142968	1.12043	Hehua	2560.4	758.8	C8H11O4N4SF5Cl	2	Unknown_Structure	N.A.	N.A.	N.A.
																	389.005	5.37	HN	4.74947	8.18324e-05	1.13368	Hehua	14669.2	3088.6	C13H13O8N2S2	8	Unknown_Structure	N.A.	N.A.	N.A.
																	389.108	5.57	RN	2.54885	3.61972e-05	1.14811	Hehua	2019.2	792.2	C23H17O6	15	Unknown_Structure	N.A.	N.A.	N.A.
																	389.113	9.47	HN	33.9156	7.3266e-07	1.19112	Hehua	21950.2	647.2	C22H17O5N2	15	Unknown_Structure	N.A.	N.A.	N.A.
																	389.117	4.39	RN	6.49684	7.86029e-05	1.13618	Hehua	2678	412.2	Unknown_Formula	0	Unknown_Structure	N.A.	N.A.	N.A.
																	389.118	12.69	HP	11.2198	4.04668e-06	1.17631	Hehua	7106.6	633.4	C15H21O10N2	7	Unknown_Structure	N.A.	N.A.	N.A.
																	389.122	9.46	HN	32.0631	2.94107e-07	1.19581	Hehua	24791.2	773.2	C20H21O8	10	Unknown_Structure	N.A.	N.A.	N.A.
																	389.126	11.1	HP	3.73599	3.76356e-05	1.14858	Hehua	9642.6	2581	C20H21O8	10	[(2R,3S,4S,5R,6S)-3,4,5-trihydroxy-6-[4-hydroxy-2-(hydroxymethyl)phenoxy]oxan-2-yl]methyl benzoate	Carbohydrates and Glycosidic Conjugates	0.5	FCC	[M-H2O+H]+
																	389.127	4.22	HN	9.60885	3.55631e-06	1.17811	Hehua	3778.2	393.2	C14H21O9N4	6	Unknown_Structure	N.A.	N.A.	N.A.
																	389.131	14.12	HP	2.28981	0.000868929	1.07225	Hehua	3830.4	1672.8	C18H21O4N4S	11	Unknown_Structure	N.A.	N.A.	N.A.
																	389.134	14.13	HP	2.02408	0.002535	1.02847	Hehua	4051.8	2001.8	C19H21O7N2	11	Unknown_Structure	N.A.	N.A.	N.A.
																	389.135	12.08	HP	16.747	0.000288232	1.10416	Hehua	16030.2	957.2	C19H21O7N2	11	Unknown_Structure	N.A.	N.A.	N.A.
																	389.137	12.17	HP	19.978	0.00103598	1.06045	Hehua	17972.2	899.6	C19H21O7N2	11	Unknown_Structure	N.A.	N.A.	N.A.
																	389.28	9.64	HP	2.30493	0.00280428	1.01085	Hehua	8326.8	3612.6	C23H37O3N2	7	Unknown_Structure	N.A.	N.A.	N.A.
																	389.936	19.36	HN	2.75099	0.000217223	1.11017	Hehua	54853.6	19939.6	C6H6O13N3P2	6	Unknown_Structure	N.A.	N.A.	N.A.
																	390.008	5.35	HN	6.70695	1.98077e-05	1.15885	Hehua	3629.8	541.2	C12H10O6N5Cl2	9	Unknown_Structure	N.A.	N.A.	N.A.
																	390.011	11.1	HN	3.66805	4.44789e-06	1.17543	Hehua	114855	31312.2	C9H5O4N3F9	4	Unknown_Structure	N.A.	N.A.	N.A.
																	390.011	11.03	HN	3.35054	0.00047046	1.08683	Hehua	103755	30966.8	C9H5O4N3F9	4	Unknown_Structure	N.A.	N.A.	N.A.
																	390.128	9.47	HN	5.51947	0.000611722	1.07794	Hehua	2182.4	395.4	C18H20O7N3	10	Unknown_Structure	N.A.	N.A.	N.A.
																	390.133	12.06	HP	3.35093	0.000189049	1.11346	Hehua	7033.6	2099	C18H20O7N3	11	Unknown_Structure	N.A.	N.A.	N.A.
																	390.135	12.27	HP	3.48025	6.01914e-05	1.13908	Hehua	7419.2	2131.8	C23H21ON3Cl	15	Unknown_Structure	N.A.	N.A.	N.A.
																	390.136	12.05	HP	4.03358	8.13254e-05	1.13336	Hehua	7327.4	1816.6	C16H25O8NP	6	Unknown_Structure	N.A.	N.A.	N.A.
																	390.141	12.06	HP	3.12722	4.1439e-05	1.14579	Hehua	7055	2256	C17H20O6N5	11	Unknown_Structure	N.A.	N.A.	N.A.
																	390.174	4.94	HP	5.13719	6.26107e-05	1.14125	Hehua	7541.4	1468	C17H28O9N	6	(2R,3S,4S,5R,6S)-2-(hydroxymethyl)-6-[4-[(E)-3-hydroxyprop-1-enyl]-2,6-dimethoxyphenoxy]oxane-3,4,5-triol	Carbohydrates and Glycosidic Conjugates	0.511111	FCC	[M+NH4]+
																	390.257	8.12	RP	6.53483	0.00016873	1.11887	Hehua	2495	381.8	C25H32ON3	12	Unknown_Structure	N.A.	N.A.	N.A.
																	390.932	19.37	HN	2.65231	0.000102504	1.12805	Hehua	30882.4	11643.6	C8H10O12P3	5	Unknown_Structure	N.A.	N.A.	N.A.
																	391.119	9.49	HN	11.4238	0.00115323	1.05463	Hehua	6911.4	605	C16H23O11	5	(1S,4aS,5R,7S,7aS)-5,7-dihydroxy-7-methyl-1-[(2S,3R,4S,5S,6R)-3,4,5-trihydroxy-6-(hydroxymethyl)oxan-2-yl]oxy-4a,5,6,7a-tetrahydro-1H-cyclopenta[c]pyran-4-carboxylic acid	Carbohydrates and Glycosidic Conjugates	0.65	FCC	[M-H]-
																	392.009	9.51	RN	28.653	1.04976e-07	1.19922	Hehua	4063	141.8	C12H9ON3SF6Cl	6	Unknown_Structure	N.A.	N.A.	N.A.
																	392.024	2.28	RP	6.65096	0.000759098	1.07187	Hehua	1863.6	280.2	Unknown_Formula	0	Unknown_Structure	N.A.	N.A.	N.A.
																	392.043	8.65	HN	2.28565	0.00199129	1.02922	Hehua	44706	19559.4	C17H14O8NS	11	Unknown_Structure	N.A.	N.A.	N.A.
																	392.049	8.8	HN	2.26289	0.000973552	1.06121	Hehua	50642.2	22379.4	C17H14O8NS	11	Unknown_Structure	N.A.	N.A.	N.A.
																	392.185	5.79	HP	2.56912	4.18311e-07	1.19323	Hehua	22622.6	8805.6	C19H26O6N3	9	Unknown_Structure	N.A.	N.A.	N.A.
																	392.187	9.69	RP	7.49839	1.12735e-08	1.20574	Hehua	7435.4	991.6	C21H30O4NS	8	Unknown_Structure	N.A.	N.A.	N.A.
																	392.191	5.8	HP	2.56931	2.34654e-07	1.19583	Hehua	24904.8	9693.2	C18H26O5N5	9	Unknown_Structure	N.A.	N.A.	N.A.
																	392.216	9.38	HP	5.30481	0.000745532	1.07248	Hehua	3087.4	582	C20H30O5N3	8	Unknown_Structure	N.A.	N.A.	N.A.
																	392.224	9.67	HP	5.6985	0.000883337	1.06404	Hehua	3424.8	601	C17H34O5N3S	3	Unknown_Structure	N.A.	N.A.	N.A.
																	392.316	7.28	HP	9.06477	1.66162e-05	1.16017	Hehua	1343.4	148.2	C24H42O3N	5	Unknown_Structure	N.A.	N.A.	N.A.
																	393.021	15.79	HN	5.0488	2.78414e-06	1.18032	Hehua	23424.4	4639.6	C20H9O9	16	Unknown_Structure	N.A.	N.A.	N.A.
																	393.027	15.81	HN	6.49177	4.85473e-07	1.19268	Hehua	25245.2	3888.8	C12H13O11N2S	7	Unknown_Structure	N.A.	N.A.	N.A.
																	393.093	4.98	HN	5.82198	5.08924e-07	1.19177	Hehua	16273.6	2795.2	C17H17O9N2	10	Unknown_Structure	N.A.	N.A.	N.A.
																	393.095	5.35	HN	6.02781	1.42889e-07	1.19804	Hehua	17210.6	2855.2	C17H17O9N2	10	Unknown_Structure	N.A.	N.A.	N.A.
																	393.098	5.37	HN	5.85423	7.17753e-08	1.20067	Hehua	17164.6	2932	C17H17O9N2	10	Unknown_Structure	N.A.	N.A.	N.A.
																	393.133	12.79	HP	4.75585	3.9677e-06	1.1766	Hehua	11142	2342.8	C23H21O6	14	16,17-dimethoxy-6-prop-1-en-2-yl-2,7,20-trioxapentacyclo[11.8.0.03,11.04,8.014,19]henicosa-1(13),3(11),4(8),9,14,16,18-heptaen-12-one	Terpenoids and Steroids	0.5	FCC	[M+H]+
																	393.135	12.79	HP	4.78189	3.04764e-06	1.17904	Hehua	11510	2407	C21H22O6Na	11	4-(1,3-benzodioxol-5-ylmethyl)-3-[(3,4-dimethoxyphenyl)methyl]oxolan-2-one	Phenols, Phenylpropanoids, and Lignans	0.685714	FCC	[M+Na]+
																	393.139	6.43	RN	2.22134	0.000171716	1.11592	Hehua	3655	1645.4	C22H21O5N2	13	Unknown_Structure	N.A.	N.A.	N.A.
																	393.156	6.43	RN	2.3694	0.00328008	1.0033	Hehua	1471.4	621	C21H21O4N4	13	Unknown_Structure	N.A.	N.A.	N.A.
																	393.224	11.82	RP	2.09961	0.00220616	1.02501	Hehua	4974.4	2369.2	C20H34O6Na	4	Unknown_Structure	N.A.	N.A.	N.A.
																	394.219	7.42	HP	5.34452	1.83348e-05	1.15949	Hehua	18026	3372.8	C21H32O6N	8	8-hydroxy-2,7,7,11,15-pentamethyl-5,12,16-trioxapentacyclo[9.8.0.02,8.04,6.013,18]nonadec-13(18)-ene-3,17-dione	Terpenoids and Steroids	0.525	FCC	[M+NH4]+
																	394.225	7.45	HP	5.05785	1.08701e-05	1.16577	Hehua	15842.2	3132.2	C21H32O6N	7	Unknown_Structure	N.A.	N.A.	N.A.
																	394.226	7.49	HP	4.98937	7.22755e-06	1.17034	Hehua	15294.4	3065.4	C21H32O6N	8	8-hydroxy-2,7,7,11,15-pentamethyl-5,12,16-trioxapentacyclo[9.8.0.02,8.04,6.013,18]nonadec-13(18)-ene-3,17-dione	Terpenoids and Steroids	0.4625	FCC	[M+NH4]+
																	395.024	6.99	HN	2.33394	0.00256466	1.01605	Hehua	40999.4	17566.6	C16H11O12	11	Unknown_Structure	N.A.	N.A.	N.A.
																	395.165	10.18	HP	2.5381	5.87049e-05	1.13962	Hehua	5948.8	2343.8	C22H23O5N2	13	Unknown_Structure	N.A.	N.A.	N.A.
																	396.184	6.63	RP	2.14514	0.00254192	1.02774	Hehua	4667.4	2175.8	C23H26O5N	12	Unknown_Structure	N.A.	N.A.	N.A.
																	396.201	9.1	HP	3.75855	0.000800698	1.07133	Hehua	4859.8	1293	C20H30O7N	7	Unknown_Structure	N.A.	N.A.	N.A.
																	396.248	7.27	HP	2.16298	6.99094e-05	1.13612	Hehua	11922.8	5512.2	C20H34O5N3	6	Unknown_Structure	N.A.	N.A.	N.A.
																	397.149	5.79	HP	3.69889	0.00131508	1.05319	Hehua	5609	1516.4	C19H25O9	8	Unknown_Structure	N.A.	N.A.	N.A.
																	397.241	13.04	HP	5.40959	0.00280088	1.01088	Hehua	1669.4	308.6	C25H33O4	10	Unknown_Structure	N.A.	N.A.	N.A.
																	397.95	19.3	HP	3.10246	0.000784301	1.06896	Hehua	7993.8	2576.6	C15H6O8NCl2	13	Unknown_Structure	N.A.	N.A.	N.A.
																	398.939	19.31	HP	3.58031	0.00019699	1.11246	Hehua	9339.6	2608.6	C8H14O6N2PS2Cl2	3	Unknown_Structure	N.A.	N.A.	N.A.
																	399.046	17.84	HN	11.1734	4.41139e-05	1.14478	Hehua	2860.4	256	C17H16O9Cl	9	Unknown_Structure	N.A.	N.A.	N.A.
																	399.095	9.11	HN	2.71038	0.00126269	1.05695	Hehua	2281.6	841.8	C18H15O7N4	13	Unknown_Structure	N.A.	N.A.	N.A.
																	399.106	11.1	HP	4.28647	0.00237075	1.01964	Hehua	1622	378.4	C16H19O10N2	9	Unknown_Structure	N.A.	N.A.	N.A.
																	399.123	9.49	HN	4.54252	0.0020792	1.03238	Hehua	8930.6	1966	C17H23O7N2S	7	Unknown_Structure	N.A.	N.A.	N.A.
																	399.126	9.42	HN	8.0359	0.000576227	1.08588	Hehua	14548.2	1810.4	C17H23O7N2S	7	Unknown_Structure	N.A.	N.A.	N.A.
																	399.127	9.8	HN	9.87309	0.00054398	1.08583	Hehua	19511.2	1976.2	C19H19O6N4	12	Unknown_Structure	N.A.	N.A.	N.A.
																	399.147	4.39	RN	15.9321	8.35082e-10	1.21033	Hehua	44374	2785.2	C22H23O7	11	NCGC00347664-02!1,8,10-trihydroxy-3-methoxy-6-methyl-10-(3-methylbut-2-enyl)anthracen-9-one	Polyketides	0.537772	DP	[M+HCOO-]
																	399.149	9.46	HN	18.8552	2.50783e-09	1.20851	Hehua	311572	16524.4	C15H28O10P	2	[1-acetyloxy-3-[2,3-dihydroxypropoxy(hydroxy)phosphoryl]oxypropan-2-yl] heptanoate	Lipids and Lipid-like Molecules	0.566667	FCC	[M-H]-
																	399.163	5.01	HN	2.96721	2.00118e-05	1.15838	Hehua	14494.8	4885	C20H23O5N4	11	Unknown_Structure	N.A.	N.A.	N.A.
																	399.165	9.45	HN	21.0848	3.01295e-07	1.19455	Hehua	176978	8393.6	C19H27O9	6	4-hydroxy-3,5,5-trimethyl-4-[3-oxo-4-[3,4,5-trihydroxy-6-(hydroxymethyl)oxan-2-yl]oxybut-1-enyl]cyclohex-2-en-1-one	Carbohydrates and Glycosidic Conjugates	0.542857	FCC	[M-H]-
																	399.166	4.4	RN	15.0065	1.51976e-08	1.20582	Hehua	25117.8	1673.8	C20H23O5N4	11	Unknown_Structure	N.A.	N.A.	N.A.
																	399.208	5.45	HN	3.93927	0.000831075	1.06656	Hehua	999	253.6	C21H27O4N4	10	Unknown_Structure	N.A.	N.A.	N.A.
																	399.211	17.15	HP	1.5296e+07	4.90779e-06	1.17562	Hehua	1529.6	0	C19H31O7N2	6	Unknown_Structure	N.A.	N.A.	N.A.
																	399.947	19.3	HP	4.71199	0.00127007	1.05152	Hehua	3867.6	820.8	C17H7O3NI	15	Unknown_Structure	N.A.	N.A.	N.A.
																	400.143	5.06	HN	7.28156	0.00308251	1.01064	Hehua	1453.4	199.6	C21H22O7N	11	Unknown_Structure	N.A.	N.A.	N.A.
																	400.151	4.39	RN	17.5803	1.8774e-09	1.20888	Hehua	7549	429.4	C15H22O8N5	7	Unknown_Structure	N.A.	N.A.	N.A.
																	400.157	9.43	HN	54.7123	2.39878e-10	1.21125	Hehua	48420.4	885	C18H26O9N	6	Unknown_Structure	N.A.	N.A.	N.A.
																	400.17	5.34	HN	4.88529	0.00093972	1.0617	Hehua	3739.2	765.4	C21H26O3N3S	10	Unknown_Structure	N.A.	N.A.	N.A.
																	400.217	4.38	RP	7.16292	3.11668e-09	1.20871	Hehua	13954.8	1948.2	Unknown_Formula	0	Unknown_Structure	N.A.	N.A.	N.A.
																	400.217	8.57	RP	2.03795	0.000504709	1.08472	Hehua	3877	1902.4	C20H34O5NS	5	Unknown_Structure	N.A.	N.A.	N.A.
																	400.229	8.57	RP	2.43989	1.21176e-05	1.16635	Hehua	7493.4	3071.2	C25H31O2NNa	11	Unknown_Structure	N.A.	N.A.	N.A.
																	400.231	8.4	RP	2.42559	1.72237e-05	1.16197	Hehua	7807	3218.6	C20H34O7N	5	Unknown_Structure	N.A.	N.A.	N.A.
																	400.231	8.39	RP	2.39906	3.7149e-05	1.15104	Hehua	7721.6	3218.6	C20H34O7N	5	Unknown_Structure	N.A.	N.A.	N.A.
																	400.232	8.58	RP	2.45001	3.20882e-05	1.15343	Hehua	7752.8	3164.4	C20H34O7N	5	Unknown_Structure	N.A.	N.A.	N.A.
																	400.237	8.37	RP	2.44319	1.52654e-05	1.16297	Hehua	7831.4	3205.4	C20H34O7N	5	Unknown_Structure	N.A.	N.A.	N.A.
																	400.237	8.58	RP	2.26549	8.92812e-06	1.16979	Hehua	7854	3466.8	C20H34O7N	5	Unknown_Structure	N.A.	N.A.	N.A.
																	400.957	19.36	HN	2.93681	0.000763408	1.07087	Hehua	27311.2	9299.6	C8H12O7N4P3S	6	Unknown_Structure	N.A.	N.A.	N.A.
																	400.962	11.1	HN	2.67856	0.00145485	1.04365	Hehua	17501.2	6533.8	C16H8O7FCl2	11	Unknown_Structure	N.A.	N.A.	N.A.
																	400.965	11.04	HN	3.08245	0.00179812	1.03428	Hehua	20847.2	6763.2	C16H8O7FCl2	11	Unknown_Structure	N.A.	N.A.	N.A.
																	400.977	10.93	HN	3.63321	0.00107509	1.05612	Hehua	22760.6	6264.6	C17H5O12	15	Unknown_Structure	N.A.	N.A.	N.A.
																	401.151	9.45	HN	16.7543	4.24199e-07	1.19278	Hehua	9928.6	592.6	C24H21O4N2	15	Unknown_Structure	N.A.	N.A.	N.A.
																	401.154	9.49	HN	17.1883	8.22062e-08	1.20005	Hehua	10313	600	C22H25O7	10	2-[4-[3-(4-acetyl-3-hydroxy-2-propylphenoxy)propoxy]phenoxy]acetic acid	Exogenous / Synthetic Compounds & Contaminants	0.553846	FCC	[M-H]-
																	401.157	9.45	HN	16.8636	3.32018e-08	1.20304	Hehua	10185.6	604	C22H25O7	10	2-[4-[3-(4-acetyl-3-hydroxy-2-propylphenoxy)propoxy]phenoxy]acetic acid	Exogenous / Synthetic Compounds & Contaminants	0.553846	FCC	[M-H]-
																	401.179	6.47	HP	2.06075	0.000177467	1.11695	Hehua	14878.2	7219.8	C19H29O9	6	Unknown_Structure	N.A.	N.A.	N.A.
																	401.18	9.07	RP	2.02702	0.00176749	1.03416	Hehua	4682	2309.8	C19H29O9	6	Unknown_Structure	N.A.	N.A.	N.A.
																	401.182	4.26	HN	3.3388	0.000482868	1.08782	Hehua	5619.2	1683	C20H25O5N4	10	Unknown_Structure	N.A.	N.A.	N.A.
																	401.224	4.39	RP	5.40663	2.58915e-08	1.20405	Hehua	2576.8	476.6	C23H35O2ClNa	6	Unknown_Structure	N.A.	N.A.	N.A.
																	401.955	19.45	HN	3.08471	0.00170454	1.03661	Hehua	9883.4	3204	C6H5O14N5P	7	Unknown_Structure	N.A.	N.A.	N.A.
																	402.257	6.44	HP	2.59555	0.000104646	1.12789	Hehua	11914.6	4590.4	C19H36O6N3	4	Unknown_Structure	N.A.	N.A.	N.A.
																	402.955	19.4	HN	3.62932	0.000497877	1.08476	Hehua	11980.4	3301	C10H12O7N2S3Cl	5	Unknown_Structure	N.A.	N.A.	N.A.
																	403.113	14.23	HN	2.33927	0.000185074	1.11408	Hehua	1707.2	729.8	C19H19O8N2	11	Unknown_Structure	N.A.	N.A.	N.A.
																	403.196	6.5	HN	3.08561	0.000352389	1.09592	Hehua	1787.8	579.4	C20H27O5N4	9	Unknown_Structure	N.A.	N.A.	N.A.
																	403.93	19.4	HN	2.81316	0.000714759	1.07232	Hehua	17396	6183.8	C7H10O6N3S2F2Cl2	2	Unknown_Structure	N.A.	N.A.	N.A.
																	404.164	7.79	RP	8.25924	1.25503e-07	1.19924	Hehua	4065.2	492.2	C22H27O4NCl	10	Unknown_Structure	N.A.	N.A.	N.A.
																	405.125	14.23	HP	6.81512	5.82058e-06	1.17472	Hehua	2145.4	314.8	C17H26O5N2SCl	6	Unknown_Structure	N.A.	N.A.	N.A.
																	405.128	14.23	HP	6.24915	1.16931e-05	1.16696	Hehua	2197.2	351.6	C19H21O8N2	11	Unknown_Structure	N.A.	N.A.	N.A.
																	405.14	8.32	HN	2.20548	1.86824e-06	1.18381	Hehua	17776.6	8060.2	C23H21O5N2	14	Unknown_Structure	N.A.	N.A.	N.A.
																	405.146	8.32	HN	2.12312	2.67454e-06	1.18052	Hehua	17789.6	8379	C17H25O11	5	methyl (1S,4aS,5R,7S,7aS)-5,7-dihydroxy-7-methyl-1-[(2S,3R,4S,5S,6R)-3,4,5-trihydroxy-6-(hydroxymethyl)oxan-2-yl]oxy-4a,5,6,7a-tetrahydro-1H-cyclopenta[c]pyran-4-carboxylate	Carbohydrates and Glycosidic Conjugates	0.471429	FCC	[M-H]-
																	406.241	6.72	RP	2.96795	1.83691e-07	1.19693	Hehua	20283	6834	C26H32O3N	12	Unknown_Structure	N.A.	N.A.	N.A.
																	406.247	6.72	RP	3.00265	1.65783e-07	1.1975	Hehua	20603.6	6861.8	C19H36O8N	4	NCGC00180790-02!4-hydroxy-3,3,5-trimethyl-4-[(E)-3-[3,4,5-trihydroxy-6-(hydroxymethyl)oxan-2-yl]oxybut-1-enyl]cyclohexan-1-one	Carbohydrates and Glycosidic Conjugates	0.533707	DP	[M+NH4]
																	407.156	15.82	HP	5.06209	0.00265623	1.01666	Hehua	2788.2	550.8	C18H23O7N4	10	Unknown_Structure	N.A.	N.A.	N.A.
																	407.158	16.24	HP	6.57824	0.000280031	1.10542	Hehua	2951	448.6	C18H24O3N6Cl	10	Unknown_Structure	N.A.	N.A.	N.A.
																	407.243	6.72	RP	3.36606	4.26721e-09	1.20762	Hehua	4641.8	1379	C23H35O6	7	Unknown_Structure	N.A.	N.A.	N.A.
																	409.078	5.57	HN	3.02455	0.00215639	1.02793	Hehua	3647	1205.8	C18H17O11	10	Unknown_Structure	N.A.	N.A.	N.A.
																	409.08	13.03	HN	2.08405	0.00313965	1.00513	Hehua	6357.2	3050.4	C18H17O11	10	Unknown_Structure	N.A.	N.A.	N.A.
																	409.114	6.19	RP	2.13077	0.00125166	1.05023	Hehua	2437.6	1144	C19H21O10	10	(4-hydroxyphenyl)-[2,4,6-trihydroxy-3-[(2S,3R,4R,5S,6R)-3,4,5-trihydroxy-6-(hydroxymethyl)oxan-2-yl]phenyl]methanone	Carbohydrates and Glycosidic Conjugates	0.553846	FCC	[M+H]+
																	410.909	7.86	RN	2.48206	2.50955e-06	1.18118	Hehua	3279.8	1321.4	C10H11O5N2SCl4	4	Unknown_Structure	N.A.	N.A.	N.A.
																	410.912	7.24	RN	3.96248	1.77146e-06	1.18402	Hehua	5977	1508.4	C10H11O5N2SCl4	4	Unknown_Structure	N.A.	N.A.	N.A.
																	410.919	19.3	HP	3.15258	0.000689073	1.07457	Hehua	15744	4994	C13H5ON4SFI	13	Unknown_Structure	N.A.	N.A.	N.A.
																	411.094	4.61	HN	4.6192	0.000256629	1.10512	Hehua	4398.4	952.2	C19H15O7N4	14	Unknown_Structure	N.A.	N.A.	N.A.
																	411.196	6.71	RP	4.71021	1.53325e-06	1.1846	Hehua	8812.8	1871	C19H32O8Na	4	Unknown_Structure	N.A.	N.A.	N.A.
																	411.199	6.89	RP	4.88295	7.74602e-07	1.18931	Hehua	8977.8	1838.6	C19H32O8Na	4	Unknown_Structure	N.A.	N.A.	N.A.
																	411.202	5.78	HN	6.47628	0.00125123	1.05657	Hehua	5596.8	864.2	C22H27O4N4	11	Unknown_Structure	N.A.	N.A.	N.A.
																	411.924	19.33	HP	3.20111	0.00258	1.01794	Hehua	9085.4	2838.2	C15H11O2NCl5	9	Unknown_Structure	N.A.	N.A.	N.A.
																	412.181	5.79	RP	2.35515	0.000176325	1.11549	Hehua	3921.8	1665.2	C20H31O2N3SCl	7	Unknown_Structure	N.A.	N.A.	N.A.
																	412.194	10.05	HP	2.74706	0.00170511	1.03628	Hehua	11490.4	4182.8	C24H27O4NF	12	(E,3S,5R)-7-[3-(4-fluorophenyl)-1-propan-2-ylindol-2-yl]-3,5-dihydroxyhept-6-enoic acid	Exogenous / Synthetic Compounds & Contaminants	0.471429	FCC	[M+H]+
																	412.825	8.52	HN	2.45482	0.000285347	1.10314	Hehua	2140.6	872	Unknown_Formula	0	Unknown_Structure	N.A.	N.A.	N.A.
																	412.909	7.86	RN	2.42545	8.11267e-06	1.17041	Hehua	3064.8	1263.6	C9H11O5N4Br2	5	Unknown_Structure	N.A.	N.A.	N.A.
																	412.913	7.23	RN	3.87717	1.51832e-06	1.18554	Hehua	6041.4	1558.2	Unknown_Formula	0	Unknown_Structure	N.A.	N.A.	N.A.
																	412.962	19.34	HP	4.34791	0.00304808	1.01553	Hehua	874.8	201.2	C13H12O9PCl2	8	Unknown_Structure	N.A.	N.A.	N.A.
																	413.047	16.57	HN	2.19509	0.000195317	1.11517	Hehua	4363.4	1987.8	C20H13O10	14	Unknown_Structure	N.A.	N.A.	N.A.
																	413.178	6.54	HN	2.76816	0.00255516	1.0186	Hehua	3734.8	1349.2	C22H25O6N2	11	Unknown_Structure	N.A.	N.A.	N.A.
																	413.185	5.08	RP	3.46751	7.34385e-06	1.17062	Hehua	64447.2	18586	C18H29O5N4S	7	Unknown_Structure	N.A.	N.A.	N.A.
																	413.189	5.09	HN	6.53438	0.000276347	1.10301	Hehua	10415.8	1594	C21H25O5N4	11	Unknown_Structure	N.A.	N.A.	N.A.
																	413.194	5.09	RP	3.40684	2.01105e-06	1.18257	Hehua	70937.8	20822.2	C22H30O6Na	8	Unknown_Structure	0.5	FCC	[M+Na]+
																	413.206	5.09	RP	3.27348	4.77711e-08	1.20229	Hehua	42207	12893.6	C23H29O5N2	11	Unknown_Structure	N.A.	N.A.	N.A.
																	413.213	10.06	RP	2.35584	1.3599e-06	1.18586	Hehua	14060.6	5968.4	C19H34O8Na	3	Unknown_Structure	N.A.	N.A.	N.A.
																	413.214	5.86	HN	9.3387	0.00258051	1.02422	Hehua	3363.8	360.2	C23H29O5N2	10	Unknown_Structure	N.A.	N.A.	N.A.
																	413.219	10.08	RP	2.21969	1.54062e-06	1.1849	Hehua	14220.2	6406.4	C21H33O8	6	Unknown_Structure	N.A.	N.A.	N.A.
																	413.279	4.84	RP	2.07088	8.31707e-05	1.1325	Hehua	6918.8	3341	C25H37O3N2	9	Unknown_Structure	N.A.	N.A.	N.A.
																	413.285	4.84	RP	2.04093	0.000125785	1.1234	Hehua	6701.2	3283.4	C19H37O4N6	5	2-acetamido-N-[1-[[5-(diaminomethylideneamino)-1-oxopentan-2-yl]amino]-3-methyl-1-oxobutan-2-yl]-4-methylpentanamide	Amino Acids, Peptides, and Analogues	0.6	FCC	[M+H]+
																	413.92	19.31	HP	3.16117	0.000227144	1.10847	Hehua	3895.2	1232.2	C12H7O9NCl3	9	Unknown_Structure	N.A.	N.A.	N.A.
																	413.923	19.29	HP	3.07678	0.000949945	1.06112	Hehua	3935.2	1279	C17H5O4NI	16	Unknown_Structure	N.A.	N.A.	N.A.
																	414.196	5.05	RP	2.71355	2.68868e-05	1.15294	Hehua	20422.2	7526	C20H32O6NS	6	Unknown_Structure	N.A.	N.A.	N.A.
																	414.196	5.09	RP	2.72008	3.17442e-05	1.15031	Hehua	20489.8	7532.8	C20H32O6NS	6	Unknown_Structure	N.A.	N.A.	N.A.
																	414.208	20.45	HP	7.07e+06	0.00130271	1.04793	Hehua	707	0	C16H33O6N3SF	2	Unknown_Structure	N.A.	N.A.	N.A.
																	414.209	9.06	RP	3.11876	0.00324297	1.00343	Hehua	5173.4	1658.8	C20H32O8N	6	Unknown_Structure	N.A.	N.A.	N.A.
																	414.249	8.18	HP	3.37785	0.00186514	1.03156	Hehua	8760.8	2593.6	C21H36O7N	5	Unknown_Structure	N.A.	N.A.	N.A.
																	415.131	14.72	HP	2.06359	0.00352486	1.01082	Hehua	4991	2418.6	C19H20O3N6Cl	13	Unknown_Structure	N.A.	N.A.	N.A.
																	415.145	16.02	HN	2.76763	4.08707e-05	1.14625	Hehua	3242	1171.4	C22H23O8	11	[3-hydroxy-1-(4-methoxy-7-oxofuro[3,2-g]chromen-9-yl)oxy-3-methylbutan-2-yl] (E)-2-methylbut-2-enoate	Phenols, Phenylpropanoids, and Lignans	0.566667	FCC	[M-H]-
																	415.148	12.77	HN	7.31285	2.52851e-06	1.18084	Hehua	3141.6	429.6	C21H23O7N2	11	Unknown_Structure	N.A.	N.A.	N.A.
																	415.192	6.64	HP	3.17365	0.00059498	1.07999	Hehua	14694	4630	C18H32O9Na	3	Unknown_Structure	N.A.	N.A.	N.A.
																	415.25	11.29	RP	2.05365	0.00150222	1.04168	Hehua	6416	3124.2	C25H35O5	9	[(4R,6R,7R)-3,3,7,9-tetramethyl-6-[(Z)-2-methylbut-2-enoyl]oxy-11-oxo-4-tricyclo[5.4.0.02,8]undec-9-enyl] (Z)-2-methylbut-2-enoate	Terpenoids and Steroids	0.65	FCC	[M+H]+
																	416.139	4.39	RN	14.4955	2.6753e-08	1.20444	Hehua	6407	442	C21H22O8N	11	Unknown_Structure	N.A.	N.A.	N.A.
																	416.139	9.43	HN	10.9775	1.69478e-06	1.18383	Hehua	4691.8	427.4	C21H22O8N	11	2-[(11Z)-11-[3-(dimethylazaniumyl)propylidene]-6H-benzo[c][1]benzoxepin-2-yl]acetate	Exogenous / Synthetic Compounds & Contaminants	0.6	FCC	[M-H]-
																	417.133	7.46	HN	3.77612	0.0008112	1.068	Hehua	3693.8	978.2	C20H21O8N2	11	Unknown_Structure	N.A.	N.A.	N.A.
																	417.172	7.2	RN	6.75555	8.05547e-05	1.1336	Hehua	3288.6	486.8	C19H29O10	5	Unknown_Structure	N.A.	N.A.	N.A.
																	417.186	5.31	HN	2.37442	0.00117914	1.05249	Hehua	19655	8277.8	C23H29O7	9	methyl 10-acetyloxy-5,9-dihydroxy-1,4a-dimethyl-4-oxo-7-propan-2-yl-3,9,10,10a-tetrahydro-2H-phenanthrene-1-carboxylate	Terpenoids and Steroids	0.566667	FCC	[M-H]-
																	417.188	11.45	RP	2.35632	0.00173152	1.03513	Hehua	5036.4	2137.4	C21H30O7Na	7	Unknown_Structure	N.A.	N.A.	N.A.
																	417.235	9.7	RP	2.0681	0.00312927	1.005	Hehua	2210.8	1069	C23H33O5N2	9	Unknown_Structure	N.A.	N.A.	N.A.
																	418.126	5.35	HN	5.83033	0.00167515	1.03866	Hehua	2460.4	422	C24H20O6N	15	Unknown_Structure	N.A.	N.A.	N.A.
																	418.215	3.86	HN	4.87248	7.22054e-05	1.13541	Hehua	24737.6	5077	Unknown_Formula	0	Unknown_Structure	N.A.	N.A.	N.A.
																	418.216	3.81	HN	2.88975	0.00121676	1.05118	Hehua	21305	7372.6	C24H30O3NF2	9	Unknown_Structure	N.A.	N.A.	N.A.
																	418.217	8.16	RN	2.33843	0.000541698	1.08543	Hehua	2567.6	1098	Unknown_Formula	0	Unknown_Structure	N.A.	N.A.	N.A.
																	419.091	5.34	HN	4.56847	1.2217e-05	1.16569	Hehua	5951.8	1302.8	C22H15O7N2	16	Unknown_Structure	N.A.	N.A.	N.A.
																	419.105	5.35	HN	5.58585	0.000115806	1.12614	Hehua	5875.2	1051.8	C19H19O9N2	11	Unknown_Structure	N.A.	N.A.	N.A.
																	420.112	13.69	HN	2.89577	0.00181564	1.0341	Hehua	1628	562.2	C23H18O7N	15	Unknown_Structure	N.A.	N.A.	N.A.
																	420.149	4	HN	5.46057	0.000614217	1.07869	Hehua	3545	649.2	C23H22O5N3	14	Unknown_Structure	N.A.	N.A.	N.A.
																	420.265	11.25	RP	2.30559	0.000250632	1.10583	Hehua	3429.8	1487.6	C26H34O2N3	12	Unknown_Structure	N.A.	N.A.	N.A.
																	421.062	14.04	HN	6.18461	5.49707e-07	1.1914	Hehua	2941.4	475.6	C21H13O8N2	16	Unknown_Structure	N.A.	N.A.	N.A.
																	421.139	8.59	HN	2.274	5.42002e-07	1.19142	Hehua	22429.4	9863.4	C23H21O6N2	14	Unknown_Structure	N.A.	N.A.	N.A.
																	421.183	9.46	RP	2.83227	0.000257504	1.10509	Hehua	6656.4	2350.2	C20H30O8Na	6	(2R,3S,4S,9R,12R,13R,14S,15R,16R,17S)-3,4,12,13,15,16-hexahydroxy-2,6,14,17-tetramethyl-10-oxatetracyclo[7.7.1.02,7.013,17]heptadec-6-en-11-one	Terpenoids and Steroids	0.566667	FCC	[M+Na]+
																	421.302	10.26	RP	3.0978e+07	6.32093e-07	1.1907	Hehua	3097.8	0	C22H42O4N2Na	3	Unknown_Structure	N.A.	N.A.	N.A.
																	421.885	19.34	HN	3.26764	0.00183835	1.03507	Hehua	4483.2	1372	C10H5O6N3FCl4	7	Unknown_Structure	N.A.	N.A.	N.A.
																	423.045	6.39	HN	2.49471	0.000996203	1.06161	Hehua	1556.2	623.8	C20H11O9N2	16	Unknown_Structure	N.A.	N.A.	N.A.
																	423.049	6.21	HN	2.74807	0.000839256	1.06595	Hehua	1994	725.6	C18H15O12	11	Unknown_Structure	N.A.	N.A.	N.A.
																	423.073	19.3	HP	3.92825	0.000368038	1.09519	Hehua	711.8	181.2	C21H21O5Cl2	11	Unknown_Structure	N.A.	N.A.	N.A.
																	423.975	5.64	RN	3.9148	0.00018583	1.11781	Hehua	560.6	143.2	C17H9O3N3SFCl2	13	Unknown_Structure	N.A.	N.A.	N.A.
																	424.856	8.85	HN	2.13945	0.00321708	1.00339	Hehua	52357	24472.2	Unknown_Formula	0	Unknown_Structure	N.A.	N.A.	N.A.
																	424.936	19.31	HP	3.42245	0.000977591	1.06135	Hehua	9255	2704.2	C18H8O6Cl3	14	Unknown_Structure	N.A.	N.A.	N.A.
																	425.18	6.62	HN	3.37253	0.0017985	1.03331	Hehua	6717.4	1991.8	C22H25O5N4	12	Unknown_Structure	N.A.	N.A.	N.A.
																	427.121	15.61	HN	7.90804	0.00243837	1.01938	Hehua	14705.8	1859.6	C19H23O11	8	Unknown_Structure	N.A.	N.A.	N.A.
																	427.195	4.91	HN	5.15041	0.000375201	1.09533	Hehua	8101.6	1573	C22H27O5N4	11	Unknown_Structure	N.A.	N.A.	N.A.
																	427.198	4.95	HN	5.6067	0.000974318	1.06108	Hehua	9269	1653.2	C22H27O5N4	11	Unknown_Structure	N.A.	N.A.	N.A.
																	427.204	11.64	HP	3.30535	4.013e-05	1.14636	Hehua	67726.6	20490	C24H28O4N2F	12	1-[4-[3-[4-(6-fluoro-1,2-benzoxazol-3-yl)piperidin-1-yl]propoxy]-3-methoxyphenyl]ethanone	Exogenous / Synthetic Compounds & Contaminants	0.6	FCC	[M+H]+
																	427.206	5.89	RP	2.77692	4.47889e-05	1.14463	Hehua	32880.4	11840.6	C23H32O6Na	8	Unknown_Structure	N.A.	N.A.	N.A.
																	427.206	11.8	HP	3.60906	1.48163e-05	1.16171	Hehua	78488.4	21747.6	C23H32O6Na	8	3-[5-hydroxy-7-methoxy-2,3-dimethyl-6-(3-methylbut-2-enyl)-4-oxo-2,3-dihydrochromen-8-yl]hexanoic acid	Flavonoids	0.525	FCC	[M+Na]+
																	427.936	19.34	HP	4.87913	0.0011846	1.05469	Hehua	2567.4	526.2	C13H9O9NCl3	9	Unknown_Structure	N.A.	N.A.	N.A.
																	428.077	3.86	RP	2.51968	0.000231308	1.10804	Hehua	1626.2	645.4	C12H18O14N3	6	Unknown_Structure	N.A.	N.A.	N.A.
																	428.138	12.57	HP	12.1703	0.000126727	1.12486	Hehua	17362.2	1426.6	C22H22O8N	13	Unknown_Structure	N.A.	N.A.	N.A.
																	428.2	12.2	RP	2.92469	3.4628e-05	1.14968	Hehua	2570.8	879	C26H31O2NK	12	Unknown_Structure	N.A.	N.A.	N.A.
																	428.208	11.88	HP	5.12668	3.28559e-05	1.15257	Hehua	17190.8	3353.2	C24H30O6N	11	Unknown_Structure	N.A.	N.A.	N.A.
																	428.21	16.42	HP	2.09177	5.71073e-05	1.14025	Hehua	16269.8	7778	C24H30O6N	11	Unknown_Structure	N.A.	N.A.	N.A.
																	428.21	5.89	RP	2.97489	3.97476e-06	1.17648	Hehua	8435	2835.4	C24H30O6N	11	Unknown_Structure	N.A.	N.A.	N.A.
																	428.216	16.81	HP	2.19148	0.000110836	1.12667	Hehua	15038.8	6862.4	C23H30O5N3	11	Unknown_Structure	N.A.	N.A.	N.A.
																	428.217	11.75	HP	6.01828	1.14014e-05	1.16762	Hehua	16655	2767.4	C23H30O5N3	11	Unknown_Structure	N.A.	N.A.	N.A.
																	428.218	16.42	HP	2.09544	0.000380447	1.09409	Hehua	14433.8	6888.2	C23H30O5N3	11	Unknown_Structure	N.A.	N.A.	N.A.
																	429.075	15.81	HN	6.77528	0.00208105	1.02637	Hehua	1206	178	C17H17O13	9	Unknown_Structure	N.A.	N.A.	N.A.
																	429.173	5.31	HN	2.325	0.0029225	1.01101	Hehua	11600.8	4989.6	C22H25O7N2	11	Unknown_Structure	N.A.	N.A.	N.A.
																	429.211	4.74	HN	3.10438	0.000589398	1.08033	Hehua	11557.6	3723	C21H33O9	5	Unknown_Structure	N.A.	N.A.	N.A.
																	429.211	4.76	HN	3.77704	0.000178483	1.11516	Hehua	14704	3893	C22H29O5N4	10	Unknown_Structure	N.A.	N.A.	N.A.
																	429.212	7.02	RN	2.0393	0.00106896	1.0622	Hehua	1826.4	895.6	C27H29O3N2	14	Unknown_Structure	N.A.	N.A.	N.A.
																	429.213	5.78	HN	2.29753	2.89863e-06	1.17966	Hehua	53707	23376	C27H29O3N2	14	Unknown_Structure	N.A.	N.A.	N.A.
																	429.217	5.43	HN	2.52279	1.69356e-05	1.16058	Hehua	57859.6	22934.8	C21H33O9	5	Unknown_Structure	N.A.	N.A.	N.A.
																	429.221	16.45	HP	3.0548e+07	3.11317e-06	1.17903	Hehua	3054.8	0	C27H29O3N2	15	Unknown_Structure	N.A.	N.A.	N.A.
																	429.225	5.43	HN	2.30115	0.00295276	1.01313	Hehua	37585.2	16333.2	C25H33O6	9	Unknown_Structure	N.A.	N.A.	N.A.
																	429.239	4.67	RP	2.48218	0.000243773	1.10872	Hehua	2131.2	858.6	C24H33O5N2	10	Unknown_Structure	N.A.	N.A.	N.A.
																	430.139	14.01	HN	3.80468	0.00165953	1.03707	Hehua	2212.8	581.6	C18H24O11N	7	Unknown_Structure	N.A.	N.A.	N.A.
																	430.148	14.01	HN	2.6297	0.000252223	1.10733	Hehua	2418.8	919.8	C22H24O8N	11	Unknown_Structure	N.A.	N.A.	N.A.
																	430.215	5.43	HN	2.37337	3.03571e-05	1.15106	Hehua	13048.8	5498	C24H32O6N	9	Unknown_Structure	N.A.	N.A.	N.A.
																	430.218	5.46	HN	2.24345	5.1227e-05	1.14244	Hehua	12984.2	5787.6	C20H28O4N7	10	Unknown_Structure	N.A.	N.A.	N.A.
																	430.218	5.43	HN	2.28609	4.25338e-05	1.14592	Hehua	13109.8	5734.6	C24H32O6N	9	Unknown_Structure	N.A.	N.A.	N.A.
																	430.251	6.81	RP	2.12152	2.52682e-05	1.154	Hehua	14311.8	6746	C27H32O2N3	14	Unknown_Structure	N.A.	N.A.	N.A.
																	431.123	6.42	RP	2.17046	0.000166545	1.1167	Hehua	2730	1257.8	C24H19O6N2	17	Unknown_Structure	N.A.	N.A.	N.A.
																	431.225	8.41	HP	2.25878	0.00025282	1.10606	Hehua	83048.4	36767	C21H35O9	5	NCGC00384740-01_C21H34O9_2(1H)-Azulenone, 6-(beta-D-glucopyranosyloxy)-4,5,6,7,8,8a-hexahydro-5-hydroxy-5-(1-hydroxy-1-methylethyl)-3,8-dimethyl-	Terpenoids and Steroids	0.504566	DP	[M+H]
																	431.226	8.4	HP	2.24256	0.00027577	1.10355	Hehua	82199.8	36654.4	C21H35O9	5	NCGC00384740-01_C21H34O9_2(1H)-Azulenone, 6-(beta-D-glucopyranosyloxy)-4,5,6,7,8,8a-hexahydro-5-hydroxy-5-(1-hydroxy-1-methylethyl)-3,8-dimethyl-	Terpenoids and Steroids	0.500566	DP	[M+H]
																	432.121	7.01	HN	2.4195	0.000112414	1.12664	Hehua	1767.2	730.4	C17H22O12N	7	4,7-dimethoxy-2-[3,4,5-trihydroxy-6-(hydroxymethyl)oxan-2-yl]oxy-1,4-benzoxazin-3-one	Carbohydrates and Glycosidic Conjugates	0.566667	FCC	[M+HCOO]-
																	432.184	4.01	HN	2.42217	0.000577208	1.07989	Hehua	86936.6	35892	C21H26O7N3	10	Unknown_Structure	N.A.	N.A.	N.A.
																	432.187	4.01	HN	2.4072	0.000591491	1.07891	Hehua	90260.2	37496	C25H26O4N3	14	Unknown_Structure	N.A.	N.A.	N.A.
																	432.199	4.01	HN	2.33865	0.0010299	1.05794	Hehua	67130	28704.6	C25H26O4N3	14	Unknown_Structure	N.A.	N.A.	N.A.
																	432.205	3.95	HN	2.63318	0.00139946	1.04481	Hehua	31499.2	11962.4	C23H30O7N	9	Unknown_Structure	N.A.	N.A.	N.A.
																	432.234	8.41	HP	2.18303	6.53625e-05	1.14005	Hehua	17072.2	7820.4	C19H34O8N3	5	Unknown_Structure	N.A.	N.A.	N.A.
																	432.244	8.44	HP	2.66275	5.29003e-05	1.14401	Hehua	11747	4411.6	C25H30O2N5	14	Unknown_Structure	N.A.	N.A.	N.A.
																	432.881	20.78	HN	3.60491	0.000237466	1.10876	Hehua	910.6	252.6	Unknown_Formula	0	Unknown_Structure	N.A.	N.A.	N.A.
																	433.04	7.57	HN	9.09818	0.00201179	1.03194	Hehua	10805	1187.6	C19H13O12	13	Unknown_Structure	N.A.	N.A.	N.A.
																	433.043	5.12	HN	3.14487	5.5447e-05	1.14057	Hehua	32050.6	10191.4	C18H13O11N2	13	Unknown_Structure	N.A.	N.A.	N.A.
																	433.044	7.14	HN	24.5029	0.00252555	1.02282	Hehua	19205.4	783.8	C19H13O12	13	Unknown_Structure	N.A.	N.A.	N.A.
																	433.044	5.65	RN	3.92213	8.88148e-05	1.13256	Hehua	8118.8	2070	C23H13O7S	17	Unknown_Structure	N.A.	N.A.	N.A.
																	433.046	8.32	HN	3.0625	0.000155535	1.11974	Hehua	1332.8	435.2	C18H13O11N2	13	Unknown_Structure	N.A.	N.A.	N.A.
																	433.046	7.21	HN	24.632	0.00240605	1.02515	Hehua	19306.6	783.8	C15H19O5N4PSCl	8	Unknown_Structure	N.A.	N.A.	N.A.
																	433.196	4.11	HN	5.96256	2.63465e-06	1.18027	Hehua	23763.2	3985.4	C14H33O9N4S	0	Unknown_Structure	N.A.	N.A.	N.A.
																	433.203	6.73	RN	2.45215	7.56778e-05	1.13627	Hehua	42872	17483.4	C22H29O7N2	9	Unknown_Structure	N.A.	N.A.	N.A.
																	433.209	6.73	RN	3.16338	5.45083e-07	1.19256	Hehua	46217.6	14610.2	C26H29O4N2	13	Unknown_Structure	N.A.	N.A.	N.A.
																	433.232	8.61	RP	2.06643	0.000491535	1.08871	Hehua	1860.2	900.2	C23H33O6N2	9	Unknown_Structure	N.A.	N.A.	N.A.
																	434.13	10.13	HN	2.6628	0.000564114	1.08048	Hehua	2339	878.4	C17H24O12N	6	Unknown_Structure	N.A.	N.A.	N.A.
																	434.198	5.21	HP	12.3301	6.75347e-06	1.17333	Hehua	2838.4	230.2	C26H28O5N	14	Unknown_Structure	N.A.	N.A.	N.A.
																	434.206	4.01	HN	4.05147	0.000115714	1.12781	Hehua	25033.2	6178.8	C19H32O10N	4	Unknown_Structure	N.A.	N.A.	N.A.
																	434.208	6.73	RN	3.66963	7.1877e-08	1.20127	Hehua	9821.4	2676.4	C25H28O4N3	13	Unknown_Structure	N.A.	N.A.	N.A.
																	434.214	6.9	RN	3.58325	1.19151e-07	1.19949	Hehua	10283.2	2869.8	C25H28O4N3	13	Unknown_Structure	N.A.	N.A.	N.A.
																	434.215	3.95	HN	3.18481	0.00229128	1.02622	Hehua	14248.2	4473.8	C17H32O6N5S	4	Unknown_Structure	N.A.	N.A.	N.A.
																	434.217	6.73	RN	3.6088	3.16688e-07	1.19528	Hehua	10077.2	2792.4	C18H32O9N3	4	Unknown_Structure	N.A.	N.A.	N.A.
																	434.286	6.71	RP	3.01338	0.000222763	1.11383	Hehua	41446.6	13754.2	C25H40O5N	7	Unknown_Structure	N.A.	N.A.	N.A.
																	435.113	10.53	HN	2.74957	0.000130374	1.12258	Hehua	5698.2	2072.4	C24H19O8	15	Unknown_Structure	N.A.	N.A.	N.A.
																	435.188	6.55	RN	2.10901	0.000100799	1.12855	Hehua	4310.4	2043.8	C26H27O6	13	Unknown_Structure	N.A.	N.A.	N.A.
																	435.209	6.73	RN	5.56693	1.91857e-05	1.15964	Hehua	1804.8	324.2	C23H31O8	8	Unknown_Structure	N.A.	N.A.	N.A.
																	435.252	9.32	RN	2.02604	0.000850115	1.06546	Hehua	1929.6	952.4	C21H40O7P	2	(2-hydroxy-3-phosphonooxypropyl) (Z)-octadec-9-enoate	Lipids and Lipid-like Molecules	0.733333	FCC	[M-H]-
																	435.272	6.72	RP	2.85826	9.35741e-06	1.16977	Hehua	12394	4336.2	C25H39O6	7	[(2R)-2-[(E,2S,4R)-4,6-dimethyloct-6-en-2-yl]-6-oxo-2,3-dihydropyran-3-yl] (2E,4E,6S)-8-hydroxy-6-(hydroxymethyl)-4-methylocta-2,4-dienoate	Terpenoids and Steroids	0.483333	FCC	[M+H]+
																	435.275	6.72	RP	2.86707	9.15149e-06	1.17013	Hehua	12867.4	4488	C25H39O6	7	Unknown_Structure	N.A.	N.A.	N.A.
																	435.287	6.71	RP	2.99867	6.38774e-05	1.14177	Hehua	11296	3767	C24H39O5N2	7	Unknown_Structure	N.A.	N.A.	N.A.
																	436.158	16.66	HN	6.91439	5.43564e-09	1.20713	Hehua	7204.8	1042	C21H26O9N	9	Unknown_Structure	N.A.	N.A.	N.A.
																	436.253	9.14	HP	3.92289	1.10994e-05	1.16526	Hehua	8211.4	2093.2	C27H34O4N	12	Unknown_Structure	N.A.	N.A.	N.A.
																	436.253	9.38	HP	4.11064	9.63005e-07	1.18817	Hehua	8738.4	2125.8	C21H34O5N5	8	Unknown_Structure	N.A.	N.A.	N.A.
																	436.254	9.66	HP	2.50254	2.96167e-05	1.1514	Hehua	6802.4	2718.2	C20H38O9N	3	Unknown_Structure	N.A.	N.A.	N.A.
																	436.259	9.11	HP	3.46822	0.000520753	1.08369	Hehua	7290.2	2102	C26H34O3N3	12	Unknown_Structure	N.A.	N.A.	N.A.
																	436.265	6.39	HP	3.6971	0.00019026	1.11585	Hehua	10931.6	2956.8	C22H39O6NNa	4	Unknown_Structure	N.A.	N.A.	N.A.
																	436.28	6.71	RP	3.41999	0.000143875	1.12413	Hehua	2517.8	736.2	C23H38O5N3	7	Unknown_Structure	N.A.	N.A.	N.A.
																	436.28	6.89	RP	3.14801	8.45423e-05	1.1362	Hehua	2548	809.4	C23H38O5N3	7	Unknown_Structure	N.A.	N.A.	N.A.
																	436.292	10.26	RP	2.496	0.000102945	1.1282	Hehua	16174.6	6480.2	C27H38O2N3	11	Unknown_Structure	N.A.	N.A.	N.A.
																	437.158	12.33	HP	2.22003	1.20837e-05	1.16633	Hehua	21997.8	9908.8	C23H26O7Na	11	[1-(6-hydroxy-1-methoxy-8-methyl-12-oxo-10H-benzo[b][1,5]benzodioxocin-2-yl)-3-methylbutyl] acetate	Polyketides	0.511111	FCC	[M+Na]+
																	437.163	8.32	HN	3.9964	0.000144738	1.1204	Hehua	6440.6	1611.6	C25H25O7	13	methyl 2-[[4-hydroxy-3-(3-methylbut-2-enyl)phenyl]methyl]-3-(4-hydroxyphenyl)-4-methoxy-5-oxofuran-2-carboxylate	Phenols, Phenylpropanoids, and Lignans	0.566667	FCC	[M-H]-
																	437.167	12.33	HP	2.20698	0.000321271	1.10008	Hehua	23041.8	10440.4	C18H29O12	5	Unknown_Structure	N.A.	N.A.	N.A.
																	437.168	8.37	HN	3.79465	0.000191565	1.11309	Hehua	5876.4	1548.6	C25H25O7	13	Unknown_Structure	N.A.	N.A.	N.A.
																	437.242	9.28	RN	2.50488	0.000271023	1.10371	Hehua	1590.6	635	Unknown_Formula	0	Unknown_Structure	N.A.	N.A.	N.A.
																	438.165	12.33	HP	2.54858	0.000147318	1.1201	Hehua	5020.2	1969.8	C17H28O12N	5	Unknown_Structure	N.A.	N.A.	N.A.
																	438.24	8.4	HP	2.34228	0.000556538	1.08177	Hehua	1064.8	454.6	C25H32O4N3	12	Unknown_Structure	N.A.	N.A.	N.A.
																	438.246	6.21	HP	2.66718	0.00284826	1.01004	Hehua	7906.6	2964.4	C23H36O7N	8	[(5R,9aS,9bS)-9b-hydroxy-6,6,9a-trimethyl-1-oxo-3,5,5a,7,8,9-hexahydrobenzo[e][2]benzofuran-5-yl] (2E,4E)-6,7-dihydroxyocta-2,4-dienoate	Terpenoids and Steroids	0.525	FCC	[M+NH4]+
																	438.284	4.28	HP	11.1378	0.00277886	1.01437	Hehua	501.2	45	C24H40O6N	6	Unknown_Structure	N.A.	N.A.	N.A.
																	438.946	19.3	HP	6.81971	0.00152045	1.04314	Hehua	1134.8	166.4	C8H8O4N8SI	9	Unknown_Structure	N.A.	N.A.	N.A.
																	439.114	14.01	HN	2.08914	0.000816146	1.06744	Hehua	1865.6	893	C22H19O8N2	14	Unknown_Structure	N.A.	N.A.	N.A.
																	439.134	16	HP	2.22076	2.34164e-05	1.15512	Hehua	35303.8	15897.2	C19H23O10N2	10	Unknown_Structure	N.A.	N.A.	N.A.
																	439.143	16	HP	2.10259	0.000149175	1.11944	Hehua	39623.8	18845.2	C24H23O8	14	8-(4,7-dimethoxy-5-methyl-2-oxochromen-8-yl)-4,7-dimethoxy-5-methylchromen-2-one	Coumarins and Derivatives	0.490909	FCC	[M+H]+
																	439.164	4.1	HN	9.45532	1.08503e-06	1.18738	Hehua	6221.6	658	C14H27O8N6S	4	Unknown_Structure	N.A.	N.A.	N.A.
																	439.192	4.87	HP	7.76515	0.000628644	1.07671	Hehua	4972.8	640.4	C17H31O11N2	4	Unknown_Structure	N.A.	N.A.	N.A.
																	439.195	5.82	HP	18.0406	0.000152816	1.1194	Hehua	10214.6	566.2	C22H31O9	8	Unknown_Structure	N.A.	N.A.	N.A.
																	439.2	3.6	HN	11.3746	3.85777e-05	1.14814	Hehua	17200.6	1512.2	C20H31O5N4S	7	Unknown_Structure	N.A.	N.A.	N.A.
																	439.201	5.79	HP	22.4929	0.000214157	1.11079	Hehua	10459.2	465	C22H31O9	8	Unknown_Structure	N.A.	N.A.	N.A.
																	439.228	11.39	RP	3.36139	4.8784e-06	1.17606	Hehua	4273	1271.2	C21H36O8Na	4	Unknown_Structure	N.A.	N.A.	N.A.
																	439.228	10.4	RP	2.02123	0.00024884	1.10653	Hehua	3027.8	1498	C21H36O8Na	4	Unknown_Structure	N.A.	N.A.	N.A.
																	440.266	12.38	RP	2.25047	2.31188e-05	1.15534	Hehua	1915.6	851.2	C21H39O7NNa	3	Unknown_Structure	N.A.	N.A.	N.A.
																	440.953	19.3	HP	3.63117	0.000295461	1.10182	Hehua	852.6	234.8	C16H6O13Cl	14	Unknown_Structure	N.A.	N.A.	N.A.
																	441.032	14.57	HN	2.8518	0.000151878	1.11885	Hehua	7293.2	2557.4	C14H17O14S	6	Unknown_Structure	N.A.	N.A.	N.A.
																	441.097	6.3	HP	7.36693	0.000383621	1.09402	Hehua	2192.4	297.6	C21H17O9N2	15	Unknown_Structure	N.A.	N.A.	N.A.
																	441.099	6.28	HP	6.46978	0.0024659	1.02357	Hehua	2269.6	350.8	C19H21O12	10	Unknown_Structure	N.A.	N.A.	N.A.
																	441.241	11.22	RP	2.42562	0.000356868	1.09551	Hehua	7653.8	3155.4	C25H33O5N2	11	Unknown_Structure	N.A.	N.A.	N.A.
																	441.247	11.22	RP	2.44874	0.000713403	1.07219	Hehua	7801.2	3185.8	C16H37O6N6S	2	Unknown_Structure	N.A.	N.A.	N.A.
																	441.248	8.85	RP	2.20542	0.000122086	1.12466	Hehua	2312.6	1048.6	C27H34O2N2Na	12	Unknown_Structure	N.A.	N.A.	N.A.
																	441.266	8.58	HP	2.34488	0.000252938	1.10663	Hehua	2857	1218.4	C25H38O5Na	7	Unknown_Structure	N.A.	N.A.	N.A.
																	442.035	14.95	HN	3.84337	0.00051582	1.08355	Hehua	1570.4	408.6	Unknown_Formula	0	Unknown_Structure	N.A.	N.A.	N.A.
																	442.139	13.96	HP	5.03066	0.00247874	1.02122	Hehua	1706.4	339.2	C24H25O5NCl	13	Unknown_Structure	N.A.	N.A.	N.A.
																	442.242	11.38	RP	2.58491	0.00248385	1.01811	Hehua	2493.4	964.6	C22H36O8N	6	Unknown_Structure	N.A.	N.A.	N.A.
																	442.983	19.33	HP	3.78892	0.00279859	1.01121	Hehua	438	115.6	C9H12O7N6I	7	Unknown_Structure	N.A.	N.A.	N.A.
																	443.045	13.18	HN	2.14183	0.00161374	1.04742	Hehua	1190	555.6	C17H15O14	10	Unknown_Structure	N.A.	N.A.	N.A.
																	443.052	13.57	HN	2.48396	0.00172635	1.03523	Hehua	1285.2	517.4	C11H10O4N2F11	2	Unknown_Structure	N.A.	N.A.	N.A.
																	443.115	8.32	HN	6.1164	5.68929e-07	1.19256	Hehua	57085.6	9333.2	C21H19O9N2	13	Unknown_Structure	N.A.	N.A.	N.A.
																	443.123	8.15	HN	5.62748	8.3667e-07	1.19018	Hehua	64223	11412.4	C25H19O6N2	17	Unknown_Structure	N.A.	N.A.	N.A.
																	443.15	8.12	HN	3.10381	0.00281434	1.01066	Hehua	2164.6	697.4	C22H23O8N2	12	Unknown_Structure	N.A.	N.A.	N.A.
																	444.117	12	HN	4.53244	0.00124473	1.05418	Hehua	1634.4	360.6	C18H21O4N5F2Cl	9	Unknown_Structure	N.A.	N.A.	N.A.
																	444.117	7.38	RN	4.66713	7.47415e-09	1.20656	Hehua	3359.4	719.8	C18H22O12N	8	Unknown_Structure	N.A.	N.A.	N.A.
																	444.126	8.15	HN	10.006	1.58572e-05	1.16303	Hehua	10372.2	1036.6	C22H22O9N	12	Unknown_Structure	N.A.	N.A.	N.A.
																	444.222	12.15	RP	2.86886	0.000261381	1.10464	Hehua	4484.6	1563.2	Unknown_Formula	0	Unknown_Structure	N.A.	N.A.	N.A.
																	444.263	9.41	HP	3.77286	0.000300935	1.10055	Hehua	2674.2	708.8	C22H38O8N	5	Unknown_Structure	N.A.	N.A.	N.A.
																	445.014	11.22	HN	2.97825	0.000986952	1.0632	Hehua	19303.2	6481.4	C10H16O10N4P3	6	Unknown_Structure	N.A.	N.A.	N.A.
																	445.132	8.04	HN	2.96533	0.000678166	1.07712	Hehua	13395.6	4517.4	C20H21O8N4	12	Unknown_Structure	N.A.	N.A.	N.A.
																	445.132	8.11	HN	2.86893	0.000616591	1.08042	Hehua	13395.6	4669.2	C19H25O12	7	Unknown_Structure	N.A.	N.A.	N.A.
																	445.132	7.38	RP	5.00301	4.44902e-05	1.14687	Hehua	10294.2	2057.6	C14H25O14N2	4	Unknown_Structure	N.A.	N.A.	N.A.
																	445.133	7.09	RN	2.29449	2.74297e-05	1.15267	Hehua	3831.8	1670	C19H25O12	7	Unknown_Structure	N.A.	N.A.	N.A.
																	445.171	9.42	HN	4.70496	0.00018988	1.11675	Hehua	2522.8	536.2	Unknown_Formula	0	Unknown_Structure	N.A.	N.A.	N.A.
																	445.203	8.15	HN	2.32694	0.00148532	1.04439	Hehua	9026.2	3879	C17H29O8N6	6	Unknown_Structure	N.A.	N.A.	N.A.
																	445.207	8.75	RP	2.07313	8.73352e-05	1.13149	Hehua	4586.6	2212.4	C26H29ON4S	15	Unknown_Structure	N.A.	N.A.	N.A.
																	445.287	9.9	HP	2.17422	0.00191774	1.03048	Hehua	806.2	370.8	C29H37O2N2	13	Unknown_Structure	N.A.	N.A.	N.A.
																	445.296	8.95	HP	2.6822	2.53208e-05	1.1541	Hehua	22232.2	8288.8	C25H42O5Na	5	methyl (2R,4R)-4-[(3R,5R,8R,9S,10S,12S,13R,14S,17R)-3,12-dihydroxy-10,13-dimethyl-2,3,4,5,6,7,8,9,11,12,14,15,16,17-tetradecahydro-1H-cyclopenta[a]phenanthren-17-yl]-2-hydroxypentanoate	Terpenoids and Steroids	1	FCC	[M+Na]+
																	445.305	9.42	HP	2.41656	0.000135245	1.12219	Hehua	26003.6	10760.6	C26H41O4N2	8	Unknown_Structure	N.A.	N.A.	N.A.
																	445.305	9	HP	3.20082	1.42336e-06	1.18513	Hehua	28893.2	9026.8	C26H41O4N2	8	Unknown_Structure	N.A.	N.A.	N.A.
																	445.317	8.79	HP	5.19525	4.85952e-09	1.2073	Hehua	19088.4	3674.2	C25H41O3N4	8	Unknown_Structure	N.A.	N.A.	N.A.
																	446.182	7.63	RP	28.9007	1.85821e-08	1.20491	Hehua	3959.4	137	C23H28O8N	11	Unknown_Structure	N.A.	N.A.	N.A.
																	446.183	6.95	HP	4.85386	0.000267851	1.10388	Hehua	19310.6	3978.4	C23H28O8N	12	9,11,12a-trihydroxy-2,3-dimethoxy-8-(3-methylbut-2-enyl)-6,6a-dihydrochromeno[3,4-b]chromen-12-one	Flavonoids	0.511111	FCC	[M+NH4]+
																	446.186	7.13	HP	6.64499	0.00064159	1.07596	Hehua	21769	3276	C23H29O4N3Cl	11	Unknown_Structure	N.A.	N.A.	N.A.
																	446.232	7.53	HP	3.15346	0.000958701	1.06079	Hehua	8076	2561	C23H32O6N3	10	Unknown_Structure	N.A.	N.A.	N.A.
																	446.312	9.02	HP	6.50273	4.09299e-05	1.14776	Hehua	4765.2	732.8	C23H44O7N	3	4-(3-acetyloxy-2-undecanoyloxypropoxy)-2-(trimethylazaniumyl)butanoate	Lipids and Lipid-like Molecules	0.733333	FCC	[M+H]+
																	447.152	8.33	RN	2.08795	0.000651589	1.07583	Hehua	2421.6	1159.8	Unknown_Formula	0	Unknown_Structure	N.A.	N.A.	N.A.
																	447.177	6.64	HP	5.53802	0.00227119	1.02491	Hehua	8259.4	1491.4	C21H28O5N4P	11	Unknown_Structure	N.A.	N.A.	N.A.
																	447.18	6.95	HP	2.69717	0.000374326	1.0975	Hehua	5789.2	2146.4	C22H27O8N2	11	Unknown_Structure	N.A.	N.A.	N.A.
																	447.187	9.1	RN	12.4695	2.14358e-06	1.18195	Hehua	2533.8	203.2	Unknown_Formula	0	Unknown_Structure	N.A.	N.A.	N.A.
																	447.205	7.53	HP	2.07805	0.00178175	1.03573	Hehua	3408	1640	C24H31O8	10	Unknown_Structure	N.A.	N.A.	N.A.
																	447.22	10.13	HN	4.32815	2.75029e-06	1.18064	Hehua	2060.2	476	C23H31O7N2	9	Unknown_Structure	N.A.	N.A.	N.A.
																	447.222	5.92	HN	3.88812	0.00127686	1.0552	Hehua	2488.4	640	C21H35O10	4	2-(3,7-dimethylocta-2,6-dienoxy)-6-[(3,4,5-trihydroxyoxan-2-yl)oxymethyl]oxane-3,4,5-triol	Carbohydrates and Glycosidic Conjugates	0.542857	FCC	[M-H]-
																	448.221	9.21	HP	2.29597	0.00215651	1.02754	Hehua	2577	1122.4	C26H30O4N3	14	Unknown_Structure	N.A.	N.A.	N.A.
																	448.25	8.35	HP	2.30907	0.000720607	1.07424	Hehua	4600.6	1992.4	C28H34O4N	13	Unknown_Structure	N.A.	N.A.	N.A.
																	448.255	8.41	HP	3.00614	0.0017091	1.03609	Hehua	3330.8	1108	C21H38O9N	4	Unknown_Structure	N.A.	N.A.	N.A.
																	449.102	15.59	HN	3.13555	0.000138645	1.12291	Hehua	17996.2	5739.4	C21H21O11	11	Unknown_Structure	N.A.	N.A.	N.A.
																	449.151	4.68	HN	4.40108	1.28875e-06	1.18583	Hehua	8813.6	2002.6	C15H29O15	1	Unknown_Structure	N.A.	N.A.	N.A.
																	449.163	8.12	HN	2.00278	9.92306e-05	1.12972	Hehua	25469.8	12717.2	Unknown_Formula	0	Unknown_Structure	N.A.	N.A.	N.A.
																	449.175	8.22	HN	2.00005	0.00014049	1.12177	Hehua	24008.6	12004	Unknown_Formula	0	Unknown_Structure	N.A.	N.A.	N.A.
																	449.202	9.07	RN	2.45518	4.34237e-06	1.17594	Hehua	4584.8	1867.4	Unknown_Formula	0	Unknown_Structure	N.A.	N.A.	N.A.
																	449.206	9.09	RN	2.4696	3.14545e-06	1.17901	Hehua	4639.4	1878.6	Unknown_Formula	0	Unknown_Structure	N.A.	N.A.	N.A.
																	449.261	8.99	HP	3.98276	0.00130574	1.05062	Hehua	1940.4	487.2	C19H37O8N4	4	Unknown_Structure	N.A.	N.A.	N.A.
																	449.921	8.43	RN	2.41869	3.82823e-05	1.14931	Hehua	8028.6	3319.4	Unknown_Formula	0	Unknown_Structure	N.A.	N.A.	N.A.
																	450.123	12.57	HP	7.3513	0.000163171	1.11763	Hehua	4909.2	667.8	C21H23ON5FCl2	12	3-[(1R)-1-(2,6-dichloro-3-fluorophenyl)ethoxy]-5-(1-piperidin-4-ylpyrazol-4-yl)pyridin-2-amine	Exogenous / Synthetic Compounds & Contaminants	0.5	FCC	[M+H]+
																	450.132	12.57	HP	6.13279	0.000106755	1.12728	Hehua	3916.4	638.6	C15H33O6NI	0	Unknown_Structure	N.A.	N.A.	N.A.
																	450.166	8.12	HN	4.04541	0.00014841	1.1241	Hehua	2779.2	687	C29H24O4N	18	Unknown_Structure	N.A.	N.A.	N.A.
																	450.2	6.73	RN	3.055	2.03216e-05	1.1579	Hehua	4187.8	1370.8	C23H27O3N3F3	10	Unknown_Structure	N.A.	N.A.	N.A.
																	450.236	6.58	HP	2.17399	0.00142345	1.04416	Hehua	17790.6	8183.4	C26H32O4N3	13	Unknown_Structure	N.A.	N.A.	N.A.
																	450.892	19.3	HP	5.74822	6.04279e-05	1.14047	Hehua	1936	336.8	C10H13O7BrI	4	Unknown_Structure	N.A.	N.A.	N.A.
																	451.175	8.42	RP	2.1227	0.000207726	1.1118	Hehua	2605.4	1227.4	C26H27O7	14	Unknown_Structure	N.A.	N.A.	N.A.
																	451.21	7.65	HP	3.7325	0.000383703	1.0946	Hehua	10610	2842.6	C22H31O8N2	9	Unknown_Structure	N.A.	N.A.	N.A.
																	451.214	7.53	HP	5.0149	1.41889e-05	1.16382	Hehua	12185.2	2429.8	C27H31O6	13	Unknown_Structure	N.A.	N.A.	N.A.
																	451.222	9.07	RP	2.88045	1.95022e-05	1.158	Hehua	3898.4	1353.4	C21H31O7N4	9	Unknown_Structure	N.A.	N.A.	N.A.
																	451.921	8.43	RN	2.26523	5.12463e-05	1.143	Hehua	7377.4	3256.8	Unknown_Formula	0	Unknown_Structure	N.A.	N.A.	N.A.
																	451.951	19.3	HP	3.58127	0.00325828	1.00497	Hehua	956.2	267	C13H8O11N3Cl2	11	Unknown_Structure	N.A.	N.A.	N.A.
																	452.265	5.48	HN	3.9096	0.000254458	1.10627	Hehua	1937.6	495.6	C24H38O7N	6	Unknown_Structure	N.A.	N.A.	N.A.
																	452.266	5.16	HN	3.9096	0.000254458	1.10627	Hehua	1937.6	495.6	C24H38O7N	6	Unknown_Structure	N.A.	N.A.	N.A.
																	452.285	6.65	HP	3.6768	0.000517955	1.08354	Hehua	12095.2	3289.6	C21H42O9N	3	13-oxo-7-[3,4,5-trihydroxy-6-(methoxymethyl)oxan-2-yl]oxytetradecanoic acid	Carbohydrates and Glycosidic Conjugates	0.6	FCC	[M+NH4]+
																	452.304	5.61	HP	8.35094	0.00190892	1.03746	Hehua	885.2	106	C25H42O6N	7	[(2R)-2-[(E,2S,4R)-4,6-dimethyloct-6-en-2-yl]-6-oxo-2,3-dihydropyran-3-yl] (2E,4E,6S)-8-hydroxy-6-(hydroxymethyl)-4-methylocta-2,4-dienoate	Terpenoids and Steroids	0.522148	DP	[M+NH4]
																	453.004	7.69	HN	2.17386	0.00237411	1.02447	Hehua	118860	54676.8	C10H6O8N2F9	4	Unknown_Structure	N.A.	N.A.	N.A.
																	453.005	8.29	HN	3.83467	0.000725568	1.07783	Hehua	116159	30291.8	Unknown_Formula	0	Unknown_Structure	N.A.	N.A.	N.A.
																	453.01	8.04	HN	2.79911	0.000526542	1.08392	Hehua	112816	40304.4	C14H13O17	8	Unknown_Structure	N.A.	N.A.	N.A.
																	453.011	7.89	HN	4.4172	0.00187552	1.03653	Hehua	160758	36393.6	C14H13O17	8	Unknown_Structure	N.A.	N.A.	N.A.
																	453.015	17.69	HN	4.9835	0.000985168	1.06299	Hehua	3020	606	C10H11O13F6	2	Unknown_Structure	N.A.	N.A.	N.A.
																	453.016	8.18	HN	2.6604	0.00027151	1.10494	Hehua	116464	43776.8	C9H19O11N4P2S	3	Unknown_Structure	N.A.	N.A.	N.A.
																	453.143	12.31	HP	5.14817	0.00077608	1.069	Hehua	1660.8	322.6	C16H27O5N6Cl2	6	Unknown_Structure	N.A.	N.A.	N.A.
																	453.985	7.12	HN	10.9519	0.00314621	1.00839	Hehua	4376.4	399.6	C9H5O8N3F9	4	Unknown_Structure	N.A.	N.A.	N.A.
																	454.011	7.2	HN	3.28567	0.00148722	1.04493	Hehua	4057.8	1235	Unknown_Formula	0	Unknown_Structure	N.A.	N.A.	N.A.
																	454.212	8.4	HP	2.2497	0.000927546	1.06205	Hehua	5319.2	2364.4	C22H32O9N	8	Unknown_Structure	N.A.	N.A.	N.A.
																	454.22	8.43	HP	2.408	0.000128494	1.12323	Hehua	5360.2	2226	C26H32O6N	12	Unknown_Structure	N.A.	N.A.	N.A.
																	454.308	7.49	HP	3.22439	0.000525327	1.08335	Hehua	5325.4	1651.6	C27H40O3N3	10	Unknown_Structure	N.A.	N.A.	N.A.
																	455.023	5.48	RP	3.37269	0.00261673	1.02167	Hehua	7118.4	2110.6	C13H17O12N2P2	8	Unknown_Structure	N.A.	N.A.	N.A.
																	455.026	5.48	RP	3.34407	0.00145633	1.04882	Hehua	7246.6	2167	C20H12O9N2P	17	Unknown_Structure	N.A.	N.A.	N.A.
																	455.113	16	HP	3.16804	0.00014013	1.12197	Hehua	1613.8	509.4	C22H19O9N2	15	Unknown_Structure	N.A.	N.A.	N.A.
																	455.154	9.53	HP	2.10332	0.00307793	1.00629	Hehua	5997	2851.2	C21H27O11	9	Unknown_Structure	N.A.	N.A.	N.A.
																	455.187	9.31	HP	2.64134	0.000910833	1.06279	Hehua	18121.2	6860.6	C17H31O12N2	4	Unknown_Structure	N.A.	N.A.	N.A.
																	455.196	9.31	HP	2.892	0.000369617	1.09455	Hehua	16051.2	5550.2	C23H27O6N4	13	Unknown_Structure	N.A.	N.A.	N.A.
																	455.257	5.17	HP	3.90382	0.0012467	1.05064	Hehua	9051.4	2318.6	C26H35O5N2	11	Unknown_Structure	N.A.	N.A.	N.A.
																	455.259	10.57	RP	3.42013	1.38348e-05	1.16265	Hehua	2256.6	659.8	C26H35O5N2	11	Unknown_Structure	N.A.	N.A.	N.A.
																	455.266	9.98	RP	2.14687	0.00255835	1.01575	Hehua	2061	960	C28H36O2N2Na	12	Unknown_Structure	N.A.	N.A.	N.A.
																	455.922	19.44	HN	2.42771	0.0027234	1.01261	Hehua	1447.4	596.2	C8H9O13N3PCl2	5	Unknown_Structure	N.A.	N.A.	N.A.
																	456.034	5.47	RP	4.62041	0.000639035	1.08018	Hehua	1485	321.4	C17H21O7NCl3	7	Unknown_Structure	N.A.	N.A.	N.A.
																	456.148	4.11	HN	8.03458	5.92859e-05	1.13928	Hehua	5482.8	682.4	Unknown_Formula	0	Unknown_Structure	N.A.	N.A.	N.A.
																	456.193	9.31	HP	2.15156	0.00052294	1.08439	Hehua	4991.2	2319.8	C27H26O4N3	17	Unknown_Structure	N.A.	N.A.	N.A.
																	456.196	9.34	HP	3.04764	0.0001492	1.12068	Hehua	4990.2	1637.4	C20H30O9N3	8	Unknown_Structure	N.A.	N.A.	N.A.
																	456.22	3.74	HN	3.97959	0.000836828	1.06615	Hehua	4836	1215.2	C16H34O8N5S	2	Unknown_Structure	N.A.	N.A.	N.A.
																	456.977	6.5	HN	2.27804	0.00134584	1.04732	Hehua	2051.6	900.6	Unknown_Formula	0	Unknown_Structure	N.A.	N.A.	N.A.
																	456.978	6.87	HN	2.35167	0.00132088	1.04822	Hehua	2051.6	872.4	C22H14O3S3Cl	15	Unknown_Structure	N.A.	N.A.	N.A.
																	456.987	4.86	HN	3.66176	0.00104695	1.06122	Hehua	2288.6	625	C8H16O14N2P3	3	Unknown_Structure	N.A.	N.A.	N.A.
																	457.098	5.99	HN	4.92308	0.00241462	1.02233	Hehua	5990.4	1216.8	C19H21O13	9	Unknown_Structure	N.A.	N.A.	N.A.
																	457.181	6.23	RP	5.56643	4.93715e-07	1.19196	Hehua	6645.2	1193.8	C20H29O10N2	8	Unknown_Structure	N.A.	N.A.	N.A.
																	457.201	5.8	HP	13.8589	2.34034e-05	1.15516	Hehua	54484.8	3931.4	C24H29O7N2	12	Unknown_Structure	N.A.	N.A.	N.A.
																	457.204	5.83	HP	13.595	1.22043e-05	1.16434	Hehua	57729.6	4246.4	C22H33O10	7	Unknown_Structure	N.A.	N.A.	N.A.
																	457.21	9.31	RP	22.3534	5.95089e-06	1.1725	Hehua	20243.2	905.6	C22H33O10	7	Unknown_Structure	N.A.	N.A.	N.A.
																	457.238	9.32	RP	2.61345	7.70121e-06	1.1696	Hehua	4429.8	1695	C25H33O6N2	11	Unknown_Structure	N.A.	N.A.	N.A.
																	457.24	9.74	RP	2.51639	1.1317e-05	1.16502	Hehua	4375	1738.6	C23H37O9	6	Unknown_Structure	N.A.	N.A.	N.A.
																	458.165	4.5	HP	13.1594	2.33259e-08	1.20416	Hehua	5184.8	394	C20H28O11N	8	Unknown_Structure	N.A.	N.A.	N.A.
																	458.165	4.54	HP	13.0123	1.11135e-09	1.20968	Hehua	5290.8	406.6	C20H28O11N	8	Unknown_Structure	N.A.	N.A.	N.A.
																	458.207	5.8	HP	54.2963	1.61369e-05	1.16213	Hehua	14475.4	266.6	C21H32O10N	7	Unknown_Structure	N.A.	N.A.	N.A.
																	458.21	5.86	HP	22.2593	6.80137e-05	1.13795	Hehua	14388.4	646.4	C27H28O4N3	16	Unknown_Structure	N.A.	N.A.	N.A.
																	458.21	9.31	RP	42832001	4.92463e-06	1.17442	Hehua	4283.2	0	C19H30O3N7FCl	8	Unknown_Structure	N.A.	N.A.	N.A.
																	458.231	9.69	HP	2.74633	0.00274542	1.01296	Hehua	3553.2	1293.8	C24H32O6N3	11	Unknown_Structure	N.A.	N.A.	N.A.
																	459.168	12.3	HN	2.90954	0.00031947	1.10063	Hehua	3615.4	1242.6	C24H27O9	11	Unknown_Structure	N.A.	N.A.	N.A.
																	459.169	12.34	HN	3.00307	0.000123952	1.12434	Hehua	3722	1239.4	C23H27O8N2	11	Unknown_Structure	N.A.	N.A.	N.A.
																	459.187	8.08	RN	2.32769	5.05858e-05	1.1423	Hehua	4071.6	1749.2	Unknown_Formula	0	Unknown_Structure	N.A.	N.A.	N.A.
																	459.187	8.09	RN	2.33078	4.94449e-05	1.14271	Hehua	4077	1749.2	Unknown_Formula	0	Unknown_Structure	N.A.	N.A.	N.A.
																	459.187	7.14	RN	2.70933	0.000289934	1.10209	Hehua	2468.2	911	C21H31O11	6	Unknown_Structure	N.A.	N.A.	N.A.
																	459.195	8.52	RN	2.37075	5.36887e-06	1.17349	Hehua	4101.4	1730	C18H35O11S	1	Unknown_Structure	N.A.	N.A.	N.A.
																	459.208	8.16	HN	2.0374	0.000286861	1.10196	Hehua	24918.2	12230.4	C22H36O8P	5	(1-phosphonooxy-3-propanoyloxypropan-2-yl) (7Z,10Z,13Z)-hexadeca-7,10,13-trienoate	Lipids and Lipid-like Molecules	0.566667	FCC	[M-H]-
																	459.222	9.55	RP	35.7768	2.44966e-05	1.15436	Hehua	10003.2	279.6	C22H35O10	6	Unknown_Structure	N.A.	N.A.	N.A.
																	459.223	5.86	HP	47.8421	5.96454e-06	1.1728	Hehua	24839.6	519.2	C22H35O10	6	Unknown_Structure	N.A.	N.A.	N.A.
																	459.226	5.84	HP	27.5452	2.90652e-05	1.15283	Hehua	24636.4	894.4	C23H31O6N4	11	Unknown_Structure	N.A.	N.A.	N.A.
																	459.255	9.11	RP	2.6713	0.00103036	1.05794	Hehua	10368.4	3881.4	C22H34O3N4F3	7	Unknown_Structure	N.A.	N.A.	N.A.
																	459.258	9.11	RP	2.62277	0.00104362	1.05733	Hehua	10423.4	3974.2	C23H39O9	5	Unknown_Structure	N.A.	N.A.	N.A.
																	459.287	9.88	HP	2.67588	0.00195351	1.03238	Hehua	1084.8	405.4	C26H39O5N2	9	Unknown_Structure	N.A.	N.A.	N.A.
																	459.95	5.64	RN	3.24694	0.000492562	1.09184	Hehua	1007.2	310.2	Unknown_Formula	0	Unknown_Structure	N.A.	N.A.	N.A.
																	460.051	14.92	HN	2.43713	0.000213133	1.1115	Hehua	5342.2	2192	C14H12O7N7SF2	11	Unknown_Structure	N.A.	N.A.	N.A.
																	460.221	9.55	RP	23416001	1.03785e-05	1.16656	Hehua	2341.6	0	C21H34O10N	6	Unknown_Structure	N.A.	N.A.	N.A.
																	460.255	7.02	HP	2.0248	0.00219287	1.02363	Hehua	5846.4	2887.4	C22H38O9N	5	Unknown_Structure	N.A.	N.A.	N.A.
																	461.148	16.02	HN	2.47575	1.27721e-05	1.1635	Hehua	17153	6928.4	C24H21O6N4	16	Unknown_Structure	N.A.	N.A.	N.A.
																	461.154	16.01	HN	2.44884	2.64786e-05	1.15322	Hehua	17870.2	7297.4	C24H21O6N4	16	Unknown_Structure	N.A.	N.A.	N.A.
																	461.198	8.14	RP	2.52496	1.11981e-05	1.16518	Hehua	1740.2	689.2	C16H33O13N2	2	Unknown_Structure	N.A.	N.A.	N.A.
																	461.231	5.98	HP	8.79483	0.00108253	1.05982	Hehua	2520.6	286.6	C24H33O7N2	10	Unknown_Structure	N.A.	N.A.	N.A.
																	461.291	9.84	HP	3.95297	0.000808023	1.07392	Hehua	4841.6	1224.8	C28H37O2N4	13	Unknown_Structure	N.A.	N.A.	N.A.
																	461.307	9.85	HP	5.2708	0.000392597	1.09313	Hehua	8918.2	1692	C31H41O3	12	Unknown_Structure	N.A.	N.A.	N.A.
																	461.307	9.55	HP	5.38726	0.000774933	1.07062	Hehua	9170.2	1702.2	C31H41O3	12	Unknown_Structure	N.A.	N.A.	N.A.
																	461.951	5.64	RN	2.88756	0.000401345	1.09197	Hehua	1017	352.2	C14H10O3N3SF3Cl3	8	Unknown_Structure	N.A.	N.A.	N.A.
																	462.152	16.01	HN	3.04599	5.20963e-06	1.17381	Hehua	3245.2	1065.4	C26H24O7N	15	Unknown_Structure	N.A.	N.A.	N.A.
																	462.208	10.05	HP	4.08709	6.9169e-06	1.17285	Hehua	4571	1118.4	C19H32O10N3	6	Unknown_Structure	N.A.	N.A.	N.A.
																	462.211	10.06	HP	3.88233	4.03981e-05	1.147	Hehua	4553.2	1172.8	C24H32O8N	10	Unknown_Structure	N.A.	N.A.	N.A.
																	462.223	10.05	HP	3.80833	0.00108128	1.05601	Hehua	3417.6	897.4	C23H32O7N3	10	Unknown_Structure	N.A.	N.A.	N.A.
																	462.241	9.42	HP	2.26692	0.00159896	1.03878	Hehua	1092.2	481.8	C27H32O4N3	14	Unknown_Structure	N.A.	N.A.	N.A.
																	463.107	7.71	HN	2.00372	0.00131602	1.04796	Hehua	45151.4	22533.8	C25H19O9	16	Spiraeoside	Flavonoids	0.506868	DP	N.A.
																	463.153	4.98	HN	8.95095	1.13991e-05	1.1652	Hehua	1971	220.2	C25H23O7N2	15	Unknown_Structure	N.A.	N.A.	N.A.
																	463.207	9.94	HN	2.54007	0.00114025	1.06008	Hehua	11396.8	4486.8	C23H31O8N2	9	Unknown_Structure	N.A.	N.A.	N.A.
																	463.213	9.18	HN	2.43402	9.56922e-05	1.13117	Hehua	44864.8	18432.4	C28H31O6	13	Unknown_Structure	N.A.	N.A.	N.A.
																	463.216	9.94	HN	2.01984	0.000310144	1.10269	Hehua	14460	7159	C23H31O8N2	9	Unknown_Structure	N.A.	N.A.	N.A.
																	463.216	9.31	HN	2.43919	5.77375e-05	1.1414	Hehua	46609	19108.4	C27H31O5N2	13	Unknown_Structure	N.A.	N.A.	N.A.
																	463.217	9.16	HN	2.59353	0.000286999	1.10348	Hehua	46741.2	18022.2	C28H31O6	13	Unknown_Structure	N.A.	N.A.	N.A.
																	463.245	5.59	HN	4.06541	9.49457e-07	1.18826	Hehua	78396.6	19283.8	C22H40O8P	3	(1-acetyloxy-3-phosphonooxypropan-2-yl) (Z)-heptadec-9-enoate	Lipids and Lipid-like Molecules	0.566667	FCC	[M-H]-
																	463.256	5.53	HN	2.86677	2.03155e-08	1.20472	Hehua	96631.4	33707.4	C28H35O4N2	12	Unknown_Structure	N.A.	N.A.	N.A.
																	463.265	5.63	HN	2.74019	2.37802e-06	1.18109	Hehua	76299.4	27844.6	C28H35O4N2	12	1-[[(2S,3R,11bR)-3-ethyl-9,10-dimethoxy-2,3,4,6,7,11b-hexahydro-1H-benzo[a]quinolizin-2-yl]methyl]-7-methoxy-3,4-dihydroisoquinolin-6-ol	Alkaloids and Nitrogenous Derivatives	0.511111	FCC	[M-H]-
																	463.275	4.98	HN	4.48105	0.00080016	1.06986	Hehua	11111.2	2479.6	C25H39O6N2	7	Unknown_Structure	N.A.	N.A.	N.A.
																	464.132	5.35	HN	4.39676	1.61765e-05	1.16036	Hehua	3858.6	877.6	C20H22O10N3	11	Unknown_Structure	N.A.	N.A.	N.A.
																	464.256	5.65	HN	4.23134	2.40491e-05	1.15576	Hehua	16896.6	3993.2	C21H38O10N	3	Unknown_Structure	N.A.	N.A.	N.A.
																	464.259	4.37	HN	8.63126	0.000115176	1.12594	Hehua	8337.8	966	C25H38O7N	7	Unknown_Structure	N.A.	N.A.	N.A.
																	464.262	5.88	HN	4.78111	0.000121496	1.12507	Hehua	15931.6	3332.2	C25H38O7N	7	Unknown_Structure	N.A.	N.A.	N.A.
																	464.262	5.64	HN	4.83431	5.84757e-06	1.17443	Hehua	18259.2	3777	C25H38O7N	7	Unknown_Structure	N.A.	N.A.	N.A.
																	464.861	8.54	HN	5.36935	0.00135543	1.04643	Hehua	8745.6	1628.8	C7H2O12N2SF3Cl2	5	Unknown_Structure	N.A.	N.A.	N.A.
																	465.186	7.03	RN	2.00809	0.00298246	1.00758	Hehua	1737.8	865.4	C27H29O7	13	Unknown_Structure	N.A.	N.A.	N.A.
																	465.204	14.61	HP	17.9348	1.31718e-06	1.18567	Hehua	11220	625.6	C24H29O2N6S	14	1-[2-(1-methylsulfonylpiperidin-4-yl)ethyl]-3-(naphthalen-1-ylmethyl)pyrazolo[3,4-d]pyrimidin-4-amine	Exogenous / Synthetic Compounds & Contaminants	0.65	FCC	[M+H]+
																	465.208	14.59	HP	7.01259	7.92669e-06	1.1693	Hehua	11143	1589	C24H29O2N6S	14	1-[2-(1-methylsulfonylpiperidin-4-yl)ethyl]-3-(naphthalen-1-ylmethyl)pyrazolo[3,4-d]pyrimidin-4-amine	Exogenous / Synthetic Compounds & Contaminants	0.65	FCC	[M+H]+
																	465.217	14.61	HP	9.00582	1.27471e-06	1.18591	Hehua	9276	1030	Unknown_Formula	0	Unknown_Structure	N.A.	N.A.	N.A.
																	465.218	5.66	HP	5.41151	0.00165566	1.046	Hehua	20015	3698.6	C25H29O5N4	14	Unknown_Structure	N.A.	N.A.	N.A.
																	466.207	14.61	HP	22.4341	2.38797e-07	1.19569	Hehua	2790.8	124.4	C23H32O9N	9	Unknown_Structure	N.A.	N.A.	N.A.
																	466.23	6.93	HP	10.4225	3.25385e-06	1.17845	Hehua	15068.8	1445.8	C26H32O5N3	13	Unknown_Structure	N.A.	N.A.	N.A.
																	466.231	6.96	HP	5.96526	9.48365e-06	1.16735	Hehua	14838	2487.4	C26H32O5N3	13	Unknown_Structure	N.A.	N.A.	N.A.
																	466.265	10.65	RP	3.22245	3.90574e-06	1.17702	Hehua	5362.8	1664.2	Unknown_Formula	0	Unknown_Structure	N.A.	N.A.	N.A.
																	466.998	10.36	HN	3.37194	3.68835e-05	1.14915	Hehua	7807.4	2315.4	C19H12O12Cl	13	Unknown_Structure	N.A.	N.A.	N.A.
																	466.999	10.91	HN	2.66657	0.00318804	1.00727	Hehua	5763	2161.2	C18H12O9N2SCl	13	Unknown_Structure	N.A.	N.A.	N.A.
																	467.011	10.44	HN	2.74979	5.70567e-05	1.14017	Hehua	7286.4	2649.8	C10H17O15N2P2	4	Unknown_Structure	N.A.	N.A.	N.A.
																	467.045	10.16	HN	2.1476	0.00118051	1.05309	Hehua	4007	1865.8	C16H19O14S	7	Unknown_Structure	N.A.	N.A.	N.A.
																	467.13	5.31	HN	2.16174	1.84559e-05	1.15851	Hehua	9198.2	4255	C17H27O11N2S	5	5-[[1-carboxy-2-[(E)-prop-1-enyl]sulfinylethyl]amino]-5-oxo-2-[(2,3,4,5-tetrahydroxyoxan-2-yl)methylamino]pentanoic acid	Amino Acids, Peptides, and Analogues	0.542857	FCC	[M-H]-
																	467.205	5.42	HP	6.33973	0.00169398	1.04164	Hehua	660.6	104.2	C27H31O7	13	Unknown_Structure	N.A.	N.A.	N.A.
																	467.274	6.95	RP	2.08487	5.27317e-06	1.17375	Hehua	10489	5031	C24H39O7N2	7	Unknown_Structure	N.A.	N.A.	N.A.
																	468.954	10.76	HN	2.64044	0.00141578	1.04785	Hehua	24471.6	9268	C13H11O15P2	9	Unknown_Structure	N.A.	N.A.	N.A.
																	469.135	3.85	RP	2.27906	0.000913131	1.06266	Hehua	4023	1765.2	C17H21O10N6	11	Unknown_Structure	N.A.	N.A.	N.A.
																	469.194	15.91	HN	3.43744	0.00276246	1.01818	Hehua	1417.6	412.4	C25H29O7N2	12	Unknown_Structure	N.A.	N.A.	N.A.
																	469.205	20.31	HN	17.7015	7.42253e-05	1.13597	Hehua	8018.8	453	C22H33O7N2S	7	Unknown_Structure	N.A.	N.A.	N.A.
																	469.911	19.26	HP	4.64613	0.00313842	1.00914	Hehua	2127	457.8	C8H14O4N3I2	3	Unknown_Structure	N.A.	N.A.	N.A.
																	470.228	7	RP	2.12827	8.46794e-05	1.13211	Hehua	4632.4	2176.6	C25H32O6N3	12	Unknown_Structure	N.A.	N.A.	N.A.
																	470.237	9.48	HP	5.84454	2.9559e-08	1.20328	Hehua	20218.6	3459.4	C23H36O9N	7	Unknown_Structure	N.A.	N.A.	N.A.
																	470.264	11.49	HP	3.22653	0.00020538	1.11332	Hehua	95515	29603	C26H36O5N3	11	Unknown_Structure	N.A.	N.A.	N.A.
																	470.265	6.57	RP	3.35684	0.000341113	1.09994	Hehua	17663	5261.8	C26H36O5N3	11	Unknown_Structure	N.A.	N.A.	N.A.
																	470.265	12.41	HP	3.39383	0.000181317	1.11687	Hehua	117535	34631.8	C26H36O5N3	11	Unknown_Structure	N.A.	N.A.	N.A.
																	470.271	6.57	RP	3.19981	0.000129656	1.12467	Hehua	19732.6	6166.8	C24H40O8N	6	Unknown_Structure	N.A.	N.A.	N.A.
																	470.271	6.78	RP	3.19981	0.000129656	1.12467	Hehua	19732.6	6166.8	C24H40O8N	6	Unknown_Structure	N.A.	N.A.	N.A.
																	470.273	11.15	HP	3.32329	6.38379e-05	1.1392	Hehua	117939	35488.8	C24H40O8N	6	Unknown_Structure	N.A.	N.A.	N.A.
																	470.273	6.1	RP	3.96953	1.01906e-05	1.16744	Hehua	35563	8959	C24H40O8N	6	Unknown_Structure	N.A.	N.A.	N.A.
																	470.273	12.34	HP	3.43186	0.000107281	1.12938	Hehua	142594	41550	C24H40O8N	6	Unknown_Structure	N.A.	N.A.	N.A.
																	470.275	11.45	HP	3.22565	5.37142e-05	1.14233	Hehua	117973	36573.4	C24H40O8N	6	Unknown_Structure	N.A.	N.A.	N.A.
																	470.276	6.1	RP	3.91732	8.42998e-06	1.16958	Hehua	35514.4	9066	C24H40O8N	6	Unknown_Structure	N.A.	N.A.	N.A.
																	470.277	6.56	RP	3.19589	0.000141342	1.1225	Hehua	19639.4	6145.2	C24H40O8N	6	Unknown_Structure	N.A.	N.A.	N.A.
																	470.277	6.78	RP	3.19771	0.000168133	1.11843	Hehua	19528.4	6107	C24H40O8N	6	Unknown_Structure	N.A.	N.A.	N.A.
																	470.285	11.48	HP	3.19992	1.71127e-05	1.16043	Hehua	92647.4	28953	C26H41O5NNa	7	Unknown_Structure	N.A.	N.A.	N.A.
																	470.286	6.57	RP	2.95931	0.000255012	1.10653	Hehua	13499.2	4561.6	C28H40O5N	10	Unknown_Structure	N.A.	N.A.	N.A.
																	470.286	6.78	RP	3.02822	0.000224731	1.11002	Hehua	13499.2	4457.8	C28H40O5N	10	Unknown_Structure	N.A.	N.A.	N.A.
																	470.299	12.36	HP	3.2352	0.000289557	1.10404	Hehua	14665.8	4533.2	C27H40O4N3	10	Unknown_Structure	N.A.	N.A.	N.A.
																	470.974	19.3	HP	7.11999	0.00073365	1.07239	Hehua	320.4	45	C9H17O8N4ClI	3	Unknown_Structure	N.A.	N.A.	N.A.
																	471.167	8.14	HP	2.26345	1.79506e-05	1.1594	Hehua	6856	3029	C25H27O9	13	Unknown_Structure	N.A.	N.A.	N.A.
																	471.189	5.01	HN	11.4333	0.00235471	1.02002	Hehua	11410.4	998	C22H31O11	7	Unknown_Structure	N.A.	N.A.	N.A.
																	471.214	20.01	HP	7.04962	5.51997e-08	1.20162	Hehua	16310	2313.6	Unknown_Formula	0	Unknown_Structure	N.A.	N.A.	N.A.
																	471.225	20.25	HP	6.51636	9.66352e-06	1.16736	Hehua	12190.8	1870.8	Unknown_Formula	0	Unknown_Structure	N.A.	N.A.	N.A.
																	471.247	7.41	HP	2.41907	0.000795415	1.07175	Hehua	37025.8	15305.8	C20H39O12	2	(2S,3R,4S,5S,6R)-2-[(2R,3R,4S,5S,6R)-4,5-dihydroxy-6-(hydroxymethyl)-2-(3-hydroxy-6-methylheptoxy)oxan-3-yl]oxy-6-(hydroxymethyl)oxane-3,4,5-triol	Carbohydrates and Glycosidic Conjugates	0.6	FCC	[M+H]+
																	471.256	7.42	HP	2.03516	0.000752723	1.07447	Hehua	33212.6	16319.4	C24H39O9	6	Unknown_Structure	N.A.	N.A.	N.A.
																	471.275	11.48	HP	3.52714	8.07262e-06	1.16966	Hehua	32628.2	9250.6	C28H39O6	10	(1S,2R,6S,7R,9R,11S,12S,15R,16S)-6-hydroxy-15-[(1S)-1-[(2R)-5-(hydroxymethyl)-4-methyl-6-oxo-2,3-dihydropyran-2-yl]ethyl]-2,16-dimethyl-8-oxapentacyclo[9.7.0.02,7.07,9.012,16]octadec-4-en-3-one	Terpenoids and Steroids	0.5	FCC	[M+H]+
																	471.275	12.34	HP	3.36703	7.47109e-05	1.13666	Hehua	36396.2	10809.6	C28H39O6	10	(1S,2R,6S,7R,9R,11S,12S,15R,16S)-6-hydroxy-15-[(1S)-1-[(2R)-5-(hydroxymethyl)-4-methyl-6-oxo-2,3-dihydropyran-2-yl]ethyl]-2,16-dimethyl-8-oxapentacyclo[9.7.0.02,7.07,9.012,16]octadec-4-en-3-one	Terpenoids and Steroids	0.5	FCC	[M+H]+
																	471.276	6.78	RP	3.57123	0.000191521	1.11554	Hehua	5224	1462.8	C28H39O6	10	(1S,2R,6S,7R,9R,11S,12S,15R,16S)-6-hydroxy-15-[(1S)-1-[(2R)-5-(hydroxymethyl)-4-methyl-6-oxo-2,3-dihydropyran-2-yl]ethyl]-2,16-dimethyl-8-oxapentacyclo[9.7.0.02,7.07,9.012,16]octadec-4-en-3-one	Terpenoids and Steroids	0.5	FCC	[M+H]+
																	471.278	12.34	HP	3.37797	8.16062e-05	1.13483	Hehua	37024.6	10960.6	C28H39O6	10	(1S,2R,6S,7R,9R,11S,12S,15R,16S)-6-hydroxy-15-[(1S)-1-[(2R)-5-(hydroxymethyl)-4-methyl-6-oxo-2,3-dihydropyran-2-yl]ethyl]-2,16-dimethyl-8-oxapentacyclo[9.7.0.02,7.07,9.012,16]octadec-4-en-3-one	Terpenoids and Steroids	0.5	FCC	[M+H]+
																	471.281	6.08	RP	2.23859	9.65479e-05	1.13023	Hehua	9497	4242.4	C17H39O9N6	2	Unknown_Structure	N.A.	N.A.	N.A.
																	471.281	6.56	RP	3.26039	0.000220223	1.11175	Hehua	5101.2	1564.6	C27H39O5N2	10	Unknown_Structure	N.A.	N.A.	N.A.
																	471.29	11.48	HP	3.51896	2.60929e-06	1.18069	Hehua	22902.8	6508.4	C27H39O5N2	10	Unknown_Structure	N.A.	N.A.	N.A.
																	471.327	9.92	HP	4.38134	0.000411539	1.09217	Hehua	9437.4	2154	C22H43O5N6	5	Unknown_Structure	N.A.	N.A.	N.A.
																	472.059	13.99	HP	45338001	2.29685e-06	1.18394	Hehua	4533.8	0	C13H15O7N9PS	12	Unknown_Structure	N.A.	N.A.	N.A.
																	472.185	5.64	HN	3.60026	5.2477e-05	1.14227	Hehua	3274.8	909.6	C21H30O11N	7	Unknown_Structure	N.A.	N.A.	N.A.
																	472.188	8.77	RN	2.15198	0.000932355	1.06202	Hehua	1416	658	Unknown_Formula	0	Unknown_Structure	N.A.	N.A.	N.A.
																	472.206	15.92	HP	23810001	2.74148e-06	1.18098	Hehua	2381	0	C27H35O2NSCl	11	3-[3-tert-butylsulfanyl-1-[(4-chlorophenyl)methyl]-5-propan-2-ylindol-2-yl]-2,2-dimethylpropanoic acid	Exogenous / Synthetic Compounds & Contaminants	0.6	FCC	[M+H]+
																	472.206	15.89	HP	21550001	0.000301238	1.10054	Hehua	2155	0	C24H30O7N3	12	Unknown_Structure	N.A.	N.A.	N.A.
																	472.249	16.56	HP	10.5727	0.000740424	1.07203	Hehua	6295	595.4	C25H34O6N3	11	Unknown_Structure	N.A.	N.A.	N.A.
																	472.275	11.49	HP	4.72895	8.70992e-05	1.1332	Hehua	6783.2	1434.4	C20H42O11N	1	Unknown_Structure	N.A.	N.A.	N.A.
																	472.279	11.45	HP	5.12985	3.88888e-05	1.14775	Hehua	6218.4	1212.2	C26H38O5N3	10	Unknown_Structure	N.A.	N.A.	N.A.
																	472.279	12.36	HP	5.33012	0.000359934	1.09886	Hehua	6416.4	1203.8	C26H38O5N3	10	Unknown_Structure	N.A.	N.A.	N.A.
																	472.292	6.04	HN	3.12916	0.00196192	1.0397	Hehua	2238.6	715.4	C24H42O8N	4	Unknown_Structure	N.A.	N.A.	N.A.
																	472.922	19.38	HN	2.519	0.000171152	1.11641	Hehua	28895	11470.8	C5H7O18N4P2	5	Unknown_Structure	N.A.	N.A.	N.A.
																	472.939	19.48	HN	2.03944	0.00301308	1.0086	Hehua	15607.8	7653	C5H10O12N4PSF3Cl	1	Unknown_Structure	N.A.	N.A.	N.A.
																	473.155	14.05	HN	2.88955	6.42486e-05	1.13792	Hehua	25235	8733.2	C18H25O11N4	8	Unknown_Structure	N.A.	N.A.	N.A.
																	473.165	14.01	HN	2.13417	6.53144e-05	1.1397	Hehua	27457.4	12865.6	C21H29O12	7	(2R,3S,4S,5R,6R)-2-(hydroxymethyl)-6-[[(2R,3S,4S,5R,6S)-3,4,5-trihydroxy-6-(2-hydroxy-4-prop-2-enylphenoxy)oxan-2-yl]methoxy]oxane-3,4,5-triol	Carbohydrates and Glycosidic Conjugates	0.476923	FCC	[M-H]-
																	473.168	14.01	HN	2.04077	0.000230275	1.11053	Hehua	25760.6	12623	C21H29O12	7	(2R,3S,4S,5R,6R)-2-(hydroxymethyl)-6-[[(2R,3S,4S,5R,6S)-3,4,5-trihydroxy-6-(2-hydroxy-4-prop-2-enylphenoxy)oxan-2-yl]methoxy]oxane-3,4,5-triol	Carbohydrates and Glycosidic Conjugates	0.476923	FCC	[M-H]-
																	473.204	6.72	HN	2.53181	0.00195262	1.03022	Hehua	13492	5329	C22H33O11	6	Unknown_Structure	N.A.	N.A.	N.A.
																	473.208	6.65	HN	3.12854	0.000516968	1.08515	Hehua	13347.6	4266.4	C23H29O7N4	11	Unknown_Structure	N.A.	N.A.	N.A.
																	473.924	19.34	HN	3.91325	6.19946e-05	1.13949	Hehua	17070.4	4362.2	C7H11O17NP3	4	Unknown_Structure	N.A.	N.A.	N.A.
																	474.147	13.62	HN	2.28771	0.00114934	1.05399	Hehua	17865.2	7809.2	C23H24O10N	12	Unknown_Structure	N.A.	N.A.	N.A.
																	474.15	14.06	HN	2.28429	0.00107192	1.05733	Hehua	16176	7081.4	C22H24O9N3	12	Unknown_Structure	N.A.	N.A.	N.A.
																	474.167	14.01	HN	3.15041	0.00162201	1.03876	Hehua	4813.2	1527.8	C20H28O12N	7	Unknown_Structure	N.A.	N.A.	N.A.
																	474.172	6.9	HN	2.51685	0.000488006	1.08542	Hehua	6723	2671.2	C24H28O9N	11	Unknown_Structure	N.A.	N.A.	N.A.
																	474.175	7.2	HN	2.43442	0.0025747	1.01545	Hehua	6845.6	2812	C24H28O9N	11	Unknown_Structure	N.A.	N.A.	N.A.
																	474.175	7.23	HN	2.43442	0.0025747	1.01545	Hehua	6845.6	2812	C24H28O9N	11	Unknown_Structure	N.A.	N.A.	N.A.
																	474.188	9.27	RP	3.04379	0.000325539	1.09889	Hehua	1682	552.6	C28H28O6N	16	Unknown_Structure	N.A.	N.A.	N.A.
																	474.188	8.46	RP	3.47108	4.41759e-05	1.14519	Hehua	2340.2	674.2	C28H28O6N	16	Unknown_Structure	N.A.	N.A.	N.A.
																	474.234	6.07	HP	18.1461	2.44898e-05	1.15474	Hehua	4173.6	230	C22H36O10N	6	Unknown_Structure	N.A.	N.A.	N.A.
																	474.307	9.14	HP	4.26361	0.00148602	1.04275	Hehua	2552.2	598.6	C24H44O8N	4	Unknown_Structure	N.A.	N.A.	N.A.
																	474.92	19.45	HN	2.41909	0.000767225	1.0701	Hehua	23326.8	9642.8	C10H3O7N4F6Cl2	7	Unknown_Structure	N.A.	N.A.	N.A.
																	475	8.81	HN	2.35484	0.000179942	1.11465	Hehua	56986.6	24199.8	C15H17O13Cl2	6	Unknown_Structure	N.A.	N.A.	N.A.
																	475.172	7.85	HN	2.46019	0.000306689	1.10671	Hehua	54389.8	22108	C23H27O9N2	11	Unknown_Structure	N.A.	N.A.	N.A.
																	475.175	7.21	HN	3.01029	0.00025067	1.10789	Hehua	9481.2	3149.6	C22H27O8N4	11	Unknown_Structure	N.A.	N.A.	N.A.
																	475.177	7.93	HN	2.41452	0.000440767	1.09495	Hehua	59010	24439.6	C23H27O9N2	11	Unknown_Structure	N.A.	N.A.	N.A.
																	475.18	9.56	RN	2.19795	3.22961e-05	1.15	Hehua	9085	4133.4	Unknown_Formula	0	Unknown_Structure	N.A.	N.A.	N.A.
																	475.18	9.54	RN	2.21569	2.45502e-05	1.15433	Hehua	9109.6	4111.4	C21H31O12	6	Unknown_Structure	N.A.	N.A.	N.A.
																	475.181	7.24	HN	2.82838	0.000886282	1.06642	Hehua	12439.8	4398.2	C22H27O8N4	11	Unknown_Structure	N.A.	N.A.	N.A.
																	475.185	7.89	HN	2.20649	0.000338209	1.10456	Hehua	53185.2	24104	C27H27O6N2	15	Unknown_Structure	N.A.	N.A.	N.A.
																	475.215	6.12	HP	6.12168	4.30958e-05	1.14666	Hehua	5534	904	C22H35O11	6	Unknown_Structure	N.A.	N.A.	N.A.
																	475.219	5.23	HN	2.30117	8.62958e-06	1.16929	Hehua	28698.8	12471.4	C23H31O7N4	10	Unknown_Structure	N.A.	N.A.	N.A.
																	475.219	4.11	HN	13.5112	8.89314e-08	1.19978	Hehua	27795.2	2057.2	Unknown_Formula	0	Unknown_Structure	N.A.	N.A.	N.A.
																	475.225	4.11	HN	12.7499	1.1481e-07	1.19882	Hehua	26512.2	2079.4	C21H36O8N2P	5	Unknown_Structure	N.A.	N.A.	N.A.
																	476.133	5.49	HN	2.22918	0.00020564	1.11114	Hehua	5604.6	2514.2	C26H22O8N	16	Unknown_Structure	N.A.	N.A.	N.A.
																	476.171	7.92	HN	3.29681	0.000342523	1.09667	Hehua	6240.2	1892.8	C20H30O12N	6	Unknown_Structure	N.A.	N.A.	N.A.
																	476.181	9.54	RN	2.45615	5.60778e-05	1.14054	Hehua	1831.8	745.8	Unknown_Formula	0	Unknown_Structure	N.A.	N.A.	N.A.
																	476.219	5.24	HN	2.44041	0.000148654	1.11939	Hehua	5532.4	2267	C25H34O8N	9	Unknown_Structure	N.A.	N.A.	N.A.
																	476.281	8.36	HP	2.26836	0.00185788	1.03192	Hehua	18981.2	8367.8	C25H38O6N3	9	Unknown_Structure	N.A.	N.A.	N.A.
																	476.287	8.4	HP	2.33008	0.00189495	1.03104	Hehua	20262.8	8696.2	C29H38O3N3	13	Unknown_Structure	N.A.	N.A.	N.A.
																	477.085	11.36	HN	2.41081	0.00156485	1.04127	Hehua	1284	532.6	C12H23O12N4P2	4	Unknown_Structure	N.A.	N.A.	N.A.
																	477.178	7.74	HN	3.2342	0.00239848	1.02274	Hehua	1392	430.4	C24H29O10	10	Unknown_Structure	N.A.	N.A.	N.A.
																	477.227	5.64	HN	2.57227	0.000634816	1.07682	Hehua	9649.6	3751.4	C24H33O8N2	9	Unknown_Structure	N.A.	N.A.	N.A.
																	477.237	5.64	HN	3.21674	0.00175642	1.03444	Hehua	10659	3313.6	C28H33O5N2	13	Unknown_Structure	N.A.	N.A.	N.A.
																	477.239	5.71	HN	2.8834	0.00109955	1.05541	Hehua	9634.6	3341.4	C26H38O6P	8	Unknown_Structure	N.A.	N.A.	N.A.
																	478.184	6.24	HP	5.4974	0.000140565	1.12074	Hehua	12679.2	2306.4	C27H28O7N	15	Unknown_Structure	N.A.	N.A.	N.A.
																	478.185	5.16	HP	10.4381	3.56229e-05	1.15095	Hehua	7820.2	749.2	C27H28O7N	15	Unknown_Structure	N.A.	N.A.	N.A.
																	478.19	5.2	HP	19.5449	1.03837e-05	1.16857	Hehua	8177.6	418.4	C20H32O12N	6	Unknown_Structure	N.A.	N.A.	N.A.
																	478.193	6.24	HP	3.4214	0.00063802	1.07745	Hehua	13807.4	4035.6	C20H32O12N	6	Unknown_Structure	N.A.	N.A.	N.A.
																	478.194	5.17	HP	14.9333	1.17925e-05	1.16664	Hehua	8323.8	557.4	C20H32O12N	6	Unknown_Structure	N.A.	N.A.	N.A.
																	478.22	7.44	HP	3.40096	0.00118551	1.05219	Hehua	4254.6	1251	C23H32O8N3	10	Unknown_Structure	N.A.	N.A.	N.A.
																	479.145	5.56	HP	7.98505	8.73665e-06	1.16897	Hehua	1175.4	147.2	C25H23O8N2	16	Unknown_Structure	N.A.	N.A.	N.A.
																	479.169	9.62	HN	2.38099	0.000991441	1.06171	Hehua	8346.8	3505.6	C22H27O10N2	10	Unknown_Structure	N.A.	N.A.	N.A.
																	479.176	9.6	HN	2.61039	0.000710806	1.07282	Hehua	7545.6	2890.6	C22H31O2N2SF3Cl	6	Unknown_Structure	N.A.	N.A.	N.A.
																	479.178	9.05	HN	2.97809	3.79949e-05	1.14773	Hehua	7149.2	2400.6	C22H31O2N2SF3Cl	6	Unknown_Structure	N.A.	N.A.	N.A.
																	479.19	5.79	HP	6.956	0.000147978	1.12125	Hehua	3256.8	468.2	C24H31O10	10	Unknown_Structure	N.A.	N.A.	N.A.
																	479.193	6.25	HP	6.90203	8.15555e-06	1.16991	Hehua	3325.4	481.8	C24H31O10	10	Unknown_Structure	N.A.	N.A.	N.A.
																	479.247	6.9	HN	2.21112	0.00105045	1.06225	Hehua	1845.4	834.6	C29H35O6	12	Unknown_Structure	N.A.	N.A.	N.A.
																	479.25	6.62	HN	2.46156	0.000606203	1.0823	Hehua	2010.6	816.8	C23H35O7N4	8	Unknown_Structure	N.A.	N.A.	N.A.
																	479.255	6.77	HN	2.23897	0.00122798	1.05551	Hehua	2008.8	897.2	C26H39O8	7	4-[2-[(1R,4aS,5R,8aS)-5,8a-dimethyl-2-methylidene-5-[[(2R,3R,4S,5S,6R)-3,4,5-trihydroxy-6-(hydroxymethyl)oxan-2-yl]oxymethyl]-3,4,4a,6,7,8-hexahydro-1H-naphthalen-1-yl]ethyl]-2H-furan-5-one	Carbohydrates and Glycosidic Conjugates	0.566667	FCC	[M-H]-
																	480.161	15.01	HP	2.02323	9.78501e-06	1.16777	Hehua	3902	1928.6	C21H26O10N3	11	Unknown_Structure	N.A.	N.A.	N.A.
																	480.192	5.79	HP	18.5108	0.00138764	1.04518	Hehua	1195.8	64.6	C24H26O6N5	15	Unknown_Structure	N.A.	N.A.	N.A.
																	481.19	7.67	HN	2.5278	0.000271072	1.10422	Hehua	1182	467.6	C27H29O8	13	Unknown_Structure	N.A.	N.A.	N.A.
																	481.261	6.67	HN	2.66631	0.000186248	1.11375	Hehua	20290.6	7610	C24H37O8N2	7	Unknown_Structure	N.A.	N.A.	N.A.
																	482.255	9.17	HP	3.83942	0.000199056	1.11242	Hehua	60375.6	15725.2	C28H36O6N	12	Unknown_Structure	N.A.	N.A.	N.A.
																	482.274	9.18	HP	4.58477	0.000150023	1.12048	Hehua	220135	48014.4	C25H40O8N	7	Unknown_Structure	N.A.	N.A.	N.A.
																	482.276	8.21	RP	4.83217	0.001992	1.0296	Hehua	44974	9307.2	C25H40O8N	7	Unknown_Structure	N.A.	N.A.	N.A.
																	482.286	9.2	HP	4.86059	0.000101466	1.1292	Hehua	172367	35462.2	C22H45O8NP	2	(3-propanoyloxy-2-undecanoyloxypropyl) 2-(trimethylazaniumyl)ethyl phosphate	Lipids and Lipid-like Molecules	0.4	FCC	[M+H]+
																	482.31	6.26	HP	9.52054	0.000260665	1.10715	Hehua	695	73	C26H44O7N	6	Unknown_Structure	N.A.	N.A.	N.A.
																	483.113	17.22	HN	3.89685	0.000386721	1.09464	Hehua	1881.4	482.8	C21H23O13	10	Unknown_Structure	N.A.	N.A.	N.A.
																	483.145	6.25	HP	3.94701	0.000708054	1.07393	Hehua	2562.4	649.2	C24H23O9N2	15	Unknown_Structure	N.A.	N.A.	N.A.
																	483.145	6.24	HP	4.14003	0.00141036	1.04791	Hehua	2471.6	597	C17H27O14N2	6	Unknown_Structure	N.A.	N.A.	N.A.
																	483.21	9.92	HP	2.23731	4.14028e-05	1.14771	Hehua	11730.2	5243	C26H31O7N2	13	Unknown_Structure	N.A.	N.A.	N.A.
																	483.214	5.56	HP	13.0363	0.000712979	1.07225	Hehua	7318.6	561.4	C26H31O7N2	13	Unknown_Structure	N.A.	N.A.	N.A.
																	483.222	5.62	HP	10.8866	0.000680204	1.07399	Hehua	8469.8	778	C24H35O10	8	Unknown_Structure	N.A.	N.A.	N.A.
																	483.223	9.92	HP	2.16923	0.00135409	1.04839	Hehua	7168	3304.4	C25H31O6N4	13	Unknown_Structure	N.A.	N.A.	N.A.
																	483.256	11.13	HP	5.70438	5.39479e-06	1.17379	Hehua	1875.6	328.8	C21H35O7N6	8	Unknown_Structure	N.A.	N.A.	N.A.
																	483.273	9.18	HP	4.11035	0.000138333	1.12195	Hehua	59200.6	14402.8	C24H39O8N2	7	Unknown_Structure	N.A.	N.A.	N.A.
																	483.278	8.21	RP	4.98315	6.52786e-05	1.13764	Hehua	7808.6	1567	C29H39O6	11	Unknown_Structure	N.A.	N.A.	N.A.
																	483.278	9.2	HP	4.29604	0.000146598	1.12099	Hehua	63411.2	14760.4	C23H39O7N4	7	Unknown_Structure	N.A.	N.A.	N.A.
																	483.304	9.18	HP	7.01221	0.000157828	1.11797	Hehua	6433	917.4	C25H43O7N2	6	Unknown_Structure	N.A.	N.A.	N.A.
																	483.331	7.46	HP	3.07125	0.00118336	1.05207	Hehua	8466.2	2756.6	C28H43O3N4	10	Unknown_Structure	N.A.	N.A.	N.A.
																	484.214	9.94	HP	2.08818	0.003229	1.0038	Hehua	4139.6	1982.4	C23H34O10N	8	Unknown_Structure	N.A.	N.A.	N.A.
																	484.216	9.9	HP	2.19635	0.00121663	1.05171	Hehua	3968.8	1807	C23H34O10N	8	Unknown_Structure	N.A.	N.A.	N.A.
																	484.225	9.13	HP	4.07058	0.000173706	1.11644	Hehua	2595.4	637.6	Unknown_Formula	0	Unknown_Structure	N.A.	N.A.	N.A.
																	484.253	13.82	HP	13.0255	0.00284653	1.01832	Hehua	6327.8	485.8	C24H38O9N	7	Unknown_Structure	N.A.	N.A.	N.A.
																	484.253	13.86	HP	12.7488	0.00293338	1.01655	Hehua	6364.2	499.2	C24H38O9N	7	Unknown_Structure	N.A.	N.A.	N.A.
																	484.272	9.2	HP	5.2843	8.93001e-05	1.1318	Hehua	43675.8	8265.2	C28H38O6N	11	Unknown_Structure	N.A.	N.A.	N.A.
																	484.275	6.74	HP	4.33045	0.000184809	1.11452	Hehua	4605	1063.4	C28H38O6N	11	Unknown_Structure	N.A.	N.A.	N.A.
																	484.284	8.48	RP	5.38493	8.81868e-05	1.13199	Hehua	25116.4	4664.2	C32H38O3N	15	Unknown_Structure	N.A.	N.A.	N.A.
																	484.287	9.2	HP	4.73373	9.63737e-05	1.13035	Hehua	95001.2	20069	C25H42O8N	6	Unknown_Structure	N.A.	N.A.	N.A.
																	484.29	8.48	RP	5.46443	5.43154e-05	1.14166	Hehua	26621.6	4871.8	C25H42O8N	6	Unknown_Structure	N.A.	N.A.	N.A.
																	484.293	6.75	HP	2.71024	0.00070426	1.07256	Hehua	7890.6	2911.4	C25H42O8N	6	Unknown_Structure	N.A.	N.A.	N.A.
																	484.306	9.2	HP	4.7134	7.55722e-05	1.13545	Hehua	42411.2	8998	C26H46O5NS	5	2-[[(4R)-4-[(3R,5R,8R,9S,10S,13R,14S,17R)-3-hydroxy-10,13-dimethyl-2,3,4,5,6,7,8,9,11,12,14,15,16,17-tetradecahydro-1H-cyclopenta[a]phenanthren-17-yl]pentanoyl]amino]ethanesulfonic acid	Terpenoids and Steroids	0.6	FCC	[M+H]+
																	484.323	4.8	HP	2.22329	0.00198027	1.0318	Hehua	11502.4	5173.6	C26H46O7N	5	Unknown_Structure	N.A.	N.A.	N.A.
																	484.325	4.84	HP	2.09764	0.00249677	1.02145	Hehua	11321.4	5397.2	C26H46O7N	5	Unknown_Structure	N.A.	N.A.	N.A.
																	484.325	4.82	HP	2.05961	0.00298316	1.01274	Hehua	11194.8	5435.4	C26H46O7N	5	Unknown_Structure	N.A.	N.A.	N.A.
																	485.246	13.98	HP	7.91341	0.000572757	1.08337	Hehua	2065.4	261	Unknown_Formula	0	Unknown_Structure	N.A.	N.A.	N.A.
																	485.285	8.47	RP	4.78716	0.00308427	1.0059	Hehua	5339.6	1115.4	C24H41O8N2	6	Unknown_Structure	N.A.	N.A.	N.A.
																	485.291	9.2	HP	4.44727	9.47851e-05	1.13103	Hehua	28057.8	6309	C27H42O6Na	7	methyl (4R)-4-[(3R,5S,8R,9S,10S,13R,14S,17R)-7-acetyloxy-3-hydroxy-10,13-dimethyl-12-oxo-1,2,3,4,5,6,7,8,9,11,14,15,16,17-tetradecahydrocyclopenta[a]phenanthren-17-yl]pentanoate	Terpenoids and Steroids	0.733333	FCC	[M+Na]+
																	485.307	9.48	HP	4.14026	6.1595e-05	1.13916	Hehua	17575.4	4245	C21H45O10N2	1	Unknown_Structure	N.A.	N.A.	N.A.
																	485.31	9.23	HP	3.80441	0.000175378	1.11677	Hehua	12312.6	3236.4	C27H41O4N4	10	Unknown_Structure	N.A.	N.A.	N.A.
																	485.37	8.86	HP	3.92354	0.000380482	1.09871	Hehua	28153	7175.4	C30H49O3N2	8	Unknown_Structure	N.A.	N.A.	N.A.
																	485.375	8.82	HP	2.40712	0.00182424	1.03354	Hehua	31419.6	13052.8	C30H49O3N2	8	Unknown_Structure	N.A.	N.A.	N.A.
																	485.391	9.38	HP	2.37746	0.00276036	1.01619	Hehua	7104.8	2988.4	C27H53O5N2	3	Unknown_Structure	N.A.	N.A.	N.A.
																	486.2	5.06	HN	3.3753	2.0131e-05	1.158	Hehua	12878.8	3815.6	C29H28O6N	16	Unknown_Structure	N.A.	N.A.	N.A.
																	486.206	6.14	HP	7.66451	0.00220175	1.02342	Hehua	1896.2	247.4	C21H32O10N3	8	Unknown_Structure	N.A.	N.A.	N.A.
																	486.27	13.43	HP	3.57895	0.00335946	1.00184	Hehua	1577.6	440.8	C24H40O9N	6	Unknown_Structure	N.A.	N.A.	N.A.
																	486.293	9.2	HP	5.15201	6.55872e-05	1.13739	Hehua	5402.4	1048.6	C27H40O5N3	10	Unknown_Structure	N.A.	N.A.	N.A.
																	486.296	9.13	HP	6.14442	2.57518e-05	1.15387	Hehua	4935.2	803.2	C27H40O5N3	10	Unknown_Structure	N.A.	N.A.	N.A.
																	486.3	9.5	HP	8.3654	1.45058e-05	1.162	Hehua	5164.8	617.4	C27H40O5N3	10	Unknown_Structure	N.A.	N.A.	N.A.
																	487.117	6.45	HN	3.1744	0.00339642	1.00473	Hehua	530655	167167	C24H23O11	13	Unknown_Structure	N.A.	N.A.	N.A.
																	487.175	9.94	HP	3.25339	9.8314e-06	1.16688	Hehua	442463	136001	C24H27O9N2	13	Unknown_Structure	N.A.	N.A.	N.A.
																	487.188	9.92	HP	3.19904	1.38266e-05	1.16251	Hehua	384481	120186	C28H27O6N2	17	Unknown_Structure	N.A.	N.A.	N.A.
																	488.103	7.23	HN	2.54142	0.00342503	1.00057	Hehua	55017.6	21648.4	C20H20O11NF2	10	Unknown_Structure	N.A.	N.A.	N.A.
																	488.154	9.71	HP	3.21484	6.68876e-05	1.1374	Hehua	7012.2	2181.2	C24H26O10N	13	Unknown_Structure	N.A.	N.A.	N.A.
																	488.16	9.44	HP	4.88576	9.89661e-05	1.13272	Hehua	10144.8	2076.4	C24H26O10N	13	Unknown_Structure	N.A.	N.A.	N.A.
																	488.161	9.91	HP	3.2071	5.20024e-05	1.14181	Hehua	25635	7993.2	C22H27O2N7SCl	13	N-(2-chloro-6-methylphenyl)-2-[[6-[4-(2-hydroxyethyl)piperazin-1-yl]-2-methylpyrimidin-4-yl]amino]-1,3-thiazole-5-carboxamide	Exogenous / Synthetic Compounds & Contaminants	0.733333	FCC	[M+H]+
																	488.182	9.94	HP	3.26561	1.49691e-05	1.16164	Hehua	111532	34153.6	C27H26O6N3	17	Unknown_Structure	N.A.	N.A.	N.A.
																	488.185	9.92	HP	3.27355	1.36386e-05	1.16283	Hehua	110406	33726.8	C23H31O9NNa	9	Unknown_Structure	N.A.	N.A.	N.A.
																	488.198	9.94	HP	2.7575	4.56415e-05	1.14409	Hehua	48175.2	17470.6	C26H26O5N5	17	Unknown_Structure	N.A.	N.A.	N.A.
																	488.291	6.1	HN	2.16232	0.000897287	1.06398	Hehua	6666	3082.8	C28H43O4NP	8	Unknown_Structure	N.A.	N.A.	N.A.
																	488.984	7.63	HN	4.64684	0.000190881	1.11309	Hehua	26326.2	5665.4	C13H14O16PS	7	Unknown_Structure	N.A.	N.A.	N.A.
																	488.988	10.95	HN	2.3439	0.00230522	1.0236	Hehua	6609.8	2820	C13H15O16P2	7	Unknown_Structure	N.A.	N.A.	N.A.
																	488.99	7.64	HN	3.28653	0.000669052	1.07592	Hehua	25346.4	7712.2	C13H15O16P2	7	Unknown_Structure	N.A.	N.A.	N.A.
																	489.165	9.69	HP	2.38568	0.000164903	1.11683	Hehua	8838	3704.6	C27H25O7N2	17	Unknown_Structure	N.A.	N.A.	N.A.
																	489.175	9.92	HP	2.58141	1.05034e-05	1.16596	Hehua	18599.6	7205.2	C25H29O10	12	Unknown_Structure	N.A.	N.A.	N.A.
																	489.181	9.92	HP	2.54711	1.75873e-05	1.15923	Hehua	21203.2	8324.4	C25H29O10	12	Unknown_Structure	N.A.	N.A.	N.A.
																	489.187	9.94	HP	2.48405	1.29072e-05	1.16336	Hehua	20757.2	8356.2	C24H29O9N2	12	Unknown_Structure	N.A.	N.A.	N.A.
																	490.152	7.39	HP	2.43989	0.0033631	1.00563	Hehua	7099.6	2909.8	C20H28O13N	8	Unknown_Structure	N.A.	N.A.	N.A.
																	490.162	7.49	HP	2.16583	0.00194332	1.03505	Hehua	7784	3594	C26H24O7N3	17	Unknown_Structure	N.A.	N.A.	N.A.
																	490.277	9.5	HP	12.9562	0.000792311	1.07301	Hehua	5623	434	C27H40O7N	9	Unknown_Structure	N.A.	N.A.	N.A.
																	490.279	9.81	HP	11.6037	0.000924258	1.06683	Hehua	5604.6	483	C27H40O7N	9	Unknown_Structure	N.A.	N.A.	N.A.
																	490.285	7.37	RP	9.768e+06	2.62708e-05	1.15461	Hehua	976.8	0	C27H40O7N	9	Unknown_Structure	N.A.	N.A.	N.A.
																	490.295	9.81	HP	6.61937	0.00037174	1.09798	Hehua	2939	444	C26H40O6N3	9	Unknown_Structure	N.A.	N.A.	N.A.
																	490.981	7.64	HN	4.26638	0.00195518	1.03083	Hehua	6291.2	1474.6	C9H5O10N2F10	3	Unknown_Structure	N.A.	N.A.	N.A.
																	490.984	7.65	HN	3.76211	0.00121958	1.05248	Hehua	7018.6	1865.6	C9H5O10N2F10	3	Unknown_Structure	N.A.	N.A.	N.A.
																	490.987	7.53	HN	3.31267	0.00181148	1.03516	Hehua	6893	2080.8	C12H23O10P2SCl2	1	Unknown_Structure	N.A.	N.A.	N.A.
																	490.988	7.87	HN	3.45384	0.00189195	1.03134	Hehua	7438.2	2153.6	C9H5O10N2F10	3	Unknown_Structure	N.A.	N.A.	N.A.
																	490.991	7.89	HN	3.68401	0.00106468	1.05649	Hehua	8098.2	2198.2	C10H17O16N2Cl2	2	Unknown_Structure	N.A.	N.A.	N.A.
																	491.174	7.87	RN	2.04928	9.93035e-05	1.12942	Hehua	8757.8	4273.6	C28H27O8	15	Unknown_Structure	N.A.	N.A.	N.A.
																	491.174	8.29	RN	2.03275	0.000117981	1.12548	Hehua	8665.2	4262.8	Unknown_Formula	0	Unknown_Structure	N.A.	N.A.	N.A.
																	491.179	9.83	HN	3.6524	0.00165959	1.03735	Hehua	23410.4	6409.6	C21H31O13	6	Unknown_Structure	N.A.	N.A.	N.A.
[truncated: 1,111 more rows]
