# Supplementary material for: Elucidating the linkage between non-volatile precursors and particulate-phase flavor compounds in mainstream smoke via multi-platform analysis and cascade ultrafiltration
Source: Front Plant Sci. 2026 Jul 14;17:1868514. doi: 10.3389/fpls.2026.1868514 (PMC13409821; doi:10.3389/fpls.2026.1868514)
Supplement: Supplementary file 3 [file DataSheet3.xlsx]

## Sheet: Hehua_Tracked
m/z	tR_G5_min	mode	FC	p_value	VIP	Marker	Mean_Int_Hehua	Mean_Int_Zim	Matched_Ion_Formula	DBE	Anno	Chemical Superclass	Adduct_Assigned	T01	T02	T03	T04	T05	T06	T07	T08	summed_intensity
611.184	25.39	RP	11.9309	1.03326e-06	1.18738	Hehua	4.27385e+06	358218	C33H32O10Na	18	Unknown_Structure	N.A.		103092	0	1126	407867	0	18724	1299277	69656	1899742
89.0371	2.65	HN	11.8471	0.0028686	1.02124	Hehua	106903	9023.6	Unknown_Formula	0	Unknown_Structure	N.A.		0	0	177335	0	0	130514	0	0	307849
335.077	4.97	HN	4.25536	0.0030893	1.01466	Hehua	7665.6	1801.4	C9H19O13	0	Unknown_Structure	N.A.		0	0	98130	0	19371	50755	0	0	168256
128.037	4.98	HN	2.03587	2.28563e-05	1.15574	Hehua	1.97927e+06	972200	C5H6O3N	3	5-oxopyrrolidine-2-carboxylic acid	Amino Acids, Peptides, and Analogues	[M-H]-	0	0	12365	0	0	117089	30975	0	160429
248.926	4.01	HN	4.52332	0.000396225	1.09326	Hehua	7156.8	1582.2	Unknown_Formula	0	Unknown_Structure	N.A.		61281	16696	6134	12307	14706	5544	7908	20803	145379
534.488	25.55	RP	2.42011	0.00182221	1.03406	Hehua	1184.4	489.4	Unknown_Formula	0	Unknown_Structure	N.A.		0	0	0	0	0	0	47391	48247	95638
86.0603	2.98	RP	8.1388	0.0011196	1.05693	Hehua	4186.6	514.4	C4H8ON	2	pyrrolidin-2-one	Alkaloids and Nitrogenous Derivatives	[M+H]+	0	9128	49777	0	4561	20411	11361	0	95238
177.035	5.09	HN	2.0691	3.87576e-05	1.14697	Hehua	285180	137828	Unknown_Formula	0	Unknown_Structure	N.A.		0	0	27841	0	0	48266	0	0	76107
160.976	18.78	HP	11.6828	0.00109685	1.05527	Hehua	530.4	45.4	C4H2O3N2Cl	5	Unknown_Structure	N.A.		7230	15528	11017	8613	13466	6614	2158	390	65016
183.094	6.98	HP	3.55771	0.000569798	1.08086	Hehua	3927	1103.8	C12H11N2	9	1-methyl-9H-pyrido[3,4-b]indole	Alkaloids and Nitrogenous Derivatives	[M+H]+	0	0	55642	0	0	0	7998	0	63640
206.082	7.88	RP	1.03094e+08	8.17891e-12	1.21324	Hehua	10309.4	0	C11H12O3N	7	Unknown_Structure	N.A.		0	781	19215	0	275	21005	16912	3939	62127
353.106	7.57	HN	2.92224	8.79425e-06	1.16886	Hehua	761418	260560	C14H17O7N4	8	trans-5-O-Caffeoylquinic acid	Phenols, Phenylpropanoids, and Lignans	N.A.	0	0	24783	0	0	20573	15670	0	61026
245.16	7.35	HP	3.65771	0.0035556	1.00039	Hehua	2395.8	655	C10H21O3N4	3	Unknown_Structure	N.A.		3722	4108	17594	0	11013	0	18484	0	54921
134.046	7.47	HN	2.77778	8.51061e-06	1.17134	Hehua	125728	45262.2	C5H4N5	6	7H-purin-6-amine	Alkaloids and Nitrogenous Derivatives	[M-H]-	0	0	0	0	0	32654	15732	0	48386
134.051	7.45	HN	2.79092	1.8371e-06	1.18535	Hehua	121320	43469.6	C4H9N3Cl	1	Unknown_Structure	N.A.		0	0	0	0	0	32654	15732	0	48386
180.04	4.36	HN	2.14909	0.000147714	1.11959	Hehua	42391.2	19725.2	C7H6O3N3	6	Unknown_Structure	N.A.		0	5087	6645	2664	7943	13558	7356	4864	48117
180.04	4.4	HN	2.1433	0.000141633	1.1206	Hehua	42255.6	19715.2	C7H6O3N3	6	Unknown_Structure	N.A.		0	5087	6645	2664	7943	13558	7356	4864	48117
245.157	7.13	HP	5.0879	9.29268e-05	1.13325	Hehua	3171.8	623.4	C8H22O3N4Na	0	Unknown_Structure	N.A.		2564	7861	18542	0	5793	61	10454	760	46035
115.005	4.21	HN	6.40258	0.000326552	1.10329	Hehua	9418.2	1471	Unknown_Formula	0	MALEIC ACID	Lipids and Lipid-like Molecules	N.A.	0	0	20952	0	0	8381	15936	0	45269
189.165	5.52	HP	7.84139	0.000112142	1.12622	Hehua	11479.8	1464	C14H21	5	Unknown_Structure	N.A.		0	15753	8933	3296	3409	0	9770	0	41161
189.166	5.08	HP	5.10511	0.00100943	1.05879	Hehua	10335.8	2024.6	C11H25S	0	Unknown_Structure	N.A.		0	15753	8933	3296	3409	0	9770	0	41161
184.062	3.1	HN	8.18769	0.000109337	1.12718	Hehua	23068	2817.4	Unknown_Formula	0	Unknown_Structure	N.A.		0	0	11583	0	0	14107	13717	0	39407
463.256	5.53	HN	2.86677	2.03155e-08	1.20472	Hehua	96631.4	33707.4	C28H35O4N2	12	Unknown_Structure	N.A.		0	0	9385	0	0	7418	22463	0	39266
463.245	5.59	HN	4.06541	9.49457e-07	1.18826	Hehua	78396.6	19283.8	C22H40O8P	3	(1-acetyloxy-3-phosphonooxypropan-2-yl) (Z)-heptadec-9-enoate	Lipids and Lipid-like Molecules	[M-H]-	0	0	9385	0	0	7418	22463	0	39266
463.265	5.63	HN	2.74019	2.37802e-06	1.18109	Hehua	76299.4	27844.6	C28H35O4N2	12	1-[[(2S,3R,11bR)-3-ethyl-9,10-dimethoxy-2,3,4,6,7,11b-hexahydro-1H-benzo[a]quinolizin-2-yl]methyl]-7-methoxy-3,4-dihydroisoquinolin-6-ol	Alkaloids and Nitrogenous Derivatives	[M-H]-	0	0	9385	0	0	7418	22463	0	39266
265.097	4.61	HP	2.30289	0.000279356	1.10467	Hehua	23005	9989.6	C16H13O2N2	12	Unknown_Structure	N.A.		0	3057	32257	0	0	0	0	0	35314
265.095	4.61	HP	2.40752	0.000194826	1.11405	Hehua	22179	9212.4	C11H13O4N4	8	Unknown_Structure	N.A.		0	3057	32257	0	0	0	0	0	35314
429.217	5.43	HN	2.52279	1.69356e-05	1.16058	Hehua	57859.6	22934.8	C21H33O9	5	Unknown_Structure	N.A.		0	0	13662	0	0	9853	11781	0	35296
429.213	5.78	HN	2.29753	2.89863e-06	1.17966	Hehua	53707	23376	C27H29O3N2	14	Unknown_Structure	N.A.		0	0	13662	0	0	9853	11781	0	35296
429.225	5.43	HN	2.30115	0.00295276	1.01313	Hehua	37585.2	16333.2	C25H33O6	9	Unknown_Structure	N.A.		0	0	13662	0	0	9853	11781	0	35296
500.252	5.12	HN	2.54218	1.10646e-05	1.16549	Hehua	69682.8	27410.6	C30H34O4N3	15	Unknown_Structure	N.A.		0	0	15274	0	0	19131	0	0	34405
348.166	5.23	HP	3.96089	1.49581e-07	1.19865	Hehua	16993.8	4290.4	C16H22O4N5	9	Unknown_Structure	N.A.		8809	4906	10558	0	6078	0	1954	0	32305
201.101	5.62	RP	2.63844	3.96562e-05	1.14657	Hehua	4312.8	1634.6	C8H19O2PNa	0	Unknown_Structure	N.A.		0	0	14257	0	0	15719	544	0	30520
136.061	7.45	HP	2.32409	0.00122285	1.05919	Hehua	176616	75993.6	C5H6N5	6	7H-purin-6-amine	Alkaloids and Nitrogenous Derivatives	[M+H]+	0	0	29915	0	0	0	0	0	29915
136.065	7.48	HP	2.22723	0.00146637	1.05089	Hehua	168939	75851.6	C3H11ON3P	1	Unknown_Structure	N.A.		0	0	29915	0	0	0	0	0	29915
136.06	7.48	HP	2.21239	0.00238268	1.02632	Hehua	167702	75801.4	C4H10O4N	2	2-methylpropanedioic acid	Lipids and Lipid-like Molecules	[M+NH4]+	0	0	29915	0	0	0	0	0	29915
133.046	6.59	HN	6.83812	0.000797339	1.07026	Hehua	255207	37321.2	C4H9ON2S	1	Unknown_Structure	N.A.		0	0	12140	0	0	12402	2924	0	27466
214.917	20.47	HP	2.5369	0.00270091	1.01283	Hehua	364537	143694	Unknown_Formula	0	Unknown_Structure	N.A.		796	4611	5414	4361	4293	4676	1774	1515	27440
195.053	5.35	HN	4.63466	0.000277323	1.10814	Hehua	10531.8	2272.4	C7H7O3N4	6	Unknown_Structure	N.A.		0	3887	14988	0	4095	4318	0	0	27288
132.101	9.7	HP	3.07752	0.00301145	1.00728	Hehua	2453.4	797.2	Unknown_Formula	0	L-ISOLEUCINE	Amino Acids, Peptides, and Analogues	N.A.	3771	3627	4295	3513	3157	0	5520	2203	26086
150.935	18.85	HN	2.55025	0.000511547	1.08596	Hehua	11378.2	4461.6	Unknown_Formula	0	Unknown_Structure	N.A.		913	3569	3603	2011	2391	3994	2156	3152	21789
305.222	4.08	HP	2.02447	0.000207735	1.11143	Hehua	17206.4	8499.2	C18H29O2N2	6	Unknown_Structure	N.A.		0	1714	18923	0	0	0	0	0	20637
135.893	7.53	HN	2.21271	4.0548e-05	1.1462	Hehua	53348.8	24110.2	Unknown_Formula	0	Unknown_Structure	N.A.		0	0	0	6146	8707	2284	3443	0	20580
135.905	7.46	HN	2.0876	0.000920218	1.0632	Hehua	51601.4	24718	Unknown_Formula	0	Unknown_Structure	N.A.		0	0	0	6146	8707	2284	3443	0	20580
103.005	4.61	HN	4.91357	2.5846e-05	1.15526	Hehua	434663	88461.8	Unknown_Formula	0	Malonic acid; LC-tDDA; CE10	Lipids and Lipid-like Molecules	N.A.	5189	1293	2658	3111	1651	1583	4139	0	19624
103.004	4.76	HN	6.10879	6.18097e-06	1.17333	Hehua	384587	62956.4	C3H3O4	2	Malonic acid; LC-tDDA; CE10	Lipids and Lipid-like Molecules	[M-H]	5189	1293	2658	3111	1651	1583	4139	0	19624
210.077	2.65	HN	4.95229	6.59952e-07	1.19027	Hehua	12705.6	2565.6	C10H12O4N	5	3-METHOXYTYROSINE	Amino Acids, Peptides, and Analogues	[M-H]	0	0	3459	0	0	4224	11814	0	19497
372.164	5.19	HP	3.16398	0.000134277	1.12507	Hehua	13209.6	4175	C17H26O8N	6	Unknown_Structure	N.A.		106	3653	7076	3264	2518	0	2858	0	19475
372.164	5.2	HP	3.14185	0.000136309	1.12472	Hehua	13209.6	4204.4	C17H26O8N	6	Unknown_Structure	N.A.		106	3653	7076	3264	2518	0	2858	0	19475
290.085	5.37	HN	3.81886	7.08697e-07	1.19032	Hehua	8795.6	2303.2	C11H16O8N	4	Unknown_Structure	N.A.		0	0	3342	0	0	10083	5139	0	18564
290.086	5.09	HN	3.81139	8.27031e-07	1.18956	Hehua	8778.4	2303.2	C18H12O3N	13	2-(naphthalen-1-ylcarbamoyl)benzoic acid	Exogenous / Synthetic Compounds & Contaminants	[M-H]-	0	0	3342	0	0	10083	5139	0	18564
552.245	5.61	HP	27390001	0.000921111	1.06317	Hehua	2739	0	C27H38O11N	10	Unknown_Structure	N.A.		5242	3124	8049	627	456	0	664	0	18162
354.092	6.19	HN	3.46043	4.14771e-05	1.14583	Hehua	23411.2	6765.4	C14H16O8N3	8	Unknown_Structure	N.A.		1980	0	2213	0	0	7252	6042	0	17487
267.162	9.27	RP	6.24947	1.39923e-08	1.20546	Hehua	18848.4	3016	C15H23O4	5	(1S,2R,7R,9R,11R,12S)-2-(hydroxymethyl)-1,5-dimethylspiro[8-oxatricyclo[7.2.1.02,7]dodec-5-ene-12,2'-oxirane]-11-ol	Terpenoids and Steroids	[M+H]+	0	0	6568	0	634	4469	5405	0	17076
263.174	9.95	HP	2.31915	0.00290685	1.00999	Hehua	3236.6	1395.6	C15H23O2N2	6	Unknown_Structure	N.A.		0	0	15321	0	0	0	972	0	16293
149.048	5.43	HN	6.35162	0.00136227	1.05681	Hehua	20405.2	3212.6	C5H9O5	1	Unknown_Structure	N.A.		0	0	10284	0	0	2185	3808	0	16277
285.134	7.6	RP	2.16143	0.000625608	1.07686	Hehua	3470.4	1605.6	C12H20O4F3	2	Unknown_Structure	N.A.		0	0	7450	0	0	4817	2542	0	14809
231.113	7.13	RP	4.86992	2.8171e-09	1.20846	Hehua	6970.8	1431.4	C13H15O2N2	8	Unknown_Structure	N.A.		0	0	7079	0	0	3560	3810	0	14449
231.119	6.85	RP	4.80207	6.39768e-09	1.20733	Hehua	6880.4	1432.8	Unknown_Formula	0	Unknown_Structure	N.A.		0	0	7079	0	0	3560	3810	0	14449
231.112	6.85	RP	4.85967	2.75622e-09	1.20865	Hehua	6870.6	1413.8	C13H15O2N2	8	Unknown_Structure	N.A.		0	0	7079	0	0	3560	3810	0	14449
429.173	5.31	HN	2.325	0.0029225	1.01101	Hehua	11600.8	4989.6	C22H25O7N2	11	Unknown_Structure	N.A.		0	0	3233	0	0	295	10816	102	14446
499.235	5.08	HN	2.10398	9.39529e-08	1.19962	Hehua	62907.2	29899.2	C27H35O7N2	11	Unknown_Structure	N.A.		0	0	6796	0	0	5228	2232	0	14256
269.186	9.39	HP	6.28136	8.05391e-07	1.18902	Hehua	1732.4	275.8	C14H25O3N2	4	Unknown_Structure	N.A.		0	0	13741	0	0	0	0	0	13741
175.062	5.68	HN	7.47751	9.06221e-05	1.13084	Hehua	145521	19461.2	C7H11O5	2	Unknown_Structure	N.A.		0	0	4895	0	0	0	8676	0	13571
498.235	5.09	HN	2.14677	2.34563e-06	1.18125	Hehua	230869	107543	C30H32O4N3	16	Unknown_Structure	N.A.		0	0	7487	0	0	5737	158	0	13382
498.223	5.01	HN	2.13314	9.34979e-06	1.16758	Hehua	164028	76895.2	C26H32O7N3	12	Unknown_Structure	N.A.		0	0	7487	0	0	5737	158	0	13382
498.247	5.05	HN	2.40276	6.35289e-06	1.17182	Hehua	163324	67973.6	C21H41O10NP	2	(3-acetyloxy-2-nonanoyloxypropyl) 2-(trimethylazaniumyl)ethyl phosphate	Lipids and Lipid-like Molecules	[M+CH3COO]-	0	0	7487	0	0	5737	158	0	13382
418.126	5.35	HN	5.83033	0.00167515	1.03866	Hehua	2460.4	422	C24H20O6N	15	Unknown_Structure	N.A.		0	0	8150	0	0	774	4000	0	12924
141.958	19.13	HP	4.13056	0.0024654	1.02353	Hehua	121268	29358.6	Unknown_Formula	0	Unknown_Structure	N.A.		0	0	2166	9185	1038	0	12	0	12401
118.023	4.4	HN	2.38227	0.00170685	1.03612	Hehua	13782.4	5785.4	C2H4O3N3	2	Unknown_Structure	N.A.		0	0	4280	0	0	4491	3523	0	12294
267.125	4.36	HN	5.27346	1.91746e-08	1.20446	Hehua	14856.4	2817.2	C14H19O5	5	Unknown_Structure	N.A.		0	0	3725	0	0	8188	0	0	11913
377.091	5.79	HN	7.83247	0.000439671	1.09124	Hehua	6386.6	815.4	C18H17O9	10	4-hydroxy-5-[(2S,3R,4S,5S,6R)-3,4,5-trihydroxy-6-(hydroxymethyl)oxan-2-yl]oxy-1H-benzo[f][2]benzofuran-3-one	Carbohydrates and Glycosidic Conjugates	[M-H]-	0	193	1609	0	1462	3831	4583	0	11678
180.101	6.5	RP	2.26593	0.000270357	1.10852	Hehua	13323.2	5879.8	C10H14O2N	5	N-acetyltyramine	Phenols, Phenylpropanoids, and Lignans	[M+H]	0	0	11616	0	0	0	0	0	11616
245.209	2.35	HP	7.64864	0.000600727	1.08028	Hehua	792.4	103.6	C15H27F2	2	Unknown_Structure	N.A.		0	2049	9295	0	0	0	0	0	11344
243.125	4.37	HN	2.67761	1.39187e-06	1.1853	Hehua	29240	10920.2	C12H19O5	3	(5E)-3,4,9-trihydroxy-2-propyl-2,3,4,7,8,9-hexahydrooxecin-10-one	Polyketides	[M-H]-	0	0	8828	0	0	309	2136	0	11273
149.936	18.89	HN	5.43034	0.00079952	1.07044	Hehua	3773	694.8	Unknown_Formula	0	Unknown_Structure	N.A.		1953	942	742	2623	144	1387	1817	1637	11245
486.2	5.06	HN	3.3753	2.0131e-05	1.158	Hehua	12878.8	3815.6	C29H28O6N	16	Unknown_Structure	N.A.		0	0	1343	0	0	5331	4404	0	11078
464.262	5.64	HN	4.83431	5.84757e-06	1.17443	Hehua	18259.2	3777	C25H38O7N	7	Unknown_Structure	N.A.		0	0	1581	0	0	1807	7669	0	11057
464.256	5.65	HN	4.23134	2.40491e-05	1.15576	Hehua	16896.6	3993.2	C21H38O10N	3	Unknown_Structure	N.A.		0	0	1581	0	0	1807	7669	0	11057
267.123	4.28	HN	5.39012	7.98614e-08	1.20024	Hehua	15236.8	2826.8	C14H19O5	5	Unknown_Structure	N.A.		0	0	8474	0	0	10	2542	0	11026
464.132	5.35	HN	4.39676	1.61765e-05	1.16036	Hehua	3858.6	877.6	C20H22O10N3	11	Unknown_Structure	N.A.		0	0	4129	0	0	4812	2076	0	11017
201.109	5.94	RP	2.42764	6.04504e-05	1.13909	Hehua	4988.8	2055	C8H18O4Na	0	Unknown_Structure	N.A.		0	0	4777	0	0	6239	0	0	11016
427.198	4.95	HN	5.6067	0.000974318	1.06108	Hehua	9269	1653.2	C22H27O5N4	11	Unknown_Structure	N.A.		0	0	1415	0	3740	1492	4165	0	10812
427.195	4.91	HN	5.15041	0.000375201	1.09533	Hehua	8101.6	1573	C22H27O5N4	11	Unknown_Structure	N.A.		0	0	1415	0	3740	1492	4165	0	10812
189.92	9.4	HN	8.49999	8.28713e-06	1.16877	Hehua	714	84	Unknown_Formula	0	Unknown_Structure	N.A.		6273	2661	1146	0	0	0	0	0	10080
419.091	5.34	HN	4.56847	1.2217e-05	1.16569	Hehua	5951.8	1302.8	C22H15O7N2	16	Unknown_Structure	N.A.		0	2038	3129	0	0	3486	1422	0	10075
419.105	5.35	HN	5.58585	0.000115806	1.12614	Hehua	5875.2	1051.8	C19H19O9N2	11	Unknown_Structure	N.A.		0	2038	3129	0	0	3486	1422	0	10075
257.076	4.98	HN	3.28559	8.10933e-06	1.16958	Hehua	114302	34789	C10H13O6N2	5	Unknown_Structure	N.A.		0	0	4973	0	0	2363	2653	0	9989
257.065	5.35	HN	3.44281	3.1771e-05	1.15178	Hehua	80967.4	23517.8	C12H9O3N4	10	Unknown_Structure	N.A.		0	0	4973	0	0	2363	2653	0	9989
247.096	5.35	HN	3.51727	0.00118108	1.05232	Hehua	5253.4	1493.6	C9H15O6N2	3	(4S)-4-amino-5-[[(1S,2R)-1-carboxy-2-hydroxypropyl]amino]-5-oxopentanoic acid	Amino Acids, Peptides, and Analogues	[M-H]-	0	133	2360	0	0	5203	2204	0	9900
472.185	5.64	HN	3.60026	5.2477e-05	1.14227	Hehua	3274.8	909.6	C21H30O11N	7	Unknown_Structure	N.A.		0	0	3545	0	0	2196	4106	0	9847
241.178	8	RP	2.06436	0.00117887	1.05223	Hehua	943	456.8	C12H26O3Na	0	Unknown_Structure	N.A.		0	0	9789	0	0	0	0	0	9789
257.086	4.98	HN	3.33713	4.46534e-06	1.17576	Hehua	114271	34242.2	C9H13O5N4	5	Unknown_Structure	N.A.		0	0	3219	0	0	4607	1951	0	9777
244.155	7.35	HP	4.92918	7.46634e-05	1.13607	Hehua	28886	5860.2	C12H22O4N	3	3-hydroxy-N-(2-oxooxolan-3-yl)octanamide	Lipids and Lipid-like Molecules	[M+H]+	0	221	7354	0	0	0	2158	0	9733
279.065	5.01	HN	2.55049	0.000405439	1.09192	Hehua	15466.2	6064	C12H11O6N2	8	PYROGLUTAMATE	Amino Acids, Peptides, and Analogues	N.A.	0	0	3909	0	0	0	5700	0	9609
279.067	4.97	HN	2.5658	0.000429976	1.08993	Hehua	15060.2	5869.6	C12H11O6N2	8	Unknown_Structure	N.A.		0	0	3909	0	0	0	5700	0	9609
194.162	4	HP	3e+06	0.000113878	1.13041	Hehua	300	0	C6H20O2N5	0	Unknown_Structure	N.A.		0	0	9499	0	0	0	0	0	9499
215.058	4.4	HN	2.93094	7.53865e-07	1.19115	Hehua	9455.8	3226.2	C10H7O2N4	9	Unknown_Structure	N.A.		0	0	8933	0	0	296	0	0	9229
164.068	3.62	RP	3.07392	0.00120439	1.0525	Hehua	3742.8	1217.6	C4H10O4N3	2	Unknown_Structure	N.A.		0	0	9053	0	0	0	0	0	9053
193.929	18.78	HN	4.0756	0.00164521	1.04287	Hehua	2081	510.6	Unknown_Formula	0	Unknown_Structure	N.A.		0	2269	2283	218	2937	0	0	1327	9034
229.181	11.04	RP	2.80285	1.23995e-05	1.16395	Hehua	6300.8	2248	Unknown_Formula	0	Unknown_Structure	N.A.		0	4097	4016	0	0	0	894	0	9007
229.178	11.27	RP	2.74787	2.11698e-05	1.15664	Hehua	5859	2132.2	Unknown_Formula	0	Unknown_Structure	N.A.		0	4097	4016	0	0	0	894	0	9007
570.272	4.74	HP	2.85853	1.68093e-05	1.15982	Hehua	17252.4	6035.4	C31H40O9N	13	Unknown_Structure	N.A.		0	1260	7610	0	92	0	0	0	8962
570.289	4.74	HP	2.81427	0.000111105	1.12632	Hehua	10849	3855	C28H44O11N	8	Unknown_Structure	N.A.		0	1260	7610	0	92	0	0	0	8962
400.143	5.06	HN	7.28156	0.00308251	1.01064	Hehua	1453.4	199.6	C21H22O7N	11	Unknown_Structure	N.A.		766	1981	1050	0	2011	1451	1685	0	8944
189.932	10.04	HN	6.44254	0.00105359	1.05727	Hehua	1054	163.6	Unknown_Formula	0	Unknown_Structure	N.A.		6273	2661	0	0	0	0	0	0	8934
478.19	5.2	HP	19.5449	1.03837e-05	1.16857	Hehua	8177.6	418.4	C20H32O12N	6	Unknown_Structure	N.A.		644	3681	1411	441	1307	0	1318	0	8802
478.185	5.16	HP	10.4381	3.56229e-05	1.15095	Hehua	7820.2	749.2	C27H28O7N	15	Unknown_Structure	N.A.		644	3681	1411	441	1307	0	1318	0	8802
356.215	7.58	HP	3.82628	0.00149241	1.04204	Hehua	7506.4	1961.8	C17H30O5N3	5	Unknown_Structure	N.A.		2155	28	2615	579	567	0	2675	183	8802
356.205	7.83	HP	4.36454	0.000270731	1.10364	Hehua	5696.6	1305.2	C18H30O6N	5	Unknown_Structure	N.A.		2155	28	2615	579	567	0	2675	183	8802
347.075	4.91	HN	2.0389	0.000458087	1.08797	Hehua	2903.8	1424.2	C12H15O10N2	6	Unknown_Structure	N.A.		0	0	1203	0	1988	4671	913	0	8775
450.236	6.58	HP	2.17399	0.00142345	1.04416	Hehua	17790.6	8183.4	C26H32O4N3	13	Unknown_Structure	N.A.		1424	2101	1694	1374	1040	0	1054	0	8687
319.085	5.02	HN	6.60556	0.00158975	1.0414	Hehua	12252	1854.8	C17H11O3N4	14	Unknown_Structure	N.A.		0	0	1023	0	0	7601	0	0	8624
319.095	4.76	HN	4.94042	0.00022687	1.10895	Hehua	10630.8	2151.8	C15H15O6N2	9	Unknown_Structure	N.A.		0	0	1023	0	0	7601	0	0	8624
458.165	4.54	HP	13.0123	1.11135e-09	1.20968	Hehua	5290.8	406.6	C20H28O11N	8	Unknown_Structure	N.A.		0	3090	5429	0	0	0	0	0	8519
458.165	4.5	HP	13.1594	2.33259e-08	1.20416	Hehua	5184.8	394	C20H28O11N	8	Unknown_Structure	N.A.		0	3090	5429	0	0	0	0	0	8519
393.093	4.98	HN	5.82198	5.08924e-07	1.19177	Hehua	16273.6	2795.2	C17H17O9N2	10	Unknown_Structure	N.A.		0	0	757	0	2663	3397	1662	0	8479
300.156	10.44	HP	2.93283	2.48447e-05	1.15459	Hehua	49869.2	17003.8	C13H22O5N3	5	Unknown_Structure	N.A.		0	1131	5549	0	173	0	1535	0	8388
430.218	5.43	HN	2.28609	4.25338e-05	1.14592	Hehua	13109.8	5734.6	C24H32O6N	9	Unknown_Structure	N.A.		0	0	2829	0	0	2184	3373	0	8386
430.215	5.43	HN	2.37337	3.03571e-05	1.15106	Hehua	13048.8	5498	C24H32O6N	9	Unknown_Structure	N.A.		0	0	2829	0	0	2184	3373	0	8386
430.218	5.46	HN	2.24345	5.1227e-05	1.14244	Hehua	12984.2	5787.6	C20H28O4N7	10	Unknown_Structure	N.A.		0	0	2829	0	0	2184	3373	0	8386
254.164	10.15	HP	2.55609	0.0031837	1.01135	Hehua	5459.8	2136	C16H20N3	9	5-(1-methylpiperidin-2-yl)-2-pyridin-3-ylpyridine	Alkaloids and Nitrogenous Derivatives	[M+H]+	0	0	8326	0	0	0	0	0	8326
254.167	10.15	HP	2.55524	0.00310632	1.01268	Hehua	5458	2136	C16H20N3	9	5-(1-methylpiperidin-2-yl)-2-pyridin-3-ylpyridine	Alkaloids and Nitrogenous Derivatives	[M+H]+	0	0	8326	0	0	0	0	0	8326
307.09	5.03	HN	2.14985	0.000277616	1.10304	Hehua	41615.6	19357.4	C14H15O6N2	8	Unknown_Structure	N.A.		0	0	3957	0	0	2223	2100	0	8280
433.209	6.73	RN	3.16338	5.45083e-07	1.19256	Hehua	46217.6	14610.2	C26H29O4N2	13	Unknown_Structure	N.A.		0	0	3041	0	0	3443	1751	0	8235
433.203	6.73	RN	2.45215	7.56778e-05	1.13627	Hehua	42872	17483.4	C22H29O7N2	9	Unknown_Structure	N.A.		0	0	3041	0	0	3443	1751	0	8235
352.075	5.43	HN	2.16817	0.000700087	1.07317	Hehua	3806	1755.4	C14H14O8N3	9	Unknown_Structure	N.A.		0	0	2598	0	0	2696	2799	0	8093
352.096	5.23	HN	2.84654	0.000700353	1.07407	Hehua	3476.2	1221.2	C18H14O5N3	13	Unknown_Structure	N.A.		0	0	2598	0	0	2696	2799	0	8093
257.212	13.05	RP	3.79125	0.000790014	1.07025	Hehua	26487.2	6986.4	Unknown_Formula	0	Unknown_Structure	N.A.		0	0	6579	0	0	0	1469	0	8048
257.208	13.47	RP	2.79161	0.00233205	1.02286	Hehua	26135.6	9362.2	Unknown_Formula	0	Unknown_Structure	N.A.		0	0	6579	0	0	0	1469	0	8048
257.216	13.45	RP	2.82196	0.00296437	1.01053	Hehua	25759.4	9128.2	Unknown_Formula	0	Unknown_Structure	N.A.		0	0	6579	0	0	0	1469	0	8048
257.216	13.05	RP	3.03851	0.00263703	1.01673	Hehua	25724	8466	Unknown_Formula	0	Unknown_Structure	N.A.		0	0	6579	0	0	0	1469	0	8048
262.091	5.23	HP	7.16208	1.02713e-05	1.16859	Hehua	1979.6	276.4	C10H16O7N	4	Unknown_Structure	N.A.		463	1687	2464	855	1286	300	557	266	7878
345.213	4.81	HP	3.02627	0.000100109	1.12918	Hehua	10552.6	3487	C15H29O5N4	4	Unknown_Structure	N.A.		0	550	6671	0	277	0	373	0	7871
345.21	4.89	HP	3.22529	5.47595e-05	1.14108	Hehua	10219	3168.4	C15H29O5N4	4	Unknown_Structure	N.A.		0	550	6671	0	277	0	373	0	7871
798.511	7.46	HP	6.21659	0.000539726	1.08702	Hehua	3432.8	552.2	C46H72O10N	12	Unknown_Structure	N.A.		2098	2634	1278	1322	444	0	0	0	7776
798.503	7.32	HP	6.27577	0.00333562	1.00387	Hehua	2922	465.6	C42H72O13N	8	Unknown_Structure	N.A.		2098	2634	1278	1322	444	0	0	0	7776
493.223	7.12	HP	2.08042	0.000130785	1.12314	Hehua	14879.6	7152.2	C24H33O9N2	10	Unknown_Structure	N.A.		0	566	7097	0	0	0	0	0	7663
309.145	5.23	HN	44692001	4.09982e-07	1.19301	Hehua	4469.2	0	C15H21O5N2	6	Unknown_Structure	N.A.		0	0	2631	627	1434	0	2815	0	7507
208.095	8.19	RP	5.96834	3.83617e-05	1.14717	Hehua	1809.6	303.2	C9H15O3NNa	3	Unknown_Structure	N.A.		0	0	1610	0	0	4087	1773	0	7470
227.165	6.74	RP	4.4452	5.41109e-08	1.20167	Hehua	6440.2	1448.8	C13H23O3	3	Unknown_Structure	N.A.		0	0	7465	0	0	0	0	0	7465
227.163	6.72	RP	5.47734	7.27837e-07	1.18995	Hehua	6357	1160.6	Unknown_Formula	0	Unknown_Structure	N.A.		0	0	7465	0	0	0	0	0	7465
465.218	5.66	HP	5.41151	0.00165566	1.046	Hehua	20015	3698.6	C25H29O5N4	14	Unknown_Structure	N.A.		1787	0	2197	0	1929	0	1537	0	7450
553.254	6.32	HP	4.58243	0.00153539	1.04067	Hehua	3046.4	664.8	C30H37O8N2	14	Unknown_Structure	N.A.		416	1504	2830	548	813	0	1315	0	7426
553.253	6.36	HP	4.75776	0.00126389	1.04929	Hehua	3036.4	638.2	C30H37O8N2	14	Unknown_Structure	N.A.		416	1504	2830	548	813	0	1315	0	7426
402.257	6.44	HP	2.59555	0.000104646	1.12789	Hehua	11914.6	4590.4	C19H36O6N3	4	Unknown_Structure	N.A.		0	21	5787	0	0	0	1599	0	7407
332.132	4.22	HN	6.97791	0.00113542	1.05431	Hehua	2147.8	307.8	C14H22O8N	4	Unknown_Structure	N.A.		0	0	3995	0	0	2019	1386	0	7400
348.214	6.6	HP	2.74655	0.000499139	1.08524	Hehua	9544.8	3475.2	C18H31O4NNa	4	Unknown_Structure	N.A.		209	837	4902	0	347	0	953	0	7248
474.175	7.2	HN	2.43442	0.0025747	1.01545	Hehua	6845.6	2812	C24H28O9N	11	Unknown_Structure	N.A.		0	0	1190	0	0	3171	2560	0	6921
474.175	7.23	HN	2.43442	0.0025747	1.01545	Hehua	6845.6	2812	C24H28O9N	11	Unknown_Structure	N.A.		0	0	1190	0	0	3171	2560	0	6921
474.172	6.9	HN	2.51685	0.000488006	1.08542	Hehua	6723	2671.2	C24H28O9N	11	Unknown_Structure	N.A.		0	0	1190	0	0	3171	2560	0	6921
355.139	5.16	HN	12.1193	0.000635631	1.0765	Hehua	1604.6	132.4	C18H19O4N4	11	Unknown_Structure	N.A.		0	0	910	0	0	4688	1294	0	6892
252.085	7.88	RP	2.52895	1.42427e-06	1.18578	Hehua	18188.2	7192	C12H14O5N	7	Unknown_Structure	N.A.		0	0	4127	0	0	2045	669	0	6841
399.208	5.45	HN	3.93927	0.000831075	1.06656	Hehua	999	253.6	C21H27O4N4	10	Unknown_Structure	N.A.		0	0	411	0	0	2566	3831	0	6808
306.18	7.12	HP	4.05024	0.000499417	1.08908	Hehua	3224.8	796.2	C16H24O3N3	7	Unknown_Structure	N.A.		1571	1012	1536	10	496	0	2122	0	6747
269.141	4.22	HN	2.28478	3.28085e-05	1.15016	Hehua	34877.6	15265.2	C14H21O5	4	Unknown_Structure	N.A.		0	0	1524	0	0	5167	0	0	6691
269.146	4.18	HN	2.26278	4.2246e-05	1.14602	Hehua	34681.6	15327	C13H21O4N2	4	Unknown_Structure	N.A.		0	0	1524	0	0	5167	0	0	6691
348.216	6.58	HP	3.27162	0.000436743	1.08984	Hehua	9722.6	2971.8	C20H30O4N	7	Unknown_Structure	N.A.		70	698	4763	0	208	0	814	0	6553
167.087	4.57	RP	5.94667	6.43823e-07	1.19283	Hehua	8029.2	1350.2	C13H11	9	Unknown_Structure	N.A.		0	0	134	0	0	6339	23	0	6496
307.211	7.07	HP	2.17597	9.29829e-05	1.13539	Hehua	14344	6592	C16H27O2N4	6	Unknown_Structure	N.A.		161	187	5464	0	0	0	595	0	6407
373.17	4.91	HN	6.8974	5.92995e-05	1.142	Hehua	1963	284.6	C20H25O5N2	9	Unknown_Structure	N.A.		0	0	3144	0	0	3021	0	0	6165
189.931	19.88	HN	3.24367	5.69277e-06	1.17296	Hehua	14850.8	4578.4	Unknown_Formula	0	Unknown_Structure	N.A.		0	0	0	0	0	1259	1363	3539	6161
281.211	13.32	RP	3.61697	0.00317699	1.00514	Hehua	4817.8	1332	Unknown_Formula	0	Unknown_Structure	N.A.		0	0	4134	0	0	0	2016	0	6150
192.062	5.55	RP	4.14508	4.56365e-07	1.19245	Hehua	6594	1590.8	C5H10O5N3	3	Unknown_Structure	N.A.		0	0	1561	0	0	2323	2099	0	5983
288.242	11.14	RP	2.50962	0.000194657	1.11264	Hehua	3076.8	1226	Unknown_Formula	0	Unknown_Structure	N.A.		1178	0	683	0	0	1588	1342	1171	5962
288.237	11.15	RP	2.3046	0.00198712	1.02974	Hehua	2956.8	1283	Unknown_Formula	0	Unknown_Structure	N.A.		1178	0	683	0	0	1588	1342	1171	5962
252.085	7.26	RP	2.54461	7.13519e-06	1.17306	Hehua	35747.2	14048.2	C12H14O5N	7	Unknown_Structure	N.A.		0	0	3445	0	0	2002	482	0	5929
268.19	9.32	HP	3.61109	3.78994e-06	1.17695	Hehua	8949	2478.2	C15H26O3N	4	Unknown_Structure	N.A.		0	0	4000	0	0	0	1874	0	5874
194.046	4.28	HN	15.1069	0.00131017	1.05458	Hehua	17237	1141	C9H8O4N	6	Unknown_Structure	N.A.		0	0	3771	0	0	2040	0	0	5811
282.094	6.28	HP	7.48383	8.26454e-05	1.13304	Hehua	30505.6	4076.2	C8H16O8N3	3	Unknown_Structure	N.A.		0	525	3463	0	482	0	1303	0	5773
372.106	7.58	HN	3.46274	0.00224405	1.03144	Hehua	6384.6	1843.8	C19H18O7N	11	Unknown_Structure	N.A.		0	0	2426	0	0	2569	708	0	5703
523.238	5.9	HP	5.91498	0.00268675	1.01385	Hehua	1168.8	197.6	C30H35O8	14	Unknown_Structure	N.A.		0	0	4860	0	0	0	841	0	5701
500.361	6.79	HP	3.31928	0.00140674	1.04492	Hehua	1480.4	446	C27H50O7N	4	Unknown_Structure	N.A.		1782	785	486	1352	363	0	888	0	5656
336.198	6.82	HP	3.58031	0.000332289	1.09948	Hehua	6459.6	1804.2	C22H26O2N	11	Unknown_Structure	N.A.		98	712	4519	0	0	0	92	0	5421
471.247	7.41	HP	2.41907	0.000795415	1.07175	Hehua	37025.8	15305.8	C20H39O12	2	(2S,3R,4S,5S,6R)-2-[(2R,3R,4S,5S,6R)-4,5-dihydroxy-6-(hydroxymethyl)-2-(3-hydroxy-6-methylheptoxy)oxan-3-yl]oxy-6-(hydroxymethyl)oxane-3,4,5-triol	Carbohydrates and Glycosidic Conjugates	[M+H]+	0	328	5059	0	0	0	0	0	5387
447.18	6.95	HP	2.69717	0.000374326	1.0975	Hehua	5789.2	2146.4	C22H27O8N2	11	Unknown_Structure	N.A.		530	768	2845	0	359	0	861	0	5363
447.177	6.64	HP	5.53802	0.00227119	1.02491	Hehua	8259.4	1491.4	C21H28O5N4P	11	Unknown_Structure	N.A.		530	768	2845	0	339	0	568	0	5050
293.124	7.18	HN	2.17011	0.00124806	1.05008	Hehua	32553	15000.6	C19H17O3	11	1,6,6-trimethyl-8,9-dihydro-7H-naphtho[1,2-g][1]benzofuran-10,11-dione	Terpenoids and Steroids	[M-H]-	0	0	1102	0	0	2153	1754	0	5009
367.12	5.35	HN	2.28288	0.00237426	1.01956	Hehua	12000.2	5256.6	C16H19O8N2	8	Unknown_Structure	N.A.		0	0	4848	0	0	0	0	0	4848
560.305	7.39	HP	2.03177	0.000911214	1.06398	Hehua	27948.6	13755.8	C27H46O11N	6	Unknown_Structure	N.A.		215	1328	1620	195	392	0	795	298	4843
283.156	5.23	HN	2.47578	1.88124e-06	1.18321	Hehua	10363.6	4186	C11H19O3N6	5	Unknown_Structure	N.A.		0	0	2130	0	0	2324	338	0	4792
463.217	9.16	HN	2.59353	0.000286999	1.10348	Hehua	46741.2	18022.2	C28H31O6	13	Unknown_Structure	N.A.		0	0	767	0	0	2470	1547	0	4784
463.213	9.18	HN	2.43402	9.56922e-05	1.13117	Hehua	44864.8	18432.4	C28H31O6	13	Unknown_Structure	N.A.		0	0	767	0	0	2470	1547	0	4784
263.101	5.89	RP	2.82447	8.65188e-06	1.16844	Hehua	3250.4	1150.8	C8H15O6N4	4	Unknown_Structure	N.A.		0	0	982	0	0	2040	1727	0	4749
371.133	6.4	HN	6.73445	0.00011359	1.12691	Hehua	71303	10587.8	C17H23O9	6	(2R,3S,4S,5R,6S)-2-(hydroxymethyl)-6-[4-[(E)-3-hydroxyprop-1-enyl]-2,6-dimethoxyphenoxy]oxane-3,4,5-triol	Carbohydrates and Glycosidic Conjugates	[M-H]-	0	857	1667	0	0	998	1206	0	4728
371.146	6.21	HN	4.93288	0.00170842	1.04705	Hehua	71080.8	14409.6	C21H23O6	10	4-[(3,4-dimethoxyphenyl)methyl]-3-[(4-hydroxy-3-methoxyphenyl)methyl]oxolan-2-one	Phenols, Phenylpropanoids, and Lignans	[M-H]-	0	857	1667	0	0	998	1206	0	4728
371.135	6.37	HN	6.43912	1.71824e-06	1.18371	Hehua	64077	9951.2	C17H23O9	6	Unknown_Structure	N.A.		0	857	1667	0	0	998	1206	0	4728
371.138	6.55	HN	5.45434	0.000717531	1.07465	Hehua	54046	9908.8	C23H19O3N2	15	Unknown_Structure	N.A.		0	857	1667	0	0	998	1206	0	4728
335.208	6.88	HP	2.38345	2.08084e-06	1.18218	Hehua	32831.6	13774.8	C17H27O3N4	7	Unknown_Structure	N.A.		0	336	3744	0	162	0	450	0	4692
312.123	8.47	RP	2.83801	6.03804e-06	1.17228	Hehua	3640.6	1282.8	C18H18O4N	11	Unknown_Structure	N.A.		0	0	3925	0	0	758	0	0	4683
386.15	7.28	HN	2.03337	0.000116867	1.12694	Hehua	2339.6	1150.6	C18H20O5N5	11	Unknown_Structure	N.A.		0	0	2032	0	0	2017	617	0	4666
386.147	7.32	HN	2.26776	7.07254e-05	1.1371	Hehua	2330.8	1027.8	C18H20O5N5	11	Unknown_Structure	N.A.		0	0	2032	0	0	2017	617	0	4666
547.212	6.61	HP	5.1859	0.000963369	1.06053	Hehua	2192.6	422.8	C30H31O8N2	17	Unknown_Structure	N.A.		0	274	4370	0	0	0	0	0	4644
150.076	3.31	RP	4.76146	0.00207315	1.02959	Hehua	1848.4	388.2	C5H12O4N	1	Unknown_Structure	N.A.		0	0	4566	0	0	0	0	0	4566
150.077	3.24	RP	4.69036	0.0025889	1.01836	Hehua	1820.8	388.2	C5H12O4N	1	Unknown_Structure	N.A.		0	0	4566	0	0	0	0	0	4566
464.262	5.88	HN	4.78111	0.000121496	1.12507	Hehua	15931.6	3332.2	C25H38O7N	7	Unknown_Structure	N.A.		0	0	1581	0	0	1807	1141	0	4529
452.304	5.61	HP	8.35094	0.00190892	1.03746	Hehua	885.2	106	C25H42O6N	7	[(2R)-2-[(E,2S,4R)-4,6-dimethyloct-6-en-2-yl]-6-oxo-2,3-dihydropyran-3-yl] (2E,4E,6S)-8-hydroxy-6-(hydroxymethyl)-4-methylocta-2,4-dienoate	Terpenoids and Steroids	[M+NH4]	514	909	3089	0	0	0	0	0	4512
261.028	4.91	HN	2.52962	5.56939e-05	1.14046	Hehua	22241.4	8792.4	C9H9O9	5	Unknown_Structure	N.A.		0	0	0	0	0	486	4009	0	4495
351.135	7.27	HN	2.88085	0.00188453	1.03324	Hehua	19840.4	6887	C20H19O4N2	12	Unknown_Structure	N.A.		0	0	924	0	0	2702	815	0	4441
189.932	9.14	HN	3.70394	0.00338952	1.00248	Hehua	695.6	187.8	Unknown_Formula	0	Unknown_Structure	N.A.		3249	0	1146	0	0	0	0	0	4395
444.263	9.41	HP	3.77286	0.000300935	1.10055	Hehua	2674.2	708.8	C22H38O8N	5	Unknown_Structure	N.A.		1806	0	2391	0	130	0	20	0	4347
382.195	9.25	HP	2.3483	0.0011657	1.05279	Hehua	4769.4	2031	C13H28O8N5	3	Unknown_Structure	N.A.		216	0	2634	266	216	0	920	0	4252
194.046	5.35	HN	3.22627	2.04243e-07	1.1964	Hehua	33076.4	10252.2	C9H8O4N	6	Unknown_Structure	N.A.		0	0	1643	0	0	1058	1479	0	4180
194.044	5.35	HN	3.16597	2.88549e-07	1.19477	Hehua	32565.2	10286	C9H8O4N	6	2-[(2-hydroxybenzoyl)amino]acetic acid	Amino Acids, Peptides, and Analogues	[M-H]-	0	0	1643	0	0	1058	1479	0	4180
467.13	5.31	HN	2.16174	1.84559e-05	1.15851	Hehua	9198.2	4255	C17H27O11N2S	5	5-[[1-carboxy-2-[(E)-prop-1-enyl]sulfinylethyl]amino]-5-oxo-2-[(2,3,4,5-tetrahydroxyoxan-2-yl)methylamino]pentanoic acid	Amino Acids, Peptides, and Analogues	[M-H]-	0	0	1344	0	0	1224	1526	0	4094
371.135	5.01	HN	2.16196	0.00262879	1.01814	Hehua	1377.6	637.2	C17H23O9	6	(2R,3S,4S,5R,6S)-2-(hydroxymethyl)-6-[4-[(E)-3-hydroxyprop-1-enyl]-2,6-dimethoxyphenoxy]oxane-3,4,5-triol	Carbohydrates and Glycosidic Conjugates	[M-H]-	0	0	1023	0	0	1261	1678	0	3962
371.134	5.03	HN	2.10634	0.000995925	1.06129	Hehua	1343	637.6	C17H23O9	6	(2R,3S,4S,5R,6S)-2-(hydroxymethyl)-6-[4-[(E)-3-hydroxyprop-1-enyl]-2,6-dimethoxyphenoxy]oxane-3,4,5-triol	Carbohydrates and Glycosidic Conjugates	[M-H]-	0	0	1023	0	0	1261	1678	0	3962
549.231	6.33	HN	5.09569	7.21101e-07	1.19023	Hehua	18159	3563.6	C28H37O11	10	Unknown_Structure	N.A.		0	0	2044	0	0	568	1349	0	3961
129.042	5.03	HN	2.44058	0.000168695	1.11648	Hehua	136412	55893.2	C3H5O2N4	3	Unknown_Structure	N.A.		0	0	0	0	0	1983	1899	0	3882
129.046	5.03	HN	2.45723	0.000162181	1.1175	Hehua	135446	55121.4	C5H6ON2F	3	Unknown_Structure	N.A.		0	0	0	0	0	1983	1899	0	3882
165.053	3.5	RP	11530001	9.8155e-06	1.16905	Hehua	1153	0	C7H10O3Na	3	Unknown_Structure	N.A.		0	0	2838	0	0	0	1042	0	3880
284.099	10.05	HP	3.79757	0.000227206	1.11586	Hehua	43781.4	11528.8	C10H14O5N5	7	Guanosine	Alkaloids and Nitrogenous Derivatives	[M+H]	0	1	3235	0	160	0	470	0	3866
284.106	10.06	HP	3.57656	0.000343059	1.10509	Hehua	42335	11836.8	C15H14O3N3	11	Unknown_Structure	N.A.		0	1	3235	0	160	0	470	0	3866
284.094	10.05	HP	3.87916	0.000207826	1.11823	Hehua	41708	10751.8	C16H14O4N	11	GUANOSINE	Alkaloids and Nitrogenous Derivatives	N.A.	0	1	3235	0	160	0	470	0	3866
288.085	4.4	HN	3.20392	0.000273287	1.10412	Hehua	3918.4	1223	C10H14O7N3	5	Unknown_Structure	N.A.		0	0	2901	0	0	944	0	0	3845
484.323	4.8	HP	2.22329	0.00198027	1.0318	Hehua	11502.4	5173.6	C26H46O7N	5	Unknown_Structure	N.A.		0	1099	1769	0	503	0	437	0	3808
484.325	4.84	HP	2.09764	0.00249677	1.02145	Hehua	11321.4	5397.2	C26H46O7N	5	Unknown_Structure	N.A.		0	1099	1769	0	503	0	437	0	3808
484.325	4.82	HP	2.05961	0.00298316	1.01274	Hehua	11194.8	5435.4	C26H46O7N	5	Unknown_Structure	N.A.		0	1099	1769	0	503	0	437	0	3808
218.162	9.71	HP	3.11281	0.000227188	1.1131	Hehua	529.8	170.2	C8H20O2N5	2	Unknown_Structure	N.A.		0	0	3743	0	0	0	0	0	3743
387.196	9.1	HP	2.77863	0.00037907	1.09558	Hehua	2538	913.4	C18H31O5N2S	5	Unknown_Structure	N.A.		285	0	3444	0	0	0	0	0	3729
374.288	2.38	HP	4.51237	0.00319404	1.00909	Hehua	2881.6	638.6	C20H40O5N	3	Lagochilin	Terpenoids and Steroids	[M+NH4]	219	1334	1200	0	482	0	432	0	3667
575.271	7.23	HN	2.51253	2.16361e-06	1.18188	Hehua	21088.2	8393.2	C27H43O13	6	NCGC00380707-01_C26H42O11_(5xi,6alpha,7alpha,9xi,16xi)-16-(beta-D-Glucopyranosyloxy)-6,7,17-trihydroxykauran-19-oic acid	Terpenoids and Steroids	[M+HCOO-]	0	0	849	0	0	1680	1099	0	3628
575.278	7.23	HN	2.47037	1.62835e-05	1.16027	Hehua	19817.8	8022.2	C27H43O13	6	NCGC00380707-01_C26H42O11_(5xi,6alpha,7alpha,9xi,16xi)-16-(beta-D-Glucopyranosyloxy)-6,7,17-trihydroxykauran-19-oic acid	Terpenoids and Steroids	[M+HCOO-]	0	0	849	0	0	1680	1099	0	3628
575.268	6.94	HN	2.79499	4.47137e-06	1.17547	Hehua	19762.8	7070.8	C27H43O13	6	NCGC00380707-01_C26H42O11_(5xi,6alpha,7alpha,9xi,16xi)-16-(beta-D-Glucopyranosyloxy)-6,7,17-trihydroxykauran-19-oic acid	Terpenoids and Steroids	[M+HCOO-]	0	0	849	0	0	1680	1099	0	3628
575.264	7.24	HN	3.63103	1.52041e-05	1.16176	Hehua	19406.4	5344.6	C27H43O13	6	NCGC00380707-01_C26H42O11_(5xi,6alpha,7alpha,9xi,16xi)-16-(beta-D-Glucopyranosyloxy)-6,7,17-trihydroxykauran-19-oic acid	Terpenoids and Steroids	[M+HCOO-]	0	0	849	0	0	1680	1099	0	3628
551.229	5.42	HP	3.66292	0.00131702	1.04949	Hehua	2084.2	569	C26H35O11N2	11	Unknown_Structure	N.A.		901	561	1547	0	257	0	304	0	3570
181.017	4.4	HN	5.57645	5.68972e-07	1.19145	Hehua	15638.6	2804.4	C8H5O5	6	Unknown_Structure	N.A.		0	0	1349	0	219	341	1604	0	3513
214.107	10.23	HP	2.14407	0.000177432	1.11512	Hehua	1056.6	492.8	C10H16O4N	4	(2S,3S,4S)-3-(carboxymethyl)-4-prop-1-en-2-ylpyrrolidine-2-carboxylic acid	Amino Acids, Peptides, and Analogues	[M+H]+	0	0	2509	0	0	0	998	0	3507
214.105	10.22	HP	2.16441	0.000196539	1.11239	Hehua	1055.8	487.8	C5H16O6N3	0	Unknown_Structure	N.A.		0	0	2509	0	0	0	998	0	3507
492.245	6.43	HP	89.3319	4.98044e-07	1.19234	Hehua	20671.4	231.4	C22H38O11N	5	Unknown_Structure	N.A.		0	0	2019	0	0	0	1379	0	3398
492.241	6.44	HP	25.7033	1.92718e-06	1.18323	Hehua	19472.8	757.6	C29H34O6N	14	Unknown_Structure	N.A.		0	0	2019	0	0	0	1379	0	3398
265.094	8.53	RP	2.92968	0.00145412	1.04721	Hehua	4874.4	1663.8	C9H18O5N2P	3	Unknown_Structure	N.A.		0	0	3323	0	0	0	0	0	3323
551.23	6.33	HP	3.4349	9.36573e-06	1.16765	Hehua	14251.4	4149	C26H35O11N2	11	Unknown_Structure	N.A.		0	729	1674	0	387	0	531	0	3321
145.942	19.88	HN	2.1034	0.00141302	1.04437	Hehua	26359.4	12531.8	Unknown_Formula	0	Unknown_Structure	N.A.		3300	0	0	0	0	0	0	0	3300
657.247	6.28	HP	2.35991	0.00090443	1.06435	Hehua	3670.6	1555.4	C36H37O10N2	20	Unknown_Structure	N.A.		781	757	598	280	464	0	243	168	3291
207.111	5.59	RP	6.37786	4.84308e-06	1.17494	Hehua	9091	1425.4	C11H15O2N2	6	Unknown_Structure	N.A.		0	0	2151	0	0	195	900	0	3246
593.229	6.99	HP	7.14926	0.00246967	1.01785	Hehua	1944.6	272	C28H37O12N2	12	Unknown_Structure	N.A.		0	618	2145	367	0	0	83	0	3213
361.14	5.91	HP	2.56598	5.45994e-05	1.14337	Hehua	21585	8412	C18H21O6N2	10	Unknown_Structure	N.A.		0	1676	1509	0	0	0	0	0	3185
149.056	4.59	RP	15684001	9.58301e-05	1.13229	Hehua	1568.4	0	Unknown_Formula	0	Unknown_Structure	N.A.		0	0	43	0	0	970	2122	0	3135
658.246	6.54	HP	2.5416	0.000180827	1.11828	Hehua	1356.2	533.6	C33H40O13N	15	Unknown_Structure	N.A.		202	627	1903	0	146	0	178	0	3056
288.153	5.12	HN	3.31163	6.67782e-05	1.13734	Hehua	4739.6	1431.2	C12H22O5N3	3	Unknown_Structure	N.A.		0	0	1053	0	633	0	1360	0	3046
548.264	7.49	HP	5.30817	7.36434e-07	1.19046	Hehua	6004.6	1131.2	C27H38O9N3	11	Unknown_Structure	N.A.		11	789	1695	0	0	0	522	0	3017
245.096	5.35	HN	3.28837	4.29095e-10	1.21073	Hehua	188949	57459.8	C13H13O3N2	8	N-ACETYLTRYPTOPHAN	Amino Acids, Peptides, and Analogues	[M-H]	0	0	1909	0	0	1104	0	0	3013
608.201	7.25	HN	2.99562	0.00278589	1.01339	Hehua	2870.4	958.2	C28H34O14N	12	Unknown_Structure	N.A.		0	0	1331	0	0	673	1009	0	3013
608.201	7.23	HN	2.99562	0.00278589	1.01339	Hehua	2870.4	958.2	C28H34O14N	12	Unknown_Structure	N.A.		0	0	1331	0	0	673	1009	0	3013
501.255	5.16	HN	3.83775	3.63221e-07	1.19395	Hehua	15053.2	3922.4	C28H37O8	10	Unknown_Structure	N.A.		0	0	872	0	0	2123	0	0	2995
501.256	5.09	HN	3.04718	1.22606e-06	1.18662	Hehua	14672.8	4815.2	C27H37O7N2	10	Unknown_Structure	N.A.		0	0	872	0	0	2123	0	0	2995
501.253	5.08	HN	2.72711	2.90259e-05	1.15553	Hehua	14082.8	5164	C23H37O10N2	6	Unknown_Structure	N.A.		0	0	872	0	0	2123	0	0	2995
640.254	7.52	HP	6.81184	1.88274e-07	1.19793	Hehua	3084.4	452.8	C30H42O14N	11	Unknown_Structure	N.A.		4	860	1247	225	102	0	528	0	2966
134.044	7.26	RP	4.25676	5.35293e-05	1.14342	Hehua	2142	503.2	C4H8O4N	2	Unknown_Structure	N.A.		0	0	2940	0	0	0	0	0	2940
640.245	7.14	HP	4.39139	2.06267e-05	1.16006	Hehua	2304.6	524.8	C33H38O12N	16	Unknown_Structure	N.A.		194	793	1180	173	125	0	461	0	2926
322.198	7.45	HP	2.68481	0.00210593	1.03335	Hehua	1756.4	654.2	C16H29O4NNa	3	Unknown_Structure	N.A.		0	0	2925	0	0	0	0	0	2925
401.182	4.26	HN	3.3388	0.000482868	1.08782	Hehua	5619.2	1683	C20H25O5N4	10	Unknown_Structure	N.A.		0	0	73	0	0	2385	463	0	2921
652.416	8.09	RP	2.28605	7.39699e-05	1.1349	Hehua	1918	839	C37H59O7NNa	9	Unknown_Structure	N.A.		1006	0	0	0	0	703	600	573	2882
265.156	8.9	HP	2.64583	0.00118498	1.05616	Hehua	3893.6	1471.6	C14H21O3N2	6	Unknown_Structure	N.A.		0	0	2091	0	0	0	748	0	2839
321.108	8.35	RP	3.16516	2.3678e-06	1.18232	Hehua	4469.2	1412	C15H17O6N2	9	Unknown_Structure	N.A.		1017	940	0	484	0	0	0	383	2824
208.15	8.55	HP	4.60874	0.00235496	1.02011	Hehua	2975.4	645.6	C8H22ON3S	0	Unknown_Structure	N.A.		0	0	2806	0	0	0	0	0	2806
536.235	6.99	HP	10.8254	2.0699e-05	1.15704	Hehua	11877.6	1097.2	C29H34O7N3	15	Unknown_Structure	N.A.		0	0	1903	0	186	0	711	0	2800
536.238	6.98	HP	12.3648	8.84731e-06	1.16842	Hehua	11855.4	958.8	C29H34O7N3	15	Unknown_Structure	N.A.		0	0	1903	0	186	0	711	0	2800
536.244	6.96	HP	25.4527	0.000266782	1.10402	Hehua	8939	351.2	C29H34O7N3	15	Unknown_Structure	N.A.		0	0	1903	0	186	0	711	0	2800
565.251	7.42	HP	2.47296	0.0032016	1.00356	Hehua	5588.4	2259.8	C31H37O8N2	15	Unknown_Structure	N.A.		0	0	2293	0	0	0	465	0	2758
129.057	4.97	HN	2.49703	1.5241e-05	1.16157	Hehua	47262.2	18927.4	Unknown_Formula	0	Unknown_Structure	N.A.		0	0	0	0	0	2206	546	0	2752
144.047	9.13	RN	2.22141	4.0656e-07	1.19323	Hehua	10151.4	4569.8	C9H6ON	7	1H-indole-3-carbaldehyde	Alkaloids and Nitrogenous Derivatives	[M-H]-	0	0	0	0	0	2742	0	0	2742
414.249	8.18	HP	3.37785	0.00186514	1.03156	Hehua	8760.8	2593.6	C21H36O7N	5	Unknown_Structure	N.A.		0	0	2520	0	0	0	216	0	2736
155.083	4.01	RP	4.00163	0.000411116	1.09304	Hehua	1960	489.8	C7H11O2N2	4	Cyclo-prolylglycine	Amino Acids, Peptides, and Analogues	[M+H]	0	0	1042	0	0	692	1000	0	2734
640.242	7.06	HP	3.48538	0.000738702	1.07658	Hehua	1907.2	547.2	C33H38O12N	16	Unknown_Structure	N.A.		0	793	1180	173	125	0	461	0	2732
675.248	6.3	HP	2.37709	0.000906197	1.06925	Hehua	2220.2	934	C30H43O17	10	Unknown_Structure	N.A.		190	382	766	381	527	0	312	168	2726
475.219	5.23	HN	2.30117	8.62958e-06	1.16929	Hehua	28698.8	12471.4	C23H31O7N4	10	Unknown_Structure	N.A.		0	0	1099	0	0	761	816	0	2676
464.259	4.37	HN	8.63126	0.000115176	1.12594	Hehua	8337.8	966	C25H38O7N	7	Unknown_Structure	N.A.		0	671	266	0	674	197	863	0	2671
536.252	6.56	HP	9.65007	0.00115433	1.05338	Hehua	4031.8	417.8	C27H38O10N	10	Unknown_Structure	N.A.		0	549	1657	0	0	0	465	0	2671
212.096	6.89	RP	2.58462	7.10659e-05	1.13713	Hehua	8515.8	3294.8	Unknown_Formula	0	Unknown_Structure	N.A.		0	0	1573	0	0	0	1086	0	2659
212.092	6.89	RP	2.63377	7.13821e-05	1.13698	Hehua	8509.2	3230.8	C10H14O4N	5	Unknown_Structure	N.A.		0	0	1573	0	0	0	1086	0	2659
212.09	6.65	RP	2.60104	7.92926e-05	1.13491	Hehua	8325.4	3200.8	C11H12ONF2	6	Unknown_Structure	N.A.		0	0	1573	0	0	0	1086	0	2659
272.223	12.72	RP	2.97696	0.000515672	1.08675	Hehua	4547.6	1527.6	Unknown_Formula	0	Unknown_Structure	N.A.		0	0	2651	0	0	0	0	0	2651
668.285	7.49	HP	3.3582	0.00277873	1.01276	Hehua	864.4	257.4	C32H46O14N	11	Unknown_Structure	N.A.		0	355	2274	0	0	0	0	0	2629
137.066	7.45	HP	2.0384	0.000926382	1.06931	Hehua	13344.2	6546.4	C2H9O3N4	1	Unknown_Structure	N.A.		0	0	2599	0	0	0	0	0	2599
137.063	7.48	HP	2.10982	0.00117971	1.06006	Hehua	13194	6253.6	Unknown_Formula	0	Unknown_Structure	N.A.		0	0	2599	0	0	0	0	0	2599
417.186	5.31	HN	2.37442	0.00117914	1.05249	Hehua	19655	8277.8	C23H29O7	9	methyl 10-acetyloxy-5,9-dihydroxy-1,4a-dimethyl-4-oxo-7-propan-2-yl-3,9,10,10a-tetrahydro-2H-phenanthrene-1-carboxylate	Terpenoids and Steroids	[M-H]-	0	0	0	0	3	2089	473	0	2565
548.267	7.49	HP	4.0437	3.22934e-05	1.1513	Hehua	6236.2	1542.2	C25H42O12N	7	(2R,3R,6R,8R,9S,12S,13R,14R,15R,16R)-6,8,14,15-tetrahydroxy-2,6,13,16-tetramethyl-3-[(2R,3R,4S,5S,6R)-3,4,5-trihydroxy-6-(hydroxymethyl)oxan-2-yl]oxy-10-oxatetracyclo[7.6.1.02,7.012,16]hexadec-4-en-11-one	Carbohydrates and Glycosidic Conjugates	[M+NH4]+	0	0	1717	0	0	0	811	0	2528
345.115	5.7	HP	10.4278	0.000597958	1.08113	Hehua	10042	963	C22H17O4	15	Unknown_Structure	N.A.		583	1377	460	0	0	0	107	0	2527
218.104	4.83	HN	3.60919	3.23879e-07	1.19516	Hehua	25283.8	7005.4	C9H16O5N	2	Unknown_Structure	N.A.		0	0	1312	0	41	0	1168	0	2521
152.056	3.96	RP	6.07406	2.10503e-05	1.16094	Hehua	12252.6	2017.2	C5H6ON5	6	2-amino-1,7-dihydropurin-6-one	Alkaloids and Nitrogenous Derivatives	[M+H]+	0	0	0	0	0	0	2513	0	2513
223.13	8.6	RP	3.05298	0.00253327	1.01825	Hehua	2316.6	758.8	C11H20O3Na	2	Unknown_Structure	N.A.		0	0	2509	0	0	0	0	0	2509
499.196	7.53	HP	2.46112	0.00269798	1.01433	Hehua	2164.8	879.6	C22H31O11N2	9	Unknown_Structure	N.A.		0	209	1998	0	142	0	135	0	2484
449.151	4.68	HN	4.40108	1.28875e-06	1.18583	Hehua	8813.6	2002.6	C15H29O15	1	Unknown_Structure	N.A.		0	0	0	0	0	1110	1365	0	2475
372.188	9.45	HP	3.05378	0.000476427	1.08692	Hehua	14467.6	4737.6	C15H26O6N5	6	Unknown_Structure	N.A.		0	0	1512	0	0	0	898	0	2410
151.062	3.92	RP	6.36331	0.000101464	1.12984	Hehua	4329.6	680.4	C6H7ON4	6	Unknown_Structure	N.A.		0	0	162	0	0	1369	863	0	2394
326.087	5.35	HN	2.93244	9.71909e-05	1.12916	Hehua	1970.6	672	C13H16O5N3S	7	Unknown_Structure	N.A.		0	0	0	0	0	1887	461	0	2348
593.229	6.58	HP	1.8416e+07	0.000230229	1.10832	Hehua	1841.6	0	C28H37O12N2	12	Unknown_Structure	N.A.		0	618	1580	0	0	0	83	0	2281
193.159	8.12	RP	5.59182	0.000119801	1.12708	Hehua	3800.2	679.6	C13H21O	4	Unknown_Structure	N.A.		0	0	2264	0	0	0	0	0	2264
397.149	5.79	HP	3.69889	0.00131508	1.05319	Hehua	5609	1516.4	C19H25O9	8	Unknown_Structure	N.A.		0	0	2250	0	0	0	0	0	2250
479.19	5.79	HP	6.956	0.000147978	1.12125	Hehua	3256.8	468.2	C24H31O10	10	Unknown_Structure	N.A.		0	402	1836	0	0	0	0	0	2238
491.284	7.94	HP	2.38807	0.00252507	1.01659	Hehua	12936.2	5417	C25H39O6N4	9	Unknown_Structure	N.A.		0	179	1482	0	0	0	571	0	2232
227.161	6.12	HP	3.26223	2.16067e-05	1.15659	Hehua	25356	7772.6	C9H19ON6	4	Unknown_Structure	N.A.		0	665	1509	0	0	0	44	0	2218
193.096	4.61	RP	4.4012	2.54091e-05	1.15398	Hehua	17405	3954.6	C10H13O2N2	6	(3R,5S)-3-hydroxy-1-methyl-5-pyridin-3-ylpyrrolidin-2-one	Alkaloids and Nitrogenous Derivatives	[M+H]+	0	0	2165	0	0	0	0	0	2165
258.212	5.56	HP	5.41089	0.00171529	1.03684	Hehua	4390.4	811.4	Unknown_Formula	0	Unknown_Structure	N.A.		0	0	2067	69	0	0	0	0	2136
173.011	4.57	HN	2.28017	0.00223413	1.02725	Hehua	19161.6	8403.6	Unknown_Formula	0	Unknown_Structure	N.A.		0	0	400	0	0	1648	86	0	2134
228.094	9.3	HP	2.38351	0.000782147	1.06864	Hehua	5428.2	2277.4	C7H15O4N3Na	2	Unknown_Structure	N.A.		0	0	1543	0	587	0	0	0	2130
228.098	9.31	HP	2.08379	0.00218162	1.02393	Hehua	5391.6	2587.4	C9H14O4N3	5	Unknown_Structure	N.A.		0	0	1543	0	587	0	0	0	2130
228.098	9.32	HP	2.06378	0.00287114	1.00971	Hehua	5391	2612.2	C9H14O4N3	5	Unknown_Structure	N.A.		0	0	1543	0	587	0	0	0	2130
538.287	7.46	HP	5.42343	2.0915e-05	1.1573	Hehua	7231.6	1333.4	C30H40O6N3	13	Unknown_Structure	N.A.		0	535	1572	0	0	0	0	0	2107
538.284	7.49	HP	4.53854	6.61719e-05	1.13851	Hehua	7219	1590.6	C31H40O7N	13	Unknown_Structure	N.A.		0	535	1572	0	0	0	0	0	2107
653.403	4.21	HP	2.838e+06	4.62244e-05	1.14416	Hehua	283.8	0	C34H57O10N2	8	Unknown_Structure	N.A.		58	902	839	0	244	0	53	0	2096
181.103	6.5	RP	1.1508e+07	7.06439e-05	1.14147	Hehua	1150.8	0	C6H17O2N2S	0	Unknown_Structure	N.A.		0	0	2095	0	0	0	0	0	2095
306.207	7.1	HP	2.41211	5.66071e-07	1.19116	Hehua	78484.2	32537.6	C18H28O3N	6	(E)-N-[(4-hydroxy-3-methoxyphenyl)methyl]-8-methylnon-6-enamide	Lipids and Lipid-like Molecules	[M+H]+	0	0	2087	0	0	0	0	0	2087
655.287	6.65	HP	2.57035	0.00305138	1.01795	Hehua	1428.6	555.8	C34H43O11N2	15	Unknown_Structure	N.A.		0	1078	665	0	96	0	187	0	2026
455.196	9.31	HP	2.892	0.000369617	1.09455	Hehua	16051.2	5550.2	C23H27O6N4	13	Unknown_Structure	N.A.		0	0	1812	0	67	0	133	0	2012
337.129	5.19	HP	4.23036	0.000434579	1.08921	Hehua	7915	1871	C17H21O7	8	Unknown_Structure	N.A.		7	200	1388	0	0	0	416	0	2011
412.194	10.05	HP	2.74706	0.00170511	1.03628	Hehua	11490.4	4182.8	C24H27O4NF	12	(E,3S,5R)-7-[3-(4-fluorophenyl)-1-propan-2-ylindol-2-yl]-3,5-dihydroxyhept-6-enoic acid	Exogenous / Synthetic Compounds & Contaminants	[M+H]+	0	0	1870	0	136	0	0	0	2006
396.201	9.1	HP	3.75855	0.000800698	1.07133	Hehua	4859.8	1293	C20H30O7N	7	Unknown_Structure	N.A.		0	0	1985	0	0	0	0	0	1985
221.127	6.03	RP	3.04182	1.14911e-06	1.18664	Hehua	6763.8	2223.6	C12H17O2N2	6	Unknown_Structure	N.A.		0	0	1377	0	0	594	0	0	1971
658.254	6.22	HP	4.03923	0.000126083	1.12707	Hehua	1297.4	321.2	C33H40O13N	15	Unknown_Structure	N.A.		0	183	1460	0	146	0	178	0	1967
233.16	7.12	RP	4.09246	0.000148962	1.11947	Hehua	2115.8	517	Unknown_Formula	0	Unknown_Structure	N.A.		0	0	1759	0	0	171	0	0	1930
531.196	7.03	HP	4.68179	8.30171e-05	1.13252	Hehua	2848.4	608.4	C26H31O10N2	13	Unknown_Structure	N.A.		0	490	650	0	377	0	371	0	1888
337.096	6.22	HN	2.07438	0.00116019	1.05809	Hehua	48803.2	23526.6	C16H17O8	8	Coumaroyl quinic acid (isomer of 758, 760)	Phenols, Phenylpropanoids, and Lignans	[M-H]	0	0	0	0	0	0	1884	0	1884
454.22	8.43	HP	2.408	0.000128494	1.12323	Hehua	5360.2	2226	C26H32O6N	12	Unknown_Structure	N.A.		0	0	106	0	0	0	1758	0	1864
454.212	8.4	HP	2.2497	0.000927546	1.06205	Hehua	5319.2	2364.4	C22H32O9N	8	Unknown_Structure	N.A.		0	0	106	0	0	0	1758	0	1864
506.277	7.52	HP	5.40826	2.31795e-05	1.15559	Hehua	3089.2	571.2	C27H40O8N	9	Unknown_Structure	N.A.		0	414	1320	0	0	0	125	0	1859
498.265	9.84	HP	9.35647	0.000421273	1.09118	Hehua	21974.6	2348.6	C27H36O6N3	12	Unknown_Structure	N.A.		309	0	891	275	371	0	0	0	1846
333.138	7.14	HP	2.17247	1.33318e-05	1.1638	Hehua	29386.2	13526.6	C19H22ON2K	10	(S)-[(2R,4S,5R)-5-ethenyl-1-azabicyclo[2.2.2]octan-2-yl]-quinolin-4-ylmethanol	Alkaloids and Nitrogenous Derivatives	[M+K]+	0	0	1842	0	0	0	0	0	1842
333.135	6.93	HP	2.22685	1.68898e-05	1.161	Hehua	29205.2	13115	C19H22ON2K	10	(R)-[(2S,4S,5R)-5-ethenyl-1-azabicyclo[2.2.2]octan-2-yl]-quinolin-4-ylmethanol	Alkaloids and Nitrogenous Derivatives	[M+K]+	0	0	1842	0	0	0	0	0	1842
479.145	5.56	HP	7.98505	8.73665e-06	1.16897	Hehua	1175.4	147.2	C25H23O8N2	16	Unknown_Structure	N.A.		230	355	1045	0	186	0	0	0	1816
189.075	5.76	RP	62.0915	0.000529139	1.08855	Hehua	3390.2	54.6	C8H13O5	3	Unknown_Structure	N.A.		0	0	0	0	0	0	1814	0	1814
562.255	7.46	HP	3.09472	5.43222e-05	1.14199	Hehua	4678.6	1511.8	C25H40O13N	7	Unknown_Structure	N.A.		0	0	1746	0	0	0	0	0	1746
562.251	7.45	HP	2.71826	0.0019281	1.03854	Hehua	4025.2	1480.8	C25H40O13N	7	Unknown_Structure	N.A.		0	0	1746	0	0	0	0	0	1746
678.329	7.38	HP	9.36467	2.10253e-06	1.18214	Hehua	2290.6	244.6	C38H48O10N	16	Unknown_Structure	N.A.		0	57	1269	0	0	0	419	0	1745
211.027	4.97	HN	2.48686	0.000183387	1.11435	Hehua	71941.8	28928.8	C9H7O6	6	Unknown_Structure	N.A.		0	0	0	0	0	0	1741	0	1741
211.027	5.08	HN	2.50431	0.000159434	1.11789	Hehua	71881.8	28703.2	C9H7O6	6	Unknown_Structure	N.A.		0	0	0	0	0	0	1741	0	1741
211.035	4.95	HN	2.4985	0.00012293	1.12439	Hehua	67258.6	26919.6	C8H7O5N2	6	Unknown_Structure	N.A.		0	0	0	0	0	0	1741	0	1741
316.224	4.7	HP	18.1072	1.35246e-08	1.20587	Hehua	14293.8	789.4	C15H30O4N3	3	Unknown_Structure	N.A.		758	358	483	13	60	0	24	0	1696
382.238	7.52	HP	2.96979	0.000269048	1.10415	Hehua	11185.4	3766.4	C24H32O3N	10	Unknown_Structure	N.A.		0	383	881	0	419	0	0	0	1683
257.209	10.29	RP	2.34331	1.35393e-05	1.16273	Hehua	34871.8	14881.4	C15H29O3	2	Unknown_Structure	N.A.		0	0	1680	0	0	0	0	0	1680
603.266	8.25	HN	2.42727	0.000124018	1.12399	Hehua	23249.4	9578.4	C28H43O14	7	Unknown_Structure	N.A.		0	0	674	0	0	960	0	0	1634
603.277	8.25	HN	2.31216	0.00145228	1.04347	Hehua	16080.6	6954.8	C32H43O11	11	Unknown_Structure	N.A.		0	0	674	0	0	960	0	0	1634
351.136	7.6	HP	2.07406	9.61161e-06	1.16718	Hehua	28681	13828.4	C20H19O4N2	13	Unknown_Structure	N.A.		148	0	1175	0	298	0	0	0	1621
285.172	5.64	HN	2.20635	0.000455541	1.0883	Hehua	7959.2	3607.4	C15H25O5	3	Unknown_Structure	N.A.		0	93	0	0	0	760	767	0	1620
482.274	9.18	HP	4.58477	0.000150023	1.12048	Hehua	220135	48014.4	C25H40O8N	7	Unknown_Structure	N.A.		612	0	0	343	367	297	0	0	1619
569.287	6.32	HP	4.63534	0.000594679	1.0793	Hehua	2969.4	640.6	C31H41O8N2	13	Unknown_Structure	N.A.		0	97	1508	0	0	0	0	0	1605
351.128	7.59	HP	2.00686	0.000193883	1.11527	Hehua	34232.6	17057.8	C15H19O6N4	9	Unknown_Structure	N.A.		138	0	1165	0	288	0	0	0	1591
597.24	4.74	HN	8.38817	1.52502e-05	1.16167	Hehua	4313.2	514.2	C29H42O11P	9	Unknown_Structure	N.A.		0	0	0	0	0	1582	0	0	1582
482.255	9.17	HP	3.83942	0.000199056	1.11242	Hehua	60375.6	15725.2	C28H36O6N	12	Unknown_Structure	N.A.		598	4	0	329	353	283	0	0	1567
333.201	9.21	HP	2.54199	0.00356708	1.00031	Hehua	4516.6	1776.8	C15H29O6N2	3	Unknown_Structure	N.A.		0	0	1557	0	0	0	0	0	1557
260.078	7.23	HN	2.82328	1.6048e-05	1.16287	Hehua	2265.4	802.4	C11H10O3N5	9	Unknown_Structure	N.A.		0	0	843	0	0	689	0	0	1532
278.987	11.1	HN	2.18136	0.0015235	1.04313	Hehua	23353.2	10705.8	C11H7O3N2S2	9	(4S)-2-(6-hydroxy-1,3-benzothiazol-2-yl)-4,5-dihydro-1,3-thiazole-4-carboxylic acid	Exogenous / Synthetic Compounds & Contaminants	[M-H]-	0	0	680	0	198	293	360	0	1531
278.98	11.03	HN	2.21792	0.00120938	1.05291	Hehua	23170.2	10446.8	C8H7O9S	5	Unknown_Structure	N.A.		0	0	680	0	198	293	360	0	1531
280.089	5.7	HN	7.30731	1.40595e-07	1.1992	Hehua	42443.8	5808.4	C12H14O5N3	7	Unknown_Structure	N.A.		0	0	549	0	0	971	0	0	1520
280.082	5.7	HN	7.04985	2.33829e-07	1.19706	Hehua	41749.2	5922	C13H14O6N	7	Unknown_Structure	N.A.		0	0	549	0	0	971	0	0	1520
280.075	5.7	HN	6.96916	4.4294e-07	1.19398	Hehua	38050.2	5459.8	C12H14O3N3S	7	Unknown_Structure	N.A.		0	0	549	0	0	971	0	0	1520
496.254	9.39	HP	4.67466	4.99897e-06	1.17469	Hehua	4092.2	875.4	C25H38O9N	8	Unknown_Structure	N.A.		0	0	954	0	0	0	564	0	1518
459.223	5.86	HP	47.8421	5.96454e-06	1.1728	Hehua	24839.6	519.2	C22H35O10	6	Unknown_Structure	N.A.		499	126	591	0	290	0	0	0	1506
459.226	5.84	HP	27.5452	2.90652e-05	1.15283	Hehua	24636.4	894.4	C23H31O6N4	11	Unknown_Structure	N.A.		499	126	591	0	290	0	0	0	1506
520.236	9.02	HP	3.5969	0.000100417	1.12875	Hehua	10754	2989.8	C21H39O12NNa	3	Unknown_Structure	N.A.		0	102	1392	0	0	0	0	0	1494
432.121	7.01	HN	2.4195	0.000112414	1.12664	Hehua	1767.2	730.4	C17H22O12N	7	4,7-dimethoxy-2-[3,4,5-trihydroxy-6-(hydroxymethyl)oxan-2-yl]oxy-1,4-benzoxazin-3-one	Carbohydrates and Glycosidic Conjugates	[M+HCOO]-	0	0	368	0	169	954	0	0	1491
690.275	7.39	HP	2.40043	0.00197085	1.02936	Hehua	11781.8	4908.2	C34H44O14N	14	Unknown_Structure	N.A.		97	82	914	0	120	0	267	0	1480
484.214	9.94	HP	2.08818	0.003229	1.0038	Hehua	4139.6	1982.4	C23H34O10N	8	Unknown_Structure	N.A.		0	0	1315	0	0	0	114	0	1429
484.216	9.9	HP	2.19635	0.00121663	1.05171	Hehua	3968.8	1807	C23H34O10N	8	Unknown_Structure	N.A.		0	0	1315	0	0	0	114	0	1429
376.274	4.99	HP	7.47985	0.00134858	1.04813	Hehua	445.8	59.6	C25H34N3	11	Unknown_Structure	N.A.		0	130	916	140	65	0	166	0	1417
538.31	7	HP	3.60072	2.48084e-05	1.15635	Hehua	1998.4	555	C27H44O8N3	8	Unknown_Structure	N.A.		0	343	910	0	0	0	157	0	1410
153.066	3.62	RP	10664001	2.21476e-09	1.20867	Hehua	1066.4	0	C7H9O2N2	5	1-methyl-4-oxopyridine-3-carboxamide	Alkaloids and Nitrogenous Derivatives	[M+H]+	0	0	1405	0	0	0	0	0	1405
172.093	8.47	HP	4.19533	0.00234826	1.02326	Hehua	1903	453.6	C9H12NF2	4	Unknown_Structure	N.A.		414	0	331	0	219	0	31	367	1362
211.122	8.86	HP	4.36274	9.76717e-06	1.16821	Hehua	801	183.6	C14H15N2	9	9-ethylcarbazol-3-amine	Alkaloids and Nitrogenous Derivatives	[M+H]+	0	0	1348	0	0	0	0	0	1348
307.048	5.52	HN	3.17892	0.00236315	1.02049	Hehua	977.2	307.4	C15H7O4N4	14	Unknown_Structure	N.A.		0	0	0	0	1337	0	0	0	1337
484.272	9.2	HP	5.2843	8.93001e-05	1.1318	Hehua	43675.8	8265.2	C28H38O6N	11	Unknown_Structure	N.A.		494	0	468	0	0	0	373	0	1335
370.221	7.42	HP	2.7687	0.000106522	1.12735	Hehua	10711	3868.6	C20H28O2N5	10	6-[4-(1-cyclohexyltetrazol-5-yl)butoxy]-3,4-dihydro-1H-quinolin-2-one	Exogenous / Synthetic Compounds & Contaminants	[M+H]+	0	0	1296	0	0	0	0	0	1296
305.211	12.5	RP	2.28011	0.000252778	1.10616	Hehua	21651	9495.6	Unknown_Formula	0	Unknown_Structure	N.A.		0	0	1268	0	0	0	0	0	1268
305.211	12.48	RP	2.24954	0.000288338	1.10242	Hehua	21631.6	9616	Unknown_Formula	0	Unknown_Structure	N.A.		0	0	1268	0	0	0	0	0	1268
490.162	7.49	HP	2.16583	0.00194332	1.03505	Hehua	7784	3594	C26H24O7N3	17	Unknown_Structure	N.A.		0	0	437	0	130	0	680	0	1247
373.139	9.8	HP	3.19685	0.00146072	1.0453	Hehua	5274.8	1650	C19H21O6N2	11	Unknown_Structure	N.A.		0	253	197	0	0	0	797	0	1247
568.32	7.55	HP	7.19829	0.000205147	1.11423	Hehua	5053.2	702	C28H46O9N3	8	Unknown_Structure	N.A.		176	0	821	0	53	0	197	0	1247
504.141	6.88	HN	2.05785	0.000853139	1.0671	Hehua	5129.8	2492.8	C24H26O11N	12	Unknown_Structure	N.A.		0	0	0	0	0	470	774	0	1244
228.957	4.95	HN	7.52604	3.30642e-05	1.15067	Hehua	10318.2	1371	C3H7O6SClNa	0	Unknown_Structure	N.A.		10	219	255	0	230	289	64	143	1210
458.231	9.69	HP	2.74633	0.00274542	1.01296	Hehua	3553.2	1293.8	C24H32O6N3	11	Unknown_Structure	N.A.		0	0	753	0	0	0	457	0	1210
606.273	7.1	HP	4.26267	0.000730424	1.07514	Hehua	1395.6	327.4	C27H44O14N	7	Unknown_Structure	N.A.		0	0	1128	0	0	0	82	0	1210
496.253	9.2	HP	4.69973	6.0849e-06	1.17225	Hehua	4216.6	897.2	C25H38O9N	8	Unknown_Structure	N.A.		0	0	639	0	0	0	564	0	1203
496.262	9.5	HP	3.93265	6.82598e-05	1.13775	Hehua	3585	911.6	C24H38O8N3	8	Unknown_Structure	N.A.		0	0	639	0	0	0	564	0	1203
462.208	10.05	HP	4.08709	6.9169e-06	1.17285	Hehua	4571	1118.4	C19H32O10N3	6	Unknown_Structure	N.A.		0	0	1146	0	0	0	0	0	1146
462.211	10.06	HP	3.88233	4.03981e-05	1.147	Hehua	4553.2	1172.8	C24H32O8N	10	Unknown_Structure	N.A.		0	0	1146	0	0	0	0	0	1146
462.223	10.05	HP	3.80833	0.00108128	1.05601	Hehua	3417.6	897.4	C23H32O7N3	10	Unknown_Structure	N.A.		0	0	1146	0	0	0	0	0	1146
268.081	6.17	HP	3.29873	0.00189412	1.0338	Hehua	10532.2	3192.8	C12H14O6N	7	Unknown_Structure	N.A.		0	0	704	0	0	0	441	0	1145
231.138	11.15	HP	4.09976	0.00121018	1.05337	Hehua	1693.2	413	C15H19O2	7	(3aS,6aR,9aR,9bS)-3,6,9-trimethylidene-3a,4,5,6a,7,8,9a,9b-octahydroazuleno[4,5-b]furan-2-one	Terpenoids and Steroids	[M+H]+	0	0	1115	0	0	0	0	0	1115
231.142	11.48	HP	3.23897	0.00239428	1.02132	Hehua	1659	512.2	C12H23O2S	2	Unknown_Structure	N.A.		0	0	1115	0	0	0	0	0	1115
520.187	9.8	HP	6.21933	0.000547611	1.08198	Hehua	7514.2	1208.2	C25H31O7N3Cl	12	Unknown_Structure	N.A.		0	152	881	0	0	0	59	0	1092
392.216	9.38	HP	5.30481	0.000745532	1.07248	Hehua	3087.4	582	C20H30O5N3	8	Unknown_Structure	N.A.		0	0	911	5	175	0	0	0	1091
642.27	9.17	HP	4.22875	0.00136994	1.04923	Hehua	2835.8	670.6	Unknown_Formula	0	Unknown_Structure	N.A.		0	114	911	0	0	0	64	0	1089
700.28	6.72	HP	3.30813	0.00084974	1.07247	Hehua	1496.6	452.4	C32H46O16N	11	Unknown_Structure	N.A.		0	0	730	0	53	0	302	0	1085
690.286	7.42	HP	2.23009	0.0019397	1.02966	Hehua	10113	4534.8	C38H44O11N	18	Unknown_Structure	N.A.		0	106	621	0	0	0	351	0	1078
314.136	7.79	RP	3.51672	8.02753e-06	1.16922	Hehua	9590.8	2727.2	C18H20O4N	10	Unknown_Structure	N.A.		0	0	1077	0	0	0	0	0	1077
455.187	9.31	HP	2.64134	0.000910833	1.06279	Hehua	18121.2	6860.6	C17H31O12N2	4	Unknown_Structure	N.A.		0	0	1073	0	0	0	0	0	1073
520.24	9.57	HP	2.89399	0.00134466	1.04823	Hehua	5694.8	1967.8	C29H34O6N3	15	Unknown_Structure	N.A.		0	0	1051	0	0	0	0	0	1051
275.2	5.17	HP	2.01572	9.84609e-05	1.13155	Hehua	6796.6	3371.8	C18H27O2	6	(8R,9S,10R,13S,14S,17S)-17-hydroxy-13-methyl-2,6,7,8,9,10,11,12,14,15,16,17-dodecahydro-1H-cyclopenta[a]phenanthren-3-one	Terpenoids and Steroids	[M+H]+	0	177	843	0	0	0	0	0	1020
568.317	7.95	HP	7.61423	0.00201518	1.03195	Hehua	7985.8	1048.8	C29H46O10N	8	Unknown_Structure	N.A.		0	0	821	0	0	0	197	0	1018
520.231	9	HP	3.63621	0.000267178	1.10421	Hehua	11388.6	3132	C30H34O7N	15	Unknown_Structure	N.A.		0	0	1013	0	0	0	0	0	1013
520.224	9	HP	3.72839	0.000221654	1.10932	Hehua	10611	2846	C32H30O4N3	20	Unknown_Structure	N.A.		0	0	1013	0	0	0	0	0	1013
535.333	6.35	HP	3.15337	0.000984261	1.06274	Hehua	3573.4	1133.2	C27H48O7N2Na	5	Unknown_Structure	N.A.		0	93	752	75	0	0	90	0	1010
691.285	7.38	HP	2.7248	0.00193614	1.03485	Hehua	4146.6	1521.8	C37H43O11N2	18	Unknown_Structure	N.A.		60	0	822	0	0	0	120	0	1002
612.268	9.71	HP	2.4516	0.00284892	1.0103	Hehua	2102	857.4	C29H42O13N	10	Unknown_Structure	N.A.		37	229	634	42	31	0	24	0	997
488.198	9.94	HP	2.7575	4.56415e-05	1.14409	Hehua	48175.2	17470.6	C26H26O5N5	17	Unknown_Structure	N.A.		0	221	556	0	0	0	211	0	988
605.274	7.07	HP	3.66956	0.000226863	1.10851	Hehua	1012.8	276	C30H41O11N2	12	Unknown_Structure	N.A.		0	0	566	0	143	0	276	0	985
549.235	5.41	HN	17.4928	3.48839e-07	1.19394	Hehua	33789	1931.6	C28H37O11	10	Unknown_Structure	N.A.		0	0	535	0	0	339	92	0	966
549.237	5.54	HN	17.3223	1.55422e-07	1.19772	Hehua	33660.6	1943.2	C25H42O11P	5	Unknown_Structure	N.A.		0	0	535	0	0	339	92	0	966
549.224	5.37	HN	24.8207	7.55227e-08	1.20036	Hehua	27268	1098.6	C28H37O11	10	Unknown_Structure	N.A.		0	0	535	0	0	339	92	0	966
549.247	5.53	HN	15.8506	1.7287e-06	1.18414	Hehua	21658.2	1366.4	C25H41O13	5	3,5,5-trimethyl-4-[3-[(2R,3R,4S,5S,6R)-3,4,5-trihydroxy-6-[[(2S,3R,4S,5R)-3,4,5-trihydroxyoxan-2-yl]oxymethyl]oxan-2-yl]oxybutyl]cyclohex-2-en-1-one	Carbohydrates and Glycosidic Conjugates	[M+HCOO]-	0	0	535	0	0	339	92	0	966
227.967	4.98	HN	4.94789	3.18001e-06	1.179	Hehua	99641.6	20138.2	C3H9O3NSFCl2	0	Unknown_Structure	N.A.		0	0	959	0	0	0	0	0	959
227.963	5.01	HN	4.96963	7.96955e-06	1.16995	Hehua	99375.8	19996.6	C3H9O3NSFCl2	0	Unknown_Structure	N.A.		0	0	959	0	0	0	0	0	959
484.225	9.13	HP	4.07058	0.000173706	1.11644	Hehua	2595.4	637.6	Unknown_Formula	0	Unknown_Structure	N.A.		0	91	867	0	0	0	0	0	958
303.098	6.1	HP	26.7318	7.02425e-05	1.1389	Hehua	2432.6	91	C11H19O2N4S2	5	Unknown_Structure	N.A.		0	0	800	0	0	0	158	0	958
594.309	6.71	HP	3.81158	0.00243955	1.01839	Hehua	671.6	176.2	C34H44O8N	14	Unknown_Structure	N.A.		0	150	785	0	0	0	0	0	935
345.105	6.3	HP	4.01655	0.000509526	1.08434	Hehua	18391	4578.8	C10H22O9N2P	2	Unknown_Structure	N.A.		0	520	414	0	0	0	0	0	934
564.356	3.8	HP	9.83489	0.0023199	1.0222	Hehua	4419.8	449.4	C31H50O8N	8	Unknown_Structure	N.A.		0	0	927	0	0	0	0	0	927
476.219	5.24	HN	2.44041	0.000148654	1.11939	Hehua	5532.4	2267	C25H34O8N	9	Unknown_Structure	N.A.		0	0	917	0	0	0	0	0	917
539.26	9.71	HP	2.66008	0.00141113	1.0468	Hehua	2261.6	850.2	C26H39O10N2	9	Unknown_Structure	N.A.		0	0	913	0	0	0	0	0	913
228.085	9.69	HP	3.02213	0.000379694	1.09351	Hehua	4561.6	1509.4	C10H14O5N	5	Unknown_Structure	N.A.		0	0	907	0	0	0	0	0	907
228.085	9.5	HP	2.92527	0.000447087	1.08886	Hehua	4227.6	1445.2	C10H14O5N	5	Unknown_Structure	N.A.		0	0	907	0	0	0	0	0	907
482.31	6.26	HP	9.52054	0.000260665	1.10715	Hehua	695	73	C26H44O7N	6	Unknown_Structure	N.A.		0	0	804	0	92	0	0	0	896
191.089	7.49	RP	2.14344	0.000309482	1.10019	Hehua	1682.6	785	Unknown_Formula	0	Unknown_Structure	N.A.		0	0	0	0	0	889	0	0	889
490.152	7.39	HP	2.43989	0.0033631	1.00563	Hehua	7099.6	2909.8	C20H28O13N	8	Unknown_Structure	N.A.		0	145	633	0	67	0	21	0	866
621.278	9.44	HP	2.42992	0.00205031	1.03644	Hehua	3436.4	1414.2	C28H45O15	7	Unknown_Structure	N.A.		0	0	821	0	0	0	35	0	856
270.177	7	RP	2.06955	5.51279e-06	1.17453	Hehua	3999.2	1932.4	Unknown_Formula	0	Unknown_Structure	N.A.		0	0	848	0	0	0	0	0	848
642.268	9.77	HP	2.82877	4.59096e-05	1.14431	Hehua	2666.4	942.6	C37H40O9N	19	Unknown_Structure	N.A.		0	0	846	0	0	0	0	0	846
146.058	9.14	RP	2.5543	0.00020299	1.11177	Hehua	3975	1556.2	C7H9ONNa	4	Indole-3-carboxaldehyde	Alkaloids and Nitrogenous Derivatives	N.A.	0	0	0	0	0	55	788	0	843
258.083	4.97	HN	4.84706	0.0012204	1.05272	Hehua	10319.4	2129	C8H12O5N5	5	Unknown_Structure	N.A.		0	0	0	0	0	840	0	0	840
258.08	4.98	HN	4.28824	0.00285896	1.01055	Hehua	10295.2	2400.8	C14H12O4N	9	Unknown_Structure	N.A.		0	0	0	0	0	840	0	0	840
448.221	9.21	HP	2.29597	0.00215651	1.02754	Hehua	2577	1122.4	C26H30O4N3	14	Unknown_Structure	N.A.		0	0	834	0	0	0	0	0	834
580.277	9.69	HP	3.93072	0.00103911	1.06348	Hehua	3756.2	955.6	C29H42O11N	10	Unknown_Structure	N.A.		0	0	683	0	0	0	150	0	833
487.188	9.92	HP	3.19904	1.38266e-05	1.16251	Hehua	384481	120186	C28H27O6N2	17	Unknown_Structure	N.A.		0	579	230	0	0	0	0	0	809
510.267	9.45	HP	5.67297	0.0012249	1.05252	Hehua	7438.4	1311.2	C26H40O9N	8	Unknown_Structure	N.A.		0	0	717	0	0	0	79	0	796
305.221	7.83	RP	2.23432	4.85513e-05	1.14316	Hehua	4824.8	2159.4	C13H29O4N4	2	Unknown_Structure	N.A.		0	0	777	0	0	0	0	0	777
218.079	5.09	HP	2.17807	0.003482	1.00444	Hehua	2380.2	1092.8	C7H12O5N3	4	Unknown_Structure	N.A.		0	0	775	0	0	0	0	0	775
400.231	8.4	RP	2.42559	1.72237e-05	1.16197	Hehua	7807	3218.6	C20H34O7N	5	Unknown_Structure	N.A.		93	0	164	0	0	44	466	0	767
400.232	8.58	RP	2.45001	3.20882e-05	1.15343	Hehua	7752.8	3164.4	C20H34O7N	5	Unknown_Structure	N.A.		93	0	164	0	0	44	466	0	767
400.231	8.39	RP	2.39906	3.7149e-05	1.15104	Hehua	7721.6	3218.6	C20H34O7N	5	Unknown_Structure	N.A.		93	0	164	0	0	44	466	0	767
400.229	8.57	RP	2.43989	1.21176e-05	1.16635	Hehua	7493.4	3071.2	C25H31O2NNa	11	Unknown_Structure	N.A.		93	0	164	0	0	44	466	0	767
400.217	8.57	RP	2.03795	0.000504709	1.08472	Hehua	3877	1902.4	C20H34O5NS	5	Unknown_Structure	N.A.		93	0	164	0	0	44	466	0	767
187.05	20.5	HP	6.27179	0.00235587	1.02088	Hehua	489.2	78	C10H7O2N2	9	Unknown_Structure	N.A.		0	0	141	118	0	508	0	0	767
496.187	9.67	HP	2.39501	0.000419837	1.09136	Hehua	7642	3190.8	C24H26O7N5	15	Unknown_Structure	N.A.		0	0	766	0	0	0	0	0	766
496.181	9.71	HP	2.28157	0.00159508	1.0412	Hehua	7620	3339.8	C23H30O11N	10	Unknown_Structure	N.A.		0	0	766	0	0	0	0	0	766
496.184	9.98	HP	2.55613	0.000492174	1.08692	Hehua	7618.8	2980.6	C23H30O11N	10	Unknown_Structure	N.A.		0	0	766	0	0	0	0	0	766
496.186	10.19	HP	2.30025	0.00311095	1.00703	Hehua	5957.2	2589.8	C23H30O11N	10	Unknown_Structure	N.A.		0	0	766	0	0	0	0	0	766
285.134	5.23	HN	12.85	3.12618e-07	1.19438	Hehua	6098.6	474.6	C14H21O6	4	Unknown_Structure	N.A.		0	0	0	0	0	759	0	0	759
192.071	7.9	RN	3.64768	2.6407e-06	1.18146	Hehua	2356.4	646	C7H14O3NS	1	Unknown_Structure	N.A.		0	0	750	0	0	0	0	0	750
670.266	7.45	HP	3.36176	2.53307e-05	1.15455	Hehua	3090.8	919.4	C31H44O15N	12	[5-hydroxy-6-[2-(4-hydroxy-3-methoxyphenyl)ethoxy]-2-(hydroxymethyl)-4-(3,4,5-trihydroxy-6-methyloxan-2-yl)oxyoxan-3-yl] (E)-3-(4-hydroxy-3-methoxyphenyl)prop-2-enoate	Carbohydrates and Glycosidic Conjugates	[M+NH4]+	0	54	672	0	18	0	2	0	746
186.077	4.4	HN	2.18559	4.91946e-05	1.14301	Hehua	28320	12957.6	C8H12O4N	3	Unknown_Structure	N.A.		0	0	0	0	0	740	0	0	740
490.285	7.37	RP	9.768e+06	2.62708e-05	1.15461	Hehua	976.8	0	C27H40O7N	9	Unknown_Structure	N.A.		3	0	284	0	0	96	298	56	737
456.193	9.31	HP	2.15156	0.00052294	1.08439	Hehua	4991.2	2319.8	C27H26O4N3	17	Unknown_Structure	N.A.		0	86	451	0	192	0	0	0	729
621.268	9.69	HP	3.12454	0.00247374	1.02314	Hehua	3216.4	1029.4	C33H42O10Na	13	Unknown_Structure	N.A.		0	0	727	0	0	0	0	0	727
215.081	6.82	RP	4.4687	2.57894e-07	1.19548	Hehua	3783.2	846.6	C12H11O2N2	9	Unknown_Structure	N.A.		0	0	0	0	0	0	724	0	724
215.079	6.56	RP	5.02486	4.27098e-09	1.20759	Hehua	3759.6	748.2	Unknown_Formula	0	Unknown_Structure	N.A.		0	0	0	0	0	0	724	0	724
189.16	5.21	RP	81062001	2.73108e-07	1.19503	Hehua	8106.2	0	C9H21O2N2	1	Unknown_Structure	N.A.		0	0	0	0	0	0	717	0	717
789.309	7.42	HP	5.88063	2.27179e-06	1.18146	Hehua	7970.6	1355.4	C38H49O16N2	16	Unknown_Structure	N.A.		0	3	710	0	0	0	0	0	713
151.076	7.56	HP	5.39963	0.00379157	1.00527	Hehua	2361.8	437.4	C9H11O2	5	Unknown_Structure	N.A.		0	0	0	0	0	0	709	0	709
790.329	7.42	HP	3.82638	0.000920279	1.06257	Hehua	1137.2	297.2	C39H52O16N	15	Unknown_Structure	N.A.		0	0	708	0	0	0	0	0	708
394.219	7.42	HP	5.34452	1.83348e-05	1.15949	Hehua	18026	3372.8	C21H32O6N	8	8-hydroxy-2,7,7,11,15-pentamethyl-5,12,16-trioxapentacyclo[9.8.0.02,8.04,6.013,18]nonadec-13(18)-ene-3,17-dione	Terpenoids and Steroids	[M+NH4]+	0	0	281	0	0	0	426	0	707
394.225	7.45	HP	5.05785	1.08701e-05	1.16577	Hehua	15842.2	3132.2	C21H32O6N	7	Unknown_Structure	N.A.		0	0	281	0	0	0	426	0	707
394.226	7.49	HP	4.98937	7.22755e-06	1.17034	Hehua	15294.4	3065.4	C21H32O6N	8	8-hydroxy-2,7,7,11,15-pentamethyl-5,12,16-trioxapentacyclo[9.8.0.02,8.04,6.013,18]nonadec-13(18)-ene-3,17-dione	Terpenoids and Steroids	[M+NH4]+	0	0	281	0	0	0	426	0	707
525.285	9.69	HP	8.78097	0.000536128	1.08367	Hehua	5316	605.4	C26H41O9N2	8	Unknown_Structure	N.A.		0	6	417	49	39	0	195	0	706
175.087	6.63	RP	2.50649	0.000745444	1.0709	Hehua	3903.6	1557.4	Unknown_Formula	0	Unknown_Structure	N.A.		0	0	239	0	0	466	0	0	705
259.118	5.31	HN	2.31626	1.27665e-05	1.16351	Hehua	6021.8	2599.8	C13H15O2N4	8	Unknown_Structure	N.A.		0	0	0	0	435	0	266	0	701
259.125	5.23	HN	2.01278	2.44551e-06	1.18146	Hehua	5798	2880.6	C11H19O5N2	3	Unknown_Structure	N.A.		0	0	0	0	435	0	266	0	701
146.091	9.18	HP	3.13603	2.63077e-05	1.15658	Hehua	14998.4	4782.6	Unknown_Formula	0	Unknown_Structure	N.A.		405	20	189	80	0	0	6	0	700
146.091	9.14	HP	3.07829	2.72986e-05	1.15604	Hehua	14871.2	4831	Unknown_Formula	0	Unknown_Structure	N.A.		405	20	189	80	0	0	6	0	700
146.097	9.13	HP	3.19075	0.000263972	1.10764	Hehua	14549.2	4559.8	C10H12N	6	N-benzylprop-2-yn-1-amine	Exogenous / Synthetic Compounds & Contaminants	[M+H]+	405	20	189	80	0	0	6	0	700
326.089	5.74	HN	3.19442	0.00322301	1.00372	Hehua	1350.6	422.8	C14H16O8N	7	Unknown_Structure	N.A.		0	0	696	0	0	0	0	0	696
657.236	6.28	HP	3.74725	0.000117652	1.12726	Hehua	3682.8	982.8	C32H37O13N2	16	Unknown_Structure	N.A.		300	276	117	0	0	0	0	0	693
494.123	6.58	HP	8.63192	0.000985788	1.06258	Hehua	778.6	90.2	C20H25O12NNa	9	Unknown_Structure	N.A.		129	63	166	0	138	0	191	0	687
522.179	7.34	HP	8.04389	0.000993432	1.05931	Hehua	3518.4	437.4	C28H28O9N	16	Unknown_Structure	N.A.		223	0	163	263	0	0	33	0	682
569.3	9.84	HP	2.24097	0.00219475	1.02356	Hehua	1030.4	459.8	C29H45O11	8	Unknown_Structure	N.A.		0	0	680	0	0	0	0	0	680
576.274	7.23	HN	2.09822	0.000729516	1.07172	Hehua	3012.2	1435.6	C30H42O10N	10	Unknown_Structure	N.A.		0	0	0	0	0	647	29	0	676
700.295	6.81	HP	2.97966	0.0008168	1.07253	Hehua	2197.2	737.4	C36H46O13N	15	Unknown_Structure	N.A.		0	51	307	0	28	0	290	0	676
700.288	6.89	HP	3.77681	0.000554888	1.08762	Hehua	1986.6	526	C32H46O16N	11	Unknown_Structure	N.A.		0	51	307	0	28	0	290	0	676
227.165	6.17	HP	3.06825	6.43044e-06	1.17188	Hehua	25940.8	8454.6	C13H23O3	3	2-(7-hydroxy-6-methyloctyl)-2H-furan-5-one	Lipids and Lipid-like Molecules	[M+H]+	0	665	0	0	0	0	0	0	665
321.108	6.1	HP	2.92146	6.00534e-07	1.19121	Hehua	21038.6	7201.4	C15H17O6N2	9	Unknown_Structure	N.A.		79	246	244	0	59	0	23	0	651
321.105	6.08	HP	2.92218	1.12284e-06	1.18721	Hehua	20501.4	7015.8	C14H17O3N4S	9	N-[4-[(4,6-dimethylpyrimidin-2-yl)sulfamoyl]phenyl]acetamide	Exogenous / Synthetic Compounds & Contaminants	[M+H]+	79	246	244	0	59	0	23	0	651
588.244	9.17	HP	5.68884	0.00036306	1.09694	Hehua	4311	757.8	C30H38O11N	13	Unknown_Structure	N.A.		0	0	507	0	0	0	140	0	647
189.077	7.49	RN	2.26852	9.0812e-06	1.16831	Hehua	10891.6	4801.2	C8H14ON2Cl	2	Unknown_Structure	N.A.		0	0	0	0	0	637	0	0	637
546.239	8.72	HP	13.0973	0.00352289	1.00127	Hehua	4390.2	335.2	C21H40O15N	3	Unknown_Structure	N.A.		0	45	298	0	31	0	258	0	632
550.326	6.32	HP	3.97196	0.00333489	1.00869	Hehua	2295	577.8	C30H45O5N3Na	10	Unknown_Structure	N.A.		0	0	502	0	21	0	103	0	626
356.192	8.23	RP	3.54954	7.46986e-05	1.13716	Hehua	2701.2	761	C18H27O3N3Na	7	Unknown_Structure	N.A.		624	0	0	0	0	0	0	0	624
592.205	6.72	HP	2.76864	0.00161023	1.04173	Hehua	1218.2	440	C28H34O13N	13	Unknown_Structure	N.A.		0	183	114	0	306	0	18	0	621
592.205	6.68	HP	3.00101	0.00147074	1.04545	Hehua	1183.6	394.4	C28H34O13N	13	Unknown_Structure	N.A.		0	183	114	0	306	0	18	0	621
282.206	6.3	HP	2.87484	0.000122319	1.12995	Hehua	34866	12128	C16H28O3N	4	(E)-1-[2-(hydroxymethyl)pyrrolidin-1-yl]-2-methyldec-8-ene-1,3-dione	Alkaloids and Nitrogenous Derivatives	[M+H]+	0	0	298	0	0	0	321	0	619
471.256	7.42	HP	2.03516	0.000752723	1.07447	Hehua	33212.6	16319.4	C24H39O9	6	Unknown_Structure	N.A.		0	0	619	0	0	0	0	0	619
547.372	9.38	HP	5.79999	1.46138e-06	1.18497	Hehua	32089	5532.6	C31H51O6N2	8	Unknown_Structure	N.A.		0	75	0	538	0	0	0	0	613
547.374	8.97	HP	5.76658	4.19865e-06	1.17598	Hehua	28845.6	5002.2	C31H51O6N2	8	Unknown_Structure	N.A.		0	75	0	538	0	0	0	0	613
547.359	9.07	HP	10.2019	1.51618e-07	1.1978	Hehua	17463.6	1711.8	C27H51O9N2	4	Unknown_Structure	N.A.		0	75	0	538	0	0	0	0	613
787.311	7.45	HP	2.82625	0.000176355	1.11559	Hehua	27671.8	9791	C42H47O13N2	21	Unknown_Structure	N.A.		0	0	590	0	0	0	0	0	590
261.091	5.85	RN	2.64677	2.49097e-05	1.15452	Hehua	2447.2	924.6	C10H17O4N2S	3	Unknown_Structure	N.A.		0	0	281	0	0	305	0	0	586
261.088	5.83	RN	2.12056	0.00244567	1.01891	Hehua	2434.4	1148	C10H17O4N2S	3	Unknown_Structure	N.A.		0	0	281	0	0	305	0	0	586
246.096	5.35	HN	3.10301	3.01186e-07	1.19478	Hehua	31093.4	10020.4	C10H16O6N	3	Unknown_Structure	N.A.		0	0	579	0	0	0	0	0	579
622.243	9.39	HP	5.72498	0.00324975	1.00283	Hehua	3501.4	611.6	Unknown_Formula	0	Unknown_Structure	N.A.		0	0	565	0	0	0	0	0	565
488.182	9.94	HP	3.26561	1.49691e-05	1.16164	Hehua	111532	34153.6	C27H26O6N3	17	Unknown_Structure	N.A.		0	0	556	0	0	0	0	0	556
488.185	9.92	HP	3.27355	1.36386e-05	1.16283	Hehua	110406	33726.8	C23H31O9NNa	9	Unknown_Structure	N.A.		0	0	556	0	0	0	0	0	556
542.227	9.76	HP	4.86503	2.94168e-05	1.15151	Hehua	3366.6	692	C25H36O12N	9	Unknown_Structure	N.A.		0	0	334	0	0	0	214	0	548
207.148	3.89	RP	2.88682	8.00625e-05	1.13328	Hehua	36659.2	12698.8	C12H19ON2	5	Unknown_Structure	N.A.		0	0	0	0	0	0	543	0	543
207.156	3.89	RP	2.68492	0.000184135	1.11402	Hehua	36575.6	13622.6	C6H19O2N6	1	Unknown_Structure	N.A.		0	0	0	0	0	0	543	0	543
207.144	3.89	RP	2.65299	0.000103119	1.12792	Hehua	35287.4	13301	Unknown_Formula	0	Unknown_Structure	N.A.		0	0	0	0	0	0	543	0	543
670.26	7.46	HP	3.40635	1.10454e-05	1.16617	Hehua	3091.6	907.6	C27H44O18N	7	Unknown_Structure	N.A.		0	0	443	0	0	0	84	0	527
594.31	9.62	HP	2.59472	4.13139e-05	1.14587	Hehua	16991.8	6548.6	C30H40O6N7	15	2-[[1-(2-amino-1,4,5,6-tetrahydropyrimidin-6-yl)-2-[[3-methyl-1-oxo-1-[(1-oxo-3-phenylpropan-2-yl)amino]butan-2-yl]amino]-2-oxoethyl]carbamoylamino]-3-phenylpropanoic acid	Amino Acids, Peptides, and Analogues	[M+H]+	0	19	435	0	0	0	55	0	509
580.301	7.52	HP	5.93658	0.000255687	1.11035	Hehua	2752.2	463.6	C32H42O7N3	14	Unknown_Structure	N.A.		0	0	506	0	0	0	0	0	506
506.247	9.45	HP	3.76392	3.25342e-05	1.14997	Hehua	2691.2	715	C28H37O6NNa	11	Unknown_Structure	N.A.		0	0	504	0	0	0	0	0	504
244.13	4.37	HN	5.28598	7.13429e-08	1.20057	Hehua	3401	643.4	C15H18O2N	7	Unknown_Structure	N.A.		0	0	302	0	0	201	0	0	503
564.292	9.09	HP	2.05276	0.000174082	1.1157	Hehua	22138.6	10784.8	C26H47O10NP	5	3-[[3-acetyloxy-2-[(9Z,12Z)-octadeca-9,12-dienoyl]oxypropoxy]-hydroxyphosphoryl]oxy-2-aminopropanoic acid	Lipids and Lipid-like Molecules	[M+H]+	0	0	494	0	0	0	0	0	494
588.262	9.18	HP	9.78714	0.000752613	1.07359	Hehua	3926.6	401.2	C31H42O8NS	12	Unknown_Structure	0.142857		0	0	315	0	0	0	140	0	455
534.198	4.98	HP	3.86269	0.00145314	1.0446	Hehua	2666.8	690.4	C26H32O11N	12	Unknown_Structure	N.A.		0	0	451	0	0	0	0	0	451
213.069	6.99	HP	5.87394	3.20562e-05	1.15092	Hehua	6076	1034.4	C9H13O2N2S	5	Unknown_Structure	N.A.		0	0	92	0	0	0	357	0	449
268.056	6.22	HN	6.74165	0.000169578	1.11641	Hehua	2019.8	299.6	C10H10O6N3	7	Unknown_Structure	N.A.		0	0	0	0	0	133	307	0	440
670.287	7.49	HP	4.80946	6.18439e-05	1.1386	Hehua	1524.6	317	C35H44O12N	15	Unknown_Structure	N.A.		0	0	439	0	0	0	0	0	439
524.288	9.71	HP	4.56952	0.000253713	1.10695	Hehua	15710	3438	C27H42O9N	8	Unknown_Structure	N.A.		0	0	434	0	0	0	0	0	434
477.178	7.74	HN	3.2342	0.00239848	1.02274	Hehua	1392	430.4	C24H29O10	10	Unknown_Structure	N.A.		0	0	0	0	0	0	433	0	433
206.08	4.91	HN	4.12416	4.09445e-07	1.19387	Hehua	67327.8	16325.2	C11H12O3N	6	N-acetylphenylalanine	Amino Acids, Peptides, and Analogues	[M-H]	0	0	0	0	0	0	426	0	426
790.309	7.42	HP	5.58413	2.69451e-06	1.18029	Hehua	1984.6	355.4	C35H52O19N	11	Unknown_Structure	N.A.		0	0	371	0	55	0	0	0	426
407.243	6.72	RP	3.36606	4.26721e-09	1.20762	Hehua	4641.8	1379	C23H35O6	7	Unknown_Structure	N.A.		0	0	361	0	0	56	0	0	417
484.287	9.2	HP	4.73373	9.63737e-05	1.13035	Hehua	95001.2	20069	C25H42O8N	6	Unknown_Structure	N.A.		43	0	0	0	0	0	373	0	416
396.248	7.27	HP	2.16298	6.99094e-05	1.13612	Hehua	11922.8	5512.2	C20H34O5N3	6	Unknown_Structure	N.A.		0	0	0	0	0	0	414	0	414
544.265	9.63	HP	2.97112	0.00023736	1.10755	Hehua	15802.8	5318.8	C28H38O8N3	12	Unknown_Structure	N.A.		0	68	125	0	77	0	139	0	409
475.177	7.93	HN	2.41452	0.000440767	1.09495	Hehua	59010	24439.6	C23H27O9N2	11	Unknown_Structure	N.A.		0	0	408	0	0	0	0	0	408
475.185	7.89	HN	2.20649	0.000338209	1.10456	Hehua	53185.2	24104	C27H27O6N2	15	Unknown_Structure	N.A.		0	0	408	0	0	0	0	0	408
475.181	7.24	HN	2.82838	0.000886282	1.06642	Hehua	12439.8	4398.2	C22H27O8N4	11	Unknown_Structure	N.A.		0	0	408	0	0	0	0	0	408
139.009	5.5	HN	18.2086	1.49005e-06	1.18672	Hehua	18558.2	1019.2	Unknown_Formula	0	Unknown_Structure	N.A.		0	0	0	0	0	406	0	0	406
255.194	10.37	RP	2.24199	0.000143515	1.12032	Hehua	20245.6	9030.2	Unknown_Formula	0	Unknown_Structure	N.A.		0	0	286	0	0	0	118	0	404
456.196	9.34	HP	3.04764	0.0001492	1.12068	Hehua	4990.2	1637.4	C20H30O9N3	8	Unknown_Structure	N.A.		0	0	397	0	0	0	0	0	397
499.264	9.2	HP	3.78982	0.00231067	1.02866	Hehua	2636.2	695.6	C31H35O4N2	16	Unknown_Structure	N.A.		0	0	250	0	0	0	144	0	394
519.216	6.15	HN	3.00714	0.00116421	1.05323	Hehua	6565.8	2183.4	C27H35O10	10	Unknown_Structure	N.A.		0	0	393	0	0	0	0	0	393
734.289	7.31	HP	3.34979	0.0013869	1.05191	Hehua	2401.8	717	C32H48O18N	10	Unknown_Structure	N.A.		0	0	391	0	0	0	0	0	391
734.29	7.52	HP	2.55413	0.00119877	1.05212	Hehua	1788.4	700.2	C32H48O18N	10	Unknown_Structure	N.A.		0	0	391	0	0	0	0	0	391
434.286	6.71	RP	3.01338	0.000222763	1.11383	Hehua	41446.6	13754.2	C25H40O5N	7	Unknown_Structure	N.A.		0	0	0	0	59	162	161	0	382
672.26	7.58	HP	2.74384	0.000126153	1.12332	Hehua	12116.8	4416	C34H42O13N	15	Unknown_Structure	N.A.		0	0	381	0	0	0	0	0	381
496.265	9.14	HP	4.39344	4.83119e-05	1.14308	Hehua	3079.8	701	C29H38O6N	12	[(1S,6S,9S,14R,17S,19S)-12-ethyl-9-hydroxy-17-methoxy-14-methyl-4-oxo-5-oxa-12-azahexacyclo[8.7.2.12,6.01,11.03,9.014,18]icosan-19-yl] benzoate	Alkaloids and Nitrogenous Derivatives	[M+H]+	0	0	379	0	0	0	0	0	379
370.132	7.09	HN	2.33804	0.000988026	1.05992	Hehua	50180.8	21462.8	C20H20O6N	11	Unknown_Structure	N.A.		0	0	0	0	0	360	0	0	360
614.267	9.78	HP	2.08663	0.00258475	1.01756	Hehua	727.4	348.6	C25H44O16N	5	Unknown_Structure	N.A.		0	0	216	0	0	0	144	0	360
562.186	6.77	HP	2.31612	0.00286695	1.00985	Hehua	1793.6	774.4	C29H28O9N3	18	Unknown_Structure	N.A.		122	0	230	0	0	0	0	0	352
323.158	7.8	RP	5.02844	1.75845e-05	1.15993	Hehua	4702.6	935.2	C16H23O5N2	7	Unknown_Structure	N.A.		0	0	0	0	0	145	206	0	351
470.237	9.48	HP	5.84454	2.9559e-08	1.20328	Hehua	20218.6	3459.4	C23H36O9N	7	Unknown_Structure	N.A.		0	349	0	0	0	0	0	0	349
788.296	7.52	HP	3.92632	0.000152931	1.12134	Hehua	7705.8	1962.6	C35H50O19N	13	[(2R,3R,4R,5R,6R)-6-[2-(3,4-dihydroxyphenyl)ethoxy]-5-hydroxy-4-[(2R,3R,4R,5R,6S)-3,4,5-trihydroxy-6-methyloxan-2-yl]oxy-2-[[(2R,3R,4R,5R,6S)-3,4,5-trihydroxy-6-methyloxan-2-yl]oxymethyl]oxan-3-yl] (E)-3-(3,4-dihydroxyphenyl)prop-2-enoate	Carbohydrates and Glycosidic Conjugates	[M+NH4]+	0	0	345	0	0	0	0	0	345
619.298	9.41	HP	3.29968	0.000574185	1.07999	Hehua	3712.8	1125.2	C35H43O8N2	16	Unknown_Structure	N.A.		0	29	311	0	0	0	0	0	340
542.224	9.76	HP	4.76913	0.000221579	1.11082	Hehua	2854.8	598.6	C25H36O12N	9	Unknown_Structure	N.A.		0	0	334	0	0	0	0	0	334
285.102	10.06	HP	4.63577	0.000264591	1.11196	Hehua	5691.8	1227.8	C11H17O3N4S	6	Unknown_Structure	N.A.		0	0	330	0	0	0	0	0	330
455.154	9.53	HP	2.10332	0.00307793	1.00629	Hehua	5997	2851.2	C21H27O11	9	Unknown_Structure	N.A.		0	0	143	0	0	0	186	0	329
608.202	6.74	HN	3.28416	0.00217371	1.02587	Hehua	2831.6	862.2	C32H34O11N	16	Unknown_Structure	N.A.		0	86	0	0	0	230	0	0	316
542.257	9.71	HP	2.70671	0.000117242	1.12653	Hehua	5642.4	2084.6	C26H40O11N	8	Unknown_Structure	N.A.		0	0	138	0	0	0	175	0	313
591.268	8.95	HN	2.05604	7.90951e-05	1.13352	Hehua	66063	32131.2	C27H44O12P	6	[2-hydroxy-3-[hydroxy-(2,3,4,5,6-pentahydroxycyclohexyl)oxyphosphoryl]oxypropyl] (6Z,9Z,12Z,15Z)-octadeca-6,9,12,15-tetraenoate	Lipids and Lipid-like Molecules	[M-H]-	0	0	0	0	0	145	166	0	311
591.265	8.98	HN	2.101	0.000115659	1.12532	Hehua	65166.2	31016.8	C27H44O12P	6	[2-hydroxy-3-[hydroxy-(2,3,4,5,6-pentahydroxycyclohexyl)oxyphosphoryl]oxypropyl] (6Z,9Z,12Z,15Z)-octadeca-6,9,12,15-tetraenoate	Lipids and Lipid-like Molecules	[M-H]-	0	0	0	0	0	145	166	0	311
591.255	8.98	HN	2.81252	0.000211613	1.11045	Hehua	50313.8	17889.2	C30H39O12	11	Unknown_Structure	N.A.		0	0	0	0	0	145	166	0	311
216.088	5.35	HN	3.95031	0.00416187	1.00417	Hehua	3561.6	901.6	C9H14O5N	3	Unknown_Structure	N.A.		0	26	0	0	0	241	36	0	303
580.175	5.37	HN	6.14452	1.17347e-07	1.19884	Hehua	7380.8	1201.2	C25H30O13N3	12	Unknown_Structure	N.A.		0	0	290	0	0	0	0	0	290
211.106	8.78	HP	7.13961	4.65232e-08	1.20228	Hehua	1697.8	237.8	C5H15O5N4	1	Unknown_Structure	N.A.		0	0	275	0	0	0	0	0	275
488.161	9.91	HP	3.2071	5.20024e-05	1.14181	Hehua	25635	7993.2	C22H27O2N7SCl	13	N-(2-chloro-6-methylphenyl)-2-[[6-[4-(2-hydroxyethyl)piperazin-1-yl]-2-methylpyrimidin-4-yl]amino]-1,3-thiazole-5-carboxamide	Exogenous / Synthetic Compounds & Contaminants	[M+H]+	0	0	174	0	0	0	46	52	272
488.16	9.44	HP	4.88576	9.89661e-05	1.13272	Hehua	10144.8	2076.4	C24H26O10N	13	Unknown_Structure	N.A.		0	0	211	0	0	0	34	23	268
520.184	9.76	HP	4.53207	0.000933895	1.06234	Hehua	7603	1677.6	C25H30O11N	12	Unknown_Structure	N.A.		0	152	112	0	0	0	0	0	264
520.178	9.8	HP	4.05907	0.00125491	1.04976	Hehua	6913.4	1703.2	C25H30O11N	12	Unknown_Structure	N.A.		0	152	112	0	0	0	0	0	264
520.171	9.81	HP	4.99829	0.000284864	1.10263	Hehua	5258.2	1052	C21H30O14N	8	Unknown_Structure	N.A.		0	152	112	0	0	0	0	0	264
618.322	9.45	HP	3.36586	5.13122e-05	1.143	Hehua	6451	1916.6	C33H48O10N	11	Unknown_Structure	N.A.		0	0	252	0	0	0	0	0	252
313.94	7.49	RN	3.74429	2.80506e-07	1.19491	Hehua	1804	481.8	C6H3N3SF5Cl2	3	Unknown_Structure	N.A.		0	0	0	0	0	171	75	0	246
587.266	9.88	HP	3.09686	0.00028562	1.10269	Hehua	3082	995.2	C30H39O10N2	13	Unknown_Structure	N.A.		0	0	238	0	0	0	3	0	241
221.188	12.29	RP	4.2775	0.00110405	1.05579	Hehua	6936.4	1621.6	Unknown_Formula	0	Unknown_Structure	N.A.		0	0	233	0	0	0	0	0	233
484.275	6.74	HP	4.33045	0.000184809	1.11452	Hehua	4605	1063.4	C28H38O6N	11	Unknown_Structure	N.A.		0	0	229	0	0	0	0	0	229
526.268	9.78	HP	3.43689	0.000368855	1.09506	Hehua	19648	5716.8	C26H40O10N	8	Unknown_Structure	N.A.		0	0	214	0	0	0	12	0	226
526.265	9.84	HP	3.21908	0.000428053	1.09103	Hehua	18802	5840.8	C26H40O10N	8	Unknown_Structure	N.A.		0	0	214	0	0	0	12	0	226
570.331	9.27	HP	3.80261	0.00314571	1.00458	Hehua	3259.6	857.2	C29H48O10N	7	Unknown_Structure	N.A.		0	0	226	0	0	0	0	0	226
483.145	6.25	HP	3.94701	0.000708054	1.07393	Hehua	2562.4	649.2	C24H23O9N2	15	Unknown_Structure	N.A.		0	0	147	0	0	0	70	0	217
483.145	6.24	HP	4.14003	0.00141036	1.04791	Hehua	2471.6	597	C17H27O14N2	6	Unknown_Structure	N.A.		0	0	147	0	0	0	70	0	217
526.281	9.78	HP	4.8103	2.02805e-05	1.15801	Hehua	13566	2820.2	C23H45O10NP	3	3-[(3-acetyloxy-2-pentadecanoyloxypropoxy)-hydroxyphosphoryl]oxy-2-aminopropanoic acid	Lipids and Lipid-like Molecules	[M+H]+	0	0	214	0	0	0	0	0	214
130.057	5.27	HN	2.10864	0.000719516	1.07311	Hehua	14234.6	6750.6	Unknown_Formula	0	Unknown_Structure	N.A.		0	0	210	0	0	0	0	0	210
130.042	5.03	HN	2.47468	0.000476741	1.09102	Hehua	8015	3238.8	Unknown_Formula	0	Unknown_Structure	N.A.		0	0	210	0	0	0	0	0	210
250.165	10.18	HP	4.89301	0.0026116	1.01509	Hehua	5643.6	1153.4	C11H24O5N	1	Unknown_Structure	N.A.		0	0	195	0	0	0	2	0	197
166.085	9.46	HP	4.6931	0.0010914	1.06605	Hehua	45815	9762.2	C7H13O2NNa	2	Unknown_Structure	N.A.		0	0	188	0	0	0	0	0	188
541.315	9.38	HP	2.35118	0.00015754	1.11893	Hehua	9345	3974.6	C27H45O9N2	7	Unknown_Structure	N.A.		0	63	0	122	0	0	0	0	185
541.311	9.44	HP	2.58849	0.00036844	1.09446	Hehua	8535.8	3297.6	C30H46O7Na	8	Unknown_Structure	N.A.		0	63	0	122	0	0	0	0	185
277.04	7.3	HN	2.87299	0.000484402	1.08648	Hehua	8116.2	2825	C13H9O7	9	Unknown_Structure	N.A.		0	0	0	0	0	185	0	0	185
659.264	6.61	HP	9.01252	0.00112653	1.06009	Hehua	2159.4	239.6	C29H43O15N2	10	Unknown_Structure	N.A.		0	35	79	0	0	0	68	0	182
583.266	9.49	HP	2.87484	0.00114112	1.05427	Hehua	3077.8	1070.6	C31H39O9N2	14	Unknown_Structure	N.A.		0	0	169	0	0	0	6	0	175
205.169	4.66	RP	4.69135	1.07735e-06	1.18708	Hehua	3787.8	807.4	C13H21N2	5	Unknown_Structure	N.A.		0	0	170	0	0	0	0	0	170
596.222	9.94	HP	3.79497	0.00280657	1.01218	Hehua	2384	628.2	C24H38O16N	7	Unknown_Structure	N.A.		0	0	0	0	0	0	166	0	166
642.273	10.12	HP	2.89982	9.03909e-05	1.13255	Hehua	2298.4	792.6	C30H44O14N	10	Unknown_Structure	N.A.		0	0	142	0	0	0	0	0	142
788.306	7.35	HP	3.73238	6.35856e-05	1.13805	Hehua	11079.2	2968.4	C39H50O16N	16	Unknown_Structure	N.A.		0	0	139	0	0	0	0	0	139
618.329	9.45	HP	3.95952	0.000526715	1.08587	Hehua	7668	1936.6	C33H48O10N	11	Unknown_Structure	N.A.		0	0	135	0	0	0	0	0	135
618.329	9.44	HP	3.6973	6.38501e-05	1.13845	Hehua	7160.2	1936.6	C33H48O10N	11	Unknown_Structure	N.A.		0	0	135	0	0	0	0	0	135
593.312	9.5	HP	2.40046	5.70569e-05	1.14025	Hehua	19579.6	8156.6	C28H49O13	5	[(2R,3R,4S,5S,6R)-3,5-diacetyloxy-2-(acetyloxymethyl)-6-[(2S,3R)-2,3,4-trihydroxybutoxy]oxan-4-yl] dodecanoate	Carbohydrates and Glycosidic Conjugates	[M+H]+	0	5	121	0	0	0	0	0	126
593.315	9.5	HP	2.5311	3.79248e-05	1.14766	Hehua	19245	7603.4	C28H49O13	5	[(2R,3R,4S,5S,6R)-3,5-diacetyloxy-2-(acetyloxymethyl)-6-[(2S,3R)-2,3,4-trihydroxybutoxy]oxan-4-yl] dodecanoate	Carbohydrates and Glycosidic Conjugates	[M+H]+	0	5	121	0	0	0	0	0	126
593.292	9.18	HP	2.01179	0.00238259	1.01986	Hehua	6789	3374.6	C31H45O11	10	Unknown_Structure	N.A.		0	5	121	0	0	0	0	0	126
778.299	9.71	HP	4.05612	0.000237718	1.10879	Hehua	2240.6	552.4	C30H52O22N	6	Unknown_Structure	N.A.		0	0	116	0	0	0	0	0	116
579.176	5.37	HN	5.58143	3.82421e-08	1.20255	Hehua	23111.6	4140.8	C27H31O14	12	Unknown_Structure	N.A.		0	0	113	0	0	0	0	0	113
579.169	5.37	HN	5.61006	7.9102e-08	1.20019	Hehua	21856.8	3896	C27H31O14	12	Unknown_Structure	N.A.		0	0	113	0	0	0	0	0	113
489.181	9.92	HP	2.54711	1.75873e-05	1.15923	Hehua	21203.2	8324.4	C25H29O10	12	Unknown_Structure	N.A.		0	0	112	0	0	0	0	0	112
489.187	9.94	HP	2.48405	1.29072e-05	1.16336	Hehua	20757.2	8356.2	C24H29O9N2	12	Unknown_Structure	N.A.		0	0	112	0	0	0	0	0	112
489.175	9.92	HP	2.58141	1.05034e-05	1.16596	Hehua	18599.6	7205.2	C25H29O10	12	Unknown_Structure	N.A.		0	0	112	0	0	0	0	0	112
489.165	9.69	HP	2.38568	0.000164903	1.11683	Hehua	8838	3704.6	C27H25O7N2	17	Unknown_Structure	N.A.		0	0	112	0	0	0	0	0	112
542.269	9.77	HP	3.64411	0.000558375	1.08334	Hehua	5406.4	1483.6	C25H40O10N3	8	Unknown_Structure	N.A.		0	0	112	0	0	0	0	0	112
209.156	6.72	RP	4.36891	4.51126e-06	1.17627	Hehua	20130.2	4607.6	C13H21O2	4	Unknown_Structure	N.A.		0	0	106	0	0	0	0	0	106
209.154	6.72	RP	3.57558	1.64276e-07	1.19804	Hehua	20092.6	5619.4	Unknown_Formula	0	Unknown_Structure	N.A.		0	0	106	0	0	0	0	0	106
586.226	9.41	HP	2.40028	0.00283766	1.01026	Hehua	14355.6	5980.8	C30H36O11N	14	Unknown_Structure	N.A.		0	98	0	0	0	0	0	0	98
393.095	5.35	HN	6.02781	1.42889e-07	1.19804	Hehua	17210.6	2855.2	C17H17O9N2	10	Unknown_Structure	N.A.		0	0	0	0	0	0	97	0	97
358.208	6.4	RP	15.2509	0.000164205	1.12031	Hehua	838.8	55	C18H29O3N3Na	6	Unknown_Structure	N.A.		0	0	0	0	0	5	73	0	78
358.203	6.4	RP	4.12513	0.00226377	1.02381	Hehua	797.8	193.4	C21H28O4N	9	Unknown_Structure	N.A.		0	0	0	0	0	5	73	0	78
580.313	7.45	HP	9.86243	5.85971e-05	1.1428	Hehua	3140.2	318.4	C30H46O10N	9	Unknown_Structure	N.A.		0	0	77	0	0	0	0	0	77
526.251	9.77	HP	3.58141	0.00111155	1.05789	Hehua	12339.4	3445.4	C28H36O7N3	13	Unknown_Structure	N.A.		0	0	42	0	0	0	34	0	76
448.25	8.35	HP	2.30907	0.000720607	1.07424	Hehua	4600.6	1992.4	C28H34O4N	13	Unknown_Structure	N.A.		0	0	68	0	0	0	0	0	68
448.255	8.41	HP	3.00614	0.0017091	1.03609	Hehua	3330.8	1108	C21H38O9N	4	Unknown_Structure	N.A.		0	0	68	0	0	0	0	0	68
568.301	7.52	HP	7.95273	3.38019e-05	1.15254	Hehua	4980	626.2	C31H42O7N3	13	Unknown_Structure	N.A.		0	0	0	0	0	0	66	0	66
589.261	9.2	HP	3.61478	0.00125238	1.04976	Hehua	7208.6	1994.2	C26H41O13N2	8	Unknown_Structure	N.A.		0	0	0	0	0	0	65	0	65
589.264	9.03	HP	3.46022	0.00127984	1.04917	Hehua	6950.2	2008.6	C31H41O11	12	Unknown_Structure	N.A.		0	0	0	0	0	0	65	0	65
787.305	7.73	HP	3.20854	0.000169453	1.11679	Hehua	27331.6	8518.4	C30H51O20N4	8	Unknown_Structure	N.A.		0	0	63	0	0	0	0	0	63
787.309	7.76	HP	3.38033	5.67256e-05	1.14054	Hehua	26382.8	7804.8	C42H47O13N2	21	Unknown_Structure	N.A.		0	0	63	0	0	0	0	0	63
449.261	8.99	HP	3.98276	0.00130574	1.05062	Hehua	1940.4	487.2	C19H37O8N4	4	Unknown_Structure	N.A.		0	0	59	0	0	0	0	0	59
805.312	7.52	HP	2.96781	0.00123427	1.05375	Hehua	11745.4	3957.6	C42H49O14N2	20	Unknown_Structure	N.A.		0	0	56	0	0	0	0	0	56
805.308	7.86	HP	3.20902	7.08284e-05	1.13637	Hehua	9629	3000.6	C38H49O17N2	16	Unknown_Structure	N.A.		0	0	56	0	0	0	0	0	56
620.279	9.45	HP	2.99793	8.77147e-05	1.13192	Hehua	6960.6	2321.8	C30H42O11N3	12	Unknown_Structure	N.A.		0	0	52	0	0	0	0	0	52
620.279	9.85	HP	2.92109	5.325e-05	1.14223	Hehua	6848.2	2344.4	C24H46O17N	3	Unknown_Structure	N.A.		0	0	52	0	0	0	0	0	52
620.276	9.42	HP	3.49163	8.19829e-05	1.13278	Hehua	6845	1960.4	C31H42O12N	12	Unknown_Structure	N.A.		0	0	52	0	0	0	0	0	52
571.221	6.94	HN	2.02753	0.00243476	1.02514	Hehua	721.8	356	C30H35O11	13	Unknown_Structure	N.A.		0	0	49	0	0	0	0	0	49
283.098	5.68	HP	3.85629	0.000229845	1.10817	Hehua	3606.4	935.2	C17H15O4	11	Unknown_Structure	N.A.		0	48	0	0	0	0	0	0	48
692.28	9.49	HP	7.55196	0.000123141	1.12609	Hehua	3081.2	408	C30H46O17N	9	Unknown_Structure	N.A.		0	0	38	0	0	0	0	0	38
787.311	8.05	HP	3.72023	0.00119812	1.05543	Hehua	31276	8407	C30H51O20N4	8	Unknown_Structure	N.A.		0	0	37	0	0	0	0	0	37
634.203	7.6	HN	2.1388	0.00343339	1.00082	Hehua	3266.8	1527.4	C26H36O17N	9	Unknown_Structure	N.A.		0	0	0	0	0	0	37	0	37
552.254	6.35	HP	3.66099	1.34528e-06	1.18563	Hehua	12818.6	3501.4	C26H38O10N3	10	Unknown_Structure	N.A.		0	0	36	0	0	0	0	0	36
552.257	6.35	HP	3.44792	2.19952e-07	1.19607	Hehua	12268.4	3558.2	C31H38O8N	14	Unknown_Structure	N.A.		0	0	36	0	0	0	0	0	36
297.204	10.29	RP	28.1219	0.0003012	1.10157	Hehua	2261	80.4	C17H29O4	4	Unknown_Structure	N.A.		0	0	0	0	0	0	12	0	12
287.152	5.12	HN	2.13101	1.01365e-06	1.18812	Hehua	42588.2	19985	C15H19O2N4	8	Unknown_Structure	N.A.		0	0	0	0	0	7	0	0	7
609.385	7.9	RP	2.28797	0.000964466	1.06077	Hehua	810.4	354.2	C30H57O12	3	Unknown_Structure	N.A.		0	0	0	0	0	7	0	0	7
168.1	9.98	HP	2.32076	0.00068722	1.07386	Hehua	824.8	355.4	C7H15O2NNa	1	3-methyl-2-(methylamino)pentanoic acid	Amino Acids, Peptides, and Analogues	[M+Na]+	0	0	4	0	0	0	0	0	4
168.101	10.18	HP	2.26149	0.000376407	1.09406	Hehua	797.4	352.6	C9H14O2N	4	5-acetyl-2,6-dimethyl-2,3-dihydro-1H-pyridin-4-one	Alkaloids and Nitrogenous Derivatives	[M+H]	0	0	4	0	0	0	0	0	4
789.333	7.44	HP	5.5075	0.000316162	1.09951	Hehua	2424.4	440.2	C35H53O18N2	11	Unknown_Structure	N.A.		0	0	1	0	0	0	0	0	1

## Sheet: Zimbabwe_Tracked
m/z	tR_G5_min	mode	FC	p_value	VIP	Marker	Mean_Int_Hehua	Mean_Int_Zim	Matched_Ion_Formula	DBE	Anno	Chemical Superclass	Adduct_Assigned	T09	T10	T11	T12	T13	T14	T15	T16	summed_intensity
538.389	24.97	RP	0.394124	5.45875e-06	1.17419	Zimbabwe	32222.4	81757	C34H52O4N	10	Unknown_Structure		N.A.	0	118163	82018	118115	149526	78210	131616	123732	801380
221.071	7.57	HN	0.286483	7.44715e-05	1.13475	Zimbabwe	2290.2	7994.2	C7H14O4N2P	2	Unknown_Structure		N.A.	0	0	0	0	0	6158	0	44286	50444
221.069	7.45	HN	0.287353	8.18752e-05	1.13281	Zimbabwe	2290.2	7970	C8H13O7	2	(2S,3S,4S,5R,6R)-6-ethoxy-3,4,5-trihydroxyoxane-2-carboxylic acid	Carbohydrates and Glycosidic Conjugates	[M-H]-	0	0	0	0	0	6158	0	44286	50444
160.843	7.67	HN	0.30843	0.00038952	1.09377	Zimbabwe	18545.2	60127.8	Unknown_Formula	0	Unknown_Structure		N.A.	0	0	0	8186	9193	0	14259	692	32330
160.845	7.49	HN	0.410849	0.00137073	1.04718	Zimbabwe	24189.4	58876.6	Unknown_Formula	0	Unknown_Structure		N.A.	0	0	0	8186	9193	0	14259	692	32330
178.159	8	RP	0.430752	0.00308397	1.01046	Zimbabwe	4662.8	10824.8	Unknown_Formula	0	Unknown_Structure		N.A.	1214	4846	6406	4502	1287	1147	638	4201	24241
269.136	7.6	RP	0.305978	0.000125272	1.12488	Zimbabwe	1636.8	5349.4	C9H21O7N2	1	Unknown_Structure		N.A.	0	0	0	0	4600	0	0	6238	10838
339.093	8.32	HN	0.222201	0.000315206	1.09916	Zimbabwe	17757.6	79917	C18H15O5N2	12	Unknown_Structure		N.A.	0	0	0	0	0	0	0	7908	7908
339.095	8.32	HN	0.22565	0.00132569	1.04721	Zimbabwe	17679.4	78348.6	C18H15O5N2	12	Unknown_Structure		N.A.	0	0	0	0	0	0	0	7908	7908
339.09	8.18	HN	0.196739	0.000230665	1.10806	Zimbabwe	15189.6	77206.8	C19H15O6	12	Unknown_Structure		N.A.	0	0	0	0	0	0	0	7908	7908
339.105	8.36	HN	0.121767	0.000569665	1.08014	Zimbabwe	6517.8	53527	C15H19O5N2S	7	Unknown_Structure		N.A.	0	0	0	0	0	0	0	7908	7908
339.109	7.92	HN	0.0889328	0.000468858	1.08673	Zimbabwe	2266.4	25484.4	C17H15O4N4	12	Unknown_Structure		N.A.	0	0	0	0	0	0	0	7908	7908
329.066	7.57	HN	0.148198	3.08861e-05	1.15088	Zimbabwe	3468.4	23403.8	C10H18O10P	2	[2-acetyloxy-3-[2,3-dihydroxypropoxy(hydroxy)phosphoryl]oxypropyl] acetate	Lipids and Lipid-like Molecules	[M-H]-	0	0	0	0	0	0	0	7640	7640
235.145	4.03	RP	0.466355	0.000518176	1.08404	Zimbabwe	3545.6	7602.8	C13H19O2N2	6	N-(4-aminobutyl)-3-(4-hydroxyphenyl)prop-2-enamide	Phenols, Phenylpropanoids, and Lignans	[M+H]+	0	0	0	0	0	88	0	5116	5204
235.143	4.03	RP	0.467088	0.00052501	1.0836	Zimbabwe	3529.6	7556.6	C13H19O2N2	6	N-(4-aminobutyl)-3-(4-hydroxyphenyl)prop-2-enamide	Phenols, Phenylpropanoids, and Lignans	[M+H]+	0	0	0	0	0	88	0	5116	5204
219.101	9.87	HP	0.437698	0.00190295	1.03101	Zimbabwe	8278	18912.6	C13H15O3	7	Unknown_Structure		N.A.	0	0	0	0	0	0	0	4722	4722
269.138	9.59	RP	0.353407	0.00247516	1.01969	Zimbabwe	1605.6	4543.2	Unknown_Formula	0	Unknown_Structure		N.A.	0	0	0	0	0	0	0	4646	4646
189.045	5.96	HN	0.284174	0.000577908	1.08004	Zimbabwe	4376.4	15400.4	C13H5N2	12	Unknown_Structure		N.A.	0	0	0	0	0	0	0	3974	3974
189.042	5.96	HN	0.293924	0.000588895	1.07942	Zimbabwe	4365.6	14852.8	C8H5O2N4	8	Unknown_Structure		N.A.	0	0	0	0	0	0	0	3974	3974
271.13	9.85	HP	0.315718	0.0003366	1.09977	Zimbabwe	32955	104381	C15H20O3Na	6	(3aR,4aS,5S,5aR,6aR)-5a-methyl-3-methylidene-5-(3-oxobutyl)-3a,4,4a,5,6,6a-hexahydrocyclopropa[f][1]benzofuran-2-one	Terpenoids and Steroids	[M+Na]+	0	0	0	0	0	0	0	3912	3912
267.079	9.64	HN	0.41911	0.00307743	1.00583	Zimbabwe	1998.4	4768.2	C15H11O3N2	11	Unknown_Structure		N.A.	0	0	0	0	0	0	0	3290	3290
342.085	7.34	HN	0.448722	0.00275811	1.01215	Zimbabwe	11637.6	25935	C15H12O5N5	12	Unknown_Structure		N.A.	0	0	0	0	0	0	0	2652	2652
299.099	6.55	HN	0.120562	7.00092e-05	1.13602	Zimbabwe	1433.8	11892.6	C11H15O6N4	6	Unknown_Structure		N.A.	0	0	0	0	0	0	0	2457	2457
299.098	6.5	HN	0.13821	8.88739e-05	1.13109	Zimbabwe	1596.8	11553.4	C11H15O6N4	6	Unknown_Structure		N.A.	0	0	0	0	0	0	0	2457	2457
242.055	9.82	HN	0.307315	0.00222915	1.02282	Zimbabwe	9101	29614.6	C12H8O3N3	10	Unknown_Structure		N.A.	0	0	0	0	0	0	0	2424	2424
176.068	4.82	RP	0.249338	0.00257558	1.01757	Zimbabwe	395.6	1586.6	C5H10O4N3	3	Unknown_Structure		N.A.	0	0	0	0	0	0	0	1728	1728
504.143	6.12	HP	2.2242e-07	3.46516e-05	1.14886	Zimbabwe	0	449.6	C31H22O6N	22	Unknown_Structure		N.A.	125	129	227	151	0	355	137	549	1673
231.104	13.54	RN	0.401546	0.00205456	1.03566	Zimbabwe	3396.6	8458.8	C14H15O3	7	Unknown_Structure		N.A.	0	0	0	0	0	0	0	1443	1443
362.182	6.86	RP	0.456801	0.000153046	1.11896	Zimbabwe	2588.6	5666.8	C17H24O4N5	9	Unknown_Structure		N.A.	0	0	0	0	0	0	0	1377	1377
357.13	7.02	HN	0.240277	1.41853e-05	1.16252	Zimbabwe	2730.8	11365.2	C20H21O6	10	5-[6-(3-hydroxy-4-methoxyphenyl)-1,3,3a,4,6,6a-hexahydrofuro[3,4-c]furan-3-yl]-2-methoxyphenol	Phenols, Phenylpropanoids, and Lignans	[M-H]-	0	0	0	0	0	0	0	1342	1342
390.204	9.76	HP	0.140789	0.00144173	1.04367	Zimbabwe	2052.2	14576.4	C20H28O5N3	9	Unknown_Structure		N.A.	0	0	0	0	0	0	0	1182	1182
220.116	10.25	HP	0.488324	0.000314158	1.09999	Zimbabwe	1221.2	2500.8	C13H18NS	6	Unknown_Structure		N.A.	0	0	0	0	0	0	0	1156	1156
208.093	3.78	RP	0.482403	0.000420571	1.0903	Zimbabwe	795	1648	C6H14O5N3	2	Unknown_Structure		N.A.	0	0	0	0	0	0	0	1155	1155
221.072	9.23	HN	0.33803	0.000832306	1.06644	Zimbabwe	1775.4	5252.2	C9H9O3N4	7	Unknown_Structure		N.A.	0	0	0	0	0	0	0	1080	1080
298.146	9.73	HP	0.233641	5.49705e-05	1.14075	Zimbabwe	6345	27157	C18H20O3N	10	Unknown_Structure		N.A.	0	0	142	0	0	0	0	913	1055
400.189	10.39	HP	0.32193	0.0014303	1.04406	Zimbabwe	7690.2	23887.8	C22H30N3S2	10	2-ethylsulfanyl-10-[3-(4-methylpiperazin-1-yl)propyl]phenothiazine	Exogenous / Synthetic Compounds & Contaminants	[M+H]+	0	0	0	271	0	324	0	372	967
400.188	10.58	HP	0.381352	0.000339381	1.09708	Zimbabwe	5522.2	14480.6	C21H26O5N3	11	Unknown_Structure		N.A.	0	0	0	271	0	324	0	372	967
380.115	6.24	HP	0.180731	0.0024511	1.0184	Zimbabwe	574	3176	C21H18O6N	14	Unknown_Structure		N.A.	0	0	0	0	0	0	0	848	848
215.066	7.68	HN	0.139478	2.8959e-06	1.1794	Zimbabwe	1989.6	14264.6	C8H11O5N2	4	Unknown_Structure		N.A.	0	0	0	0	0	0	0	820	820
280.12	7.42	HP	0.282919	0.000730504	1.07135	Zimbabwe	4231	14954.8	C14H18O5N	7	Unknown_Structure		N.A.	0	0	0	0	0	724	0	0	724
399.225	7.49	HP	0.253663	2.00611e-06	1.18271	Zimbabwe	5488.2	21635.8	C23H31O4N2	10	methyl 2-(3-ethyl-8-methoxy-1,2,3,4,6,7,12,12b-octahydroindolo[2,3-a]quinolizin-2-yl)-3-methoxyprop-2-enoate	Alkaloids and Nitrogenous Derivatives	[M+H]+	659	0	0	0	0	0	0	0	659
399.226	7.52	HP	0.258185	1.16951e-07	1.19926	Zimbabwe	5414.6	20971.8	C23H31O4N2	10	Unknown_Structure		N.A.	659	0	0	0	0	0	0	0	659
226.164	5.55	RP	0.0855459	3.31618e-05	1.14965	Zimbabwe	46.4	542.4	Unknown_Formula	0	Unknown_Structure		N.A.	0	0	0	0	0	0	0	656	656
451.199	9.56	HP	0.237018	7.04388e-05	1.13591	Zimbabwe	1321.8	5576.8	C16H35O14	0	Unknown_Structure		N.A.	0	0	0	0	0	205	0	430	635
275.175	9.83	HP	0.213031	0.0020261	1.02755	Zimbabwe	424.4	1992.2	C16H23O2N2	7	Unknown_Structure		N.A.	0	0	0	0	0	0	0	605	605
434.201	7.27	RP	0.400645	1.51824e-05	1.16126	Zimbabwe	23022.4	57463.4	C19H32O10N	5	Unknown_Structure		N.A.	0	0	0	0	0	0	0	595	595
434.193	7.27	RP	0.398028	1.40678e-05	1.16224	Zimbabwe	19087.2	47954.4	C26H28O5N	14	Unknown_Structure		N.A.	0	0	0	0	0	0	0	595	595
434.195	6.85	RP	0.429434	5.50965e-05	1.14068	Zimbabwe	20290.6	47249.6	C21H28O7N3	10	Unknown_Structure		N.A.	0	0	0	0	0	0	0	595	595
434.187	6.86	RP	0.421595	2.02626e-05	1.15724	Zimbabwe	11750.2	27870.8	C23H24O4N5	15	(1S,9R,14E)-11-hydroxy-14-(1H-imidazol-5-ylmethylidene)-2-methoxy-9-(2-methylbut-3-en-2-yl)-2,13,16-triazatetracyclo[7.7.0.01,13.03,8]hexadeca-3,5,7,10-tetraene-12,15-dione	Alkaloids and Nitrogenous Derivatives	[M+H]+	0	0	0	0	0	0	0	595	595
304.106	6.58	HP	0.44361	0.000321887	1.0988	Zimbabwe	6660	15013.2	C12H18O8N	5	Unknown_Structure		N.A.	0	0	0	0	0	324	0	260	584
282.163	9.21	HP	0.265755	0.000327822	1.09842	Zimbabwe	3336.4	12554.4	C17H20ON3	10	5-methyl-2,5,19-triazatetracyclo[13.4.0.02,7.08,13]nonadeca-1(15),8,10,12,16,18-hexaen-17-ol	Alkaloids and Nitrogenous Derivatives	[M+H]+	0	0	0	0	0	481	0	98	579
240.087	9.23	HP	0.103376	1.90304e-07	1.19671	Zimbabwe	5876.6	56846.8	C11H14O5N	7	7-hydroxy-6,8-dimethoxychromen-2-one	Phenols, Phenylpropanoids, and Lignans	[M+NH4]+	0	0	0	0	0	0	0	497	497
240.083	9.23	HP	0.10413	5.39704e-06	1.17344	Zimbabwe	5684.8	54593.4	C10H14O2N3S	6	Unknown_Structure		N.A.	0	0	0	0	0	0	0	497	497
240.085	9.16	HP	0.11079	6.87198e-07	1.19	Zimbabwe	5782.4	52192.6	C11H14O5N	6	Unknown_Structure		N.A.	0	0	0	0	0	0	0	497	497
380.206	7.55	HP	0.450399	0.00279836	1.01214	Zimbabwe	4447.6	9874.8	C20H30O6N	8	[(3aS,4S,5S,6E,10E,11aR)-6-formyl-5-methoxy-10-methyl-3-methylidene-2-oxo-3a,4,5,8,9,11a-hexahydrocyclodeca[b]furan-4-yl] 2-methylpropanoate	Terpenoids and Steroids	[M+NH4]+	0	0	166	0	0	0	0	284	450
342.097	7.21	HN	0.465916	0.00122849	1.05083	Zimbabwe	12343.6	26493.2	C18H16O6N	11	Unknown_Structure		N.A.	0	0	0	0	0	0	0	436	436
402.121	6.58	HP	0.216298	0.00243165	1.01976	Zimbabwe	258	1192.8	C20H20O8N	12	Unknown_Structure		N.A.	0	0	0	0	0	0	63	366	429
360.113	9.45	HP	0.21155	0.000526925	1.0833	Zimbabwe	428.6	2026	C15H22O7NS	6	Unknown_Structure		N.A.	110	0	141	0	0	77	0	98	426
288.115	9.45	HP	0.353877	0.000576839	1.07992	Zimbabwe	63411.2	179190	C17H19ONCl	9	(5R)-8-chloro-3-methyl-5-phenyl-1,2,4,5-tetrahydro-3-benzazepin-7-ol	Exogenous / Synthetic Compounds & Contaminants	[M+H]+	0	0	0	0	0	339	0	81	420
254.064	6.18	HP	0.149737	2.45276e-06	1.18084	Zimbabwe	945.8	6316.4	C9H13O6NNa	4	Unknown_Structure		N.A.	0	0	0	0	0	0	0	407	407
427.123	5.54	HP	0.0923094	0.00088214	1.06522	Zimbabwe	173.8	1882.8	C17H24O11Na	6	methyl 7-hydroxy-7-(hydroxymethyl)-1-[3,4,5-trihydroxy-6-(hydroxymethyl)oxan-2-yl]oxy-4a,7a-dihydro-1H-cyclopenta[c]pyran-4-carboxylate	Carbohydrates and Glycosidic Conjugates	[M+Na]+	0	0	0	0	0	0	0	388	388
292.1	8.29	HN	0.337074	0.0028331	1.0191	Zimbabwe	2463	7307	C12H14O4N5	8	Unknown_Structure		N.A.	0	0	0	0	0	0	0	368	368
434.198	8.67	HP	0.27605	2.89265e-06	1.17947	Zimbabwe	19329.6	70022	C26H28O5N	14	Unknown_Structure		N.A.	0	0	275	0	0	88	0	0	363
434.194	8.68	HP	0.253221	4.00291e-06	1.17656	Zimbabwe	16039	63340	C26H28O5N	14	Unknown_Structure		N.A.	0	0	275	0	0	88	0	0	363
298.112	7.52	HP	0.192739	0.000298306	1.10078	Zimbabwe	2045	10610.2	C14H20O4NS	6	Unknown_Structure		N.A.	0	0	0	0	0	149	0	194	343
299.136	9.78	HP	0.25912	0.000142989	1.12044	Zimbabwe	3034.4	11710.4	C12H19O5N4	6	Unknown_Structure		N.A.	0	0	75	0	0	0	0	238	313
361.248	6.19	HP	0.473855	4.78517e-06	1.17473	Zimbabwe	5827	12297	C21H33O3N2	7	Unknown_Structure		N.A.	0	0	0	0	0	49	0	237	286
361.25	6.18	HP	0.4542	2.1484e-06	1.18191	Zimbabwe	5426.6	11947.6	C21H33O3N2	7	Unknown_Structure		N.A.	0	0	0	0	0	49	0	237	286
461.171	8.66	HN	0.459113	7.62216e-06	1.16976	Zimbabwe	14990.6	32651.2	C20H29O12	6	(2R,3S,4S,5R,6R)-5-[(2S,3R,4R)-3,4-dihydroxy-4-(hydroxymethyl)oxolan-2-yl]oxy-2-(hydroxymethyl)-6-(2-phenylethoxy)oxane-3,4-diol	Carbohydrates and Glycosidic Conjugates	[M+HCOO]-	0	0	0	0	0	0	0	273	273
249.126	10.18	HP	0.405801	0.000151096	1.11899	Zimbabwe	3951.2	9736.8	C13H17O3N2	7	N-[2-(6-hydroxy-5-methoxy-1H-indol-3-yl)ethyl]acetamide	Alkaloids and Nitrogenous Derivatives	[M+H]+	0	0	0	0	0	0	0	272	272
249.121	10.18	HP	0.408127	0.000252864	1.10552	Zimbabwe	3840.8	9410.8	C8H17O5N4	3	Unknown_Structure		N.A.	0	0	0	0	0	0	0	272	272
289.103	9.42	HP	0.471253	0.00011523	1.12607	Zimbabwe	11062.2	23474	C14H18O5Na	6	(E)-5-(4-methoxy-5-methyl-6-oxopyran-2-yl)-3-methylhex-4-enoic acid	Polyketides	[M+Na]+	0	0	0	0	0	53	0	205	258
202.067	3.83	RP	0.48011	0.0021434	1.02864	Zimbabwe	523.8	1091	C12H12NS	8	Unknown_Structure		N.A.	0	0	0	0	0	0	0	209	209
304.103	6.64	HP	0.434034	0.00102864	1.05797	Zimbabwe	6574.4	15147.2	C12H18O8N	5	Unknown_Structure		N.A.	0	0	0	0	0	208	0	0	208
263.175	13.7	HP	0.139808	0.00340503	1.00042	Zimbabwe	939.2	6717.8	C15H23O2N2	6	Unknown_Structure		N.A.	0	0	195	0	0	0	0	0	195
244.117	9.59	HP	0.457828	1.24634e-05	1.16385	Zimbabwe	9032.4	19728.8	C11H18O5N	4	Unknown_Structure		N.A.	0	0	0	0	0	0	0	184	184
525.145	6.42	HP	2.04415e-07	0.000187677	1.11355	Zimbabwe	0	489.2	C20H29O16	7	Unknown_Structure		N.A.	0	27	0	0	0	0	0	155	182
249.126	9.94	HP	0.414331	0.000228895	1.10831	Zimbabwe	3882.2	9369.8	C13H17O3N2	7	N-[2-(6-hydroxy-5-methoxy-1H-indol-3-yl)ethyl]acetamide	Alkaloids and Nitrogenous Derivatives	[M+H]+	0	0	0	0	0	0	0	154	154
247.08	6.91	HP	0.162267	0.00144216	1.04365	Zimbabwe	1002	6175	C10H15O7	4	Unknown_Structure		N.A.	0	0	0	0	0	0	0	150	150
369.12	9.48	HP	0.30808	0.000547141	1.08219	Zimbabwe	660.4	2143.6	C17H21O9	8	NCGC00380274-01!methyl (1S,3R,4R,5R)-3-[(E)-3-(3,4-dihydroxyphenyl)prop-2-enoyl]oxy-1,4,5-trihydroxycyclohexane-1-carboxylate	Phenols, Phenylpropanoids, and Lignans	[M+H]	0	0	149	0	0	0	0	0	149
369.115	9.52	HP	0.420286	0.000288785	1.10188	Zimbabwe	571	1358.6	C16H21O6N2S	8	NCGC00380274-01!methyl (1S,3R,4R,5R)-3-[(E)-3-(3,4-dihydroxyphenyl)prop-2-enoyl]oxy-1,4,5-trihydroxycyclohexane-1-carboxylate	Phenols, Phenylpropanoids, and Lignans	N.A.	0	0	149	0	0	0	0	0	149
326.121	10.25	HP	0.40262	0.00251491	1.02009	Zimbabwe	1512	3755.4	C13H21O7NNa	4	Unknown_Structure		N.A.	0	0	0	0	0	87	0	59	146
381.109	7.03	HP	0.185718	0.00324622	1.00325	Zimbabwe	648.6	3492.4	C17H21O6N2S	9	Unknown_Structure		N.A.	0	0	0	0	0	0	0	136	136
376.117	9.13	HP	0.178969	0.00194538	1.02958	Zimbabwe	611	3414	C17H18O7N3	11	Unknown_Structure		N.A.	0	85	0	0	0	43	0	0	128
298.126	9.8	HP	0.280271	3.97991e-05	1.14658	Zimbabwe	19274.6	68771.4	C18H20ONS	10	N-methyl-3-naphthalen-1-yloxy-3-thiophen-2-ylpropan-1-amine	Exogenous / Synthetic Compounds & Contaminants	[M+H]+	0	0	0	0	0	0	0	102	102
298.126	9.77	HP	0.280241	3.92456e-05	1.14681	Zimbabwe	19268.2	68755.8	C18H20ONS	10	N-methyl-3-naphthalen-1-yloxy-3-thiophen-2-ylpropan-1-amine	Exogenous / Synthetic Compounds & Contaminants	[M+H]+	0	0	0	0	0	0	0	102	102
298.124	9.71	HP	0.290421	4.05518e-05	1.14619	Zimbabwe	19801.4	68181.8	C18H20ONS	10	N-methyl-3-naphthalen-1-yloxy-3-thiophen-2-ylpropan-1-amine	Exogenous / Synthetic Compounds & Contaminants	[M+H]+	0	0	0	0	0	0	0	102	102
376.12	10.18	HP	0.33785	0.000550054	1.08138	Zimbabwe	384	1136.6	C22H18O5N	15	Unknown_Structure		N.A.	0	0	85	0	0	0	16	0	101
288.104	9.63	HP	0.344797	6.6965e-05	1.13722	Zimbabwe	68338.2	198199	C11H18O4N3S	5	Unknown_Structure		N.A.	0	0	0	0	0	0	0	95	95
288.106	9.44	HP	0.388675	0.000947377	1.06145	Zimbabwe	69333.8	178385	C12H18O7N	5	Unknown_Structure		N.A.	0	0	0	0	0	0	0	95	95
288.094	9.64	HP	0.369152	0.000121674	1.12442	Zimbabwe	42630.8	115483	C9H14O6N5	6	Unknown_Structure		N.A.	0	0	0	0	0	0	0	95	95
450.197	10.19	HP	0.417872	0.000123584	1.12378	Zimbabwe	18038.8	43168.2	C19H32O11N	5	Unknown_Structure		N.A.	0	0	0	0	0	0	0	75	75
450.194	10.19	HP	0.420464	0.000153397	1.11861	Zimbabwe	17713.8	42129.2	C26H28O6N	14	Unknown_Structure		N.A.	0	0	0	0	0	0	0	75	75
450.195	9.63	HP	0.245705	7.61652e-06	1.16972	Zimbabwe	6475.6	26355.2	C26H28O6N	14	Unknown_Structure		N.A.	0	0	0	0	0	0	0	75	75
355.198	6.68	HP	0.148994	5.45976e-05	1.14081	Zimbabwe	909.4	6103.6	C16H27O5N4	6	Unknown_Structure		N.A.	0	0	0	0	0	0	0	74	74
355.208	6.78	HP	0.333423	9.01814e-05	1.13079	Zimbabwe	1981.4	5942.6	C15H27O4N6	6	Unknown_Structure		N.A.	0	0	0	0	0	0	0	74	74
389.263	9.13	HP	0.294594	0.000443154	1.08859	Zimbabwe	3961.4	13447	C26H33ON2	12	Unknown_Structure		N.A.	0	0	0	0	0	0	0	61	61
343.093	7.12	HP	0.324378	0.000926971	1.06297	Zimbabwe	1434.4	4422	C17H20O5K	8	[(1S,8S,9S,10S,13R)-6,9,10-trimethyl-2-oxo-4,14-dioxatetracyclo[7.5.0.01,13.03,7]tetradeca-3(7),5-dien-8-yl] acetate	Terpenoids and Steroids	[M+K]+	0	0	50	0	0	0	0	0	50
429.146	7.32	HP	0.278126	0.00121503	1.05214	Zimbabwe	1670.2	6005.2	C25H21O5N2	17	Unknown_Structure		N.A.	0	0	0	0	0	36	0	6	42
358.11	7.43	HN	0.46376	8.97737e-05	1.1313	Zimbabwe	1121	2417.2	C17H16O6N3	11	Unknown_Structure		N.A.	0	0	0	0	0	0	0	39	39
